# Supplementary material for: MicroRNA-Transcription factor regulatory networks in the early strobilar development of Echinococcus granulosus protoscoleces
Source: BMC Genomics. 2023 Mar 15;24:114. doi: 10.1186/s12864-023-09199-3 (PMC10016175; doi:10.1186/s12864-023-09199-3)
Supplement: Supplementary file 1 — Additional file 1: Table S1. List of Echinococcus granulosus Transcription factors with differentially expressed genes in early stages of strobilar development. Table S2. List of predicted targets derived from miRanda, PITA, and RNA22 and their comparison with 818 differentially expresssed genes and 41 differentially expressed transcription factors. Table S3. The summary of gene enrichment data obtained from KEGG database for predicted targets of selected differentially expressed miRNAs. Table S4. Prediction of protein?protein interaction network for six differentially expressed TFs by using the Search Tool for Recurring Instances of Neighboring Genes (STRING). Table S5. Comparison of the in vivo, in vitro and the RNA-seq data of the selected differentially expressed TFs and their related miRNAs. Table S6. Calculation of the Betweenness, Degree and Closeness centrality of the predicted network by using the cytoHubba (version 0.1). Table S7. List of Echinococcus granulosus differentially expressed genes in early stages of strobilar development according to Debarba et. al 2020. Table S8. List of Echinococcus granulosus miRNAs with differentially expressed genes in early stages of strobilar development according to Bai et. al 2020. Table S9. List of 396 Echinococcus granulosus Transcription factors and related DNA-binding domains/transcription factors families according to AnimalTFDB 3.0 database (394 unique TFs). Table S10. Sequences of forward and reverse primers of eight differentially expressed transcription factors and references genes used in qPCR validation. [file 12864_2023_9199_MOESM1_ESM.xlsx]

## Sheet: Table S1.
Gene_ID	Family	Gene_Name	regulation*
EgrG_000040400	zf-C2H2	Krueppel factor 10	Down
EgrG_000041700	NGFIB-like	ADP ribosylation factor protein 2 binding	Down
EgrG_000106600	Homeobox	Sine oculis homeobox 3	Down
EgrG_000159700	Fork_head	Forkhead box protein K1	Down
EgrG_000166300	Fork_head	Forkhead box Q:D protein transcription	Up
EgrG_000179000	Fork_head	Forkhead box protein O4	Down
EgrG_000186000	zf-H2C2_2	Zinc finger protein 45	Down
EgrG_000191100	HMG	Transcription factor sox 14	Down
EgrG_000204100	P53	P53 transcription factor DNA binding	Down
EgrG_000260800	bHLH	STARP-like antigen	Up
EgrG_000320300	Fork_head	Forkhead box protein P4	Down
EgrG_000425100	zf-C2H2	Krueppel factor 5	Up
EgrG_000449700	Pou	Pou3	Up
EgrG_000449900	zf-LITAF-like	Prefoldin subunit 4	Down
EgrG_000472200	zf-C2H2	Zinc finger C2H2 type	Up
EgrG_000500800	Fork_head	Forkhead box protein J3	Up
EgrG_000509500	Homeobox	Homeobox protein	Up
EgrG_000522100	Homeobox	NK2 2	Up
EgrG_000524300	Homeobox	Reversed polarity	Up
EgrG_000599800	zf-H2C2_2	Zinc finger protein	Up
EgrG_000603700	bHLH	Transcription factor 15	Up
EgrG_000608700	zf-C2H2	Krueppel factor 5	Down
EgrG_000629600	CSD	Cold shock protein DNA binding	Down
EgrG_000633550	zf-H2C2_2	Hypothetical protein	Down
EgrG_000711000	zf-C2H2	Zinc finger transcription factor gli2	Down
EgrG_000770200	ETS	ETS transcription factor elf 1	Down
EgrG_000770300	ETS	ETS transcription factor elf 2	Down
EgrG_000772900	HPD	Homeobox protein ceh 26	Down
EgrG_000793900	zf-C2H2	Zinc finger protein	Up
EgrG_000802400	RXR-like	COUP TF:Svp nuclear hormone receptor	Down
EgrG_000808600	Homeobox	ProP	Up
EgrG_000811900	HTH	Mushroom body large type kenyon cell specific	Down
EgrG_000824600	Homeobox	Abdominal B	Up
EgrG_000849500	zf-C2H2	Zinc finger C2H2 type	Up
EgrG_000903300	Homeobox	Myeloid ecotropic viral integration site	Down
EgrG_000967400	bHLH	Mxi neural development protein	Down
EgrG_001006300	zf-C2H2	Early growth response protein 3	Down
EgrG_001013700	THR-like	Ecdysone induced protein 78c	Down
EgrG_001017500	zf-H2C2_2	Zinc finger protein	Down
EgrG_001030800	TF_bZIP	Protocadherin 11	Down
EgrG_001038700	zf-H2C2_2	Zinc finger C2H2 type family protein	Up

## Sheet: Table S2.
Miranda Predicted targets		PITA Predicted target		RNA22 Predicted target		Compare MiRanda with 818 DEG	Compare PITA with 818 DEG	Compare RNA22 with 818 DEG	compare miranda Targets with 41 TF	compare PITA Targets with 41 TF	compare RNA22 Targets with 41 TF
miRNA	Gene	microRNA	Gene	microRNA	Gene
egr-bantam-3p	EgrG_000095700	egr-bantam-3p	EgrG_000836200	egr-bantam-3p	EgrG_000065500	EgrG_000313100	EgrG_001190700	EgrG_000313100	EgrG_000808600	EgrG_000629600	EgrG_000179000
egr-bantam-3p	EgrG_000103700	egr-bantam-3p	EgrG_000212000	egr-bantam-3p	EgrG_000083200	EgrG_000892000	EgrG_000313100	EgrG_000892000	EgrG_001013700	EgrG_000808600	EgrG_000191100
egr-bantam-3p	EgrG_000119600	egr-bantam-3p	EgrG_001044500	egr-bantam-3p	EgrG_000091700	EgrG_000037700	EgrG_000349900	EgrG_000037700	EgrG_000811900	EgrG_000711000	EgrG_000425100
egr-bantam-3p	EgrG_000155000	egr-bantam-3p	EgrG_000806400	egr-bantam-3p	EgrG_000102700	EgrG_000197100	EgrG_000629600	EgrG_000197100	EgrG_000320300	EgrG_000524300	EgrG_000808600
egr-bantam-3p	EgrG_000155000	egr-bantam-3p	EgrG_000200800	egr-bantam-3p	EgrG_000159000	EgrG_000216400	EgrG_000706800	EgrG_000216400	EgrG_000770300	EgrG_000608700	EgrG_000608700
egr-bantam-3p	EgrG_000171600	egr-bantam-3p	EgrG_000613400	egr-bantam-3p	EgrG_000179000	EgrG_000329100	EgrG_000861700	EgrG_000329100	EgrG_000793900	EgrG_000425100	EgrG_000603700
egr-bantam-3p	EgrG_000193300	egr-bantam-3p	EgrG_000390700	egr-bantam-3p	EgrG_000198600	EgrG_000381200	EgrG_000907600	EgrG_000381200	EgrG_000186000	EgrG_000603700	EgrG_000770300
egr-bantam-3p	EgrG_000212000	egr-bantam-3p	EgrG_000113900	egr-bantam-3p	EgrG_000200400	EgrG_000483100	EgrG_000082400	EgrG_000483100	EgrG_001006300	EgrG_000179000	EgrG_000166300
egr-bantam-3p	EgrG_000284000	egr-bantam-3p	EgrG_001138700	egr-bantam-3p	EgrG_000213200	EgrG_000778100	EgrG_000844000	EgrG_000778100		EgrG_000159700	EgrG_000509500
egr-bantam-3p	EgrG_000313100	egr-bantam-3p	EgrG_000683600	egr-bantam-3p	EgrG_000240100	EgrG_000808600	EgrG_000079000	EgrG_000808600		EgrG_000522100	EgrG_000903300
egr-bantam-3p	EgrG_000333200	egr-bantam-3p	EgrG_001107900	egr-bantam-3p	EgrG_000191100	EgrG_000827200	EgrG_000437000	EgrG_000827200		EgrG_001013700	EgrG_000522100
egr-bantam-3p	EgrG_000378600	egr-bantam-3p	EgrG_000436900	egr-bantam-3p	EgrG_000178700	EgrG_000905400	EgrG_000155200	EgrG_000905400		EgrG_000811900
egr-bantam-3p	EgrG_000378900	egr-bantam-3p	EgrG_000629900	egr-bantam-3p	EgrG_000213900	EgrG_000919200	EgrG_000840300	EgrG_000919200		EgrG_000599800
egr-bantam-3p	EgrG_000394900	egr-bantam-3p	EgrG_002059300	egr-bantam-3p	EgrG_000240300	EgrG_001015500	EgrG_000197100	EgrG_001015500		EgrG_000260800
egr-bantam-3p	EgrG_000416700	egr-bantam-3p	EgrG_000145300	egr-bantam-3p	EgrG_000161800	EgrG_001085100	EgrG_000733600	EgrG_001085100		EgrG_000449700
egr-bantam-3p	EgrG_000433400	egr-bantam-3p	EgrG_000422900	egr-bantam-3p	EgrG_000161800	EgrG_000233700	EgrG_000723700	EgrG_000233700		EgrG_000320300
egr-bantam-3p	EgrG_000461600	egr-bantam-3p	EgrG_000792100	egr-bantam-3p	EgrG_000235000	EgrG_000600300	EgrG_000072600	EgrG_000600300		EgrG_000204100
egr-bantam-3p	EgrG_000484900	egr-bantam-3p	EgrG_001017800	egr-bantam-3p	EgrG_000462200	EgrG_000635300	EgrG_000073600	EgrG_000635300		EgrG_001017500
egr-bantam-3p	EgrG_000492200	egr-bantam-3p	EgrG_000494500	egr-bantam-3p	EgrG_000380200	EgrG_000748900	EgrG_000264400	EgrG_000748900		EgrG_000849500
egr-bantam-3p	EgrG_000492300	egr-bantam-3p	EgrG_000936500	egr-bantam-3p	EgrG_000341300	EgrG_000084600	EgrG_000827200	EgrG_000084600		EgrG_000772900
egr-bantam-3p	EgrG_000517300	egr-bantam-3p	EgrG_001190700	egr-bantam-3p	EgrG_000333200	EgrG_000443300	EgrG_000347100	EgrG_000443300		EgrG_000770300
egr-bantam-3p	EgrG_000553600	egr-bantam-3p	EgrG_001190600	egr-bantam-3p	EgrG_000505800	EgrG_000737200	EgrG_000037700	EgrG_000737200		EgrG_000793900
egr-bantam-3p	EgrG_000595100	egr-bantam-3p	EgrG_002050000	egr-bantam-3p	EgrG_000423000	EgrG_000883000	EgrG_000535400	EgrG_000883000		EgrG_000186000
egr-bantam-3p	EgrG_000608300	egr-bantam-3p	EgrG_000313100	egr-bantam-3p	EgrG_000455700	EgrG_001201100	EgrG_001115100	EgrG_001201100		EgrG_001006300
egr-bantam-3p	EgrG_000614800	egr-bantam-3p	EgrG_001027700	egr-bantam-3p	EgrG_000349300	EgrG_002019300	EgrG_000125000	EgrG_002019300		EgrG_000040400
egr-bantam-3p	EgrG_000725700	egr-bantam-3p	EgrG_000895000	egr-bantam-3p	EgrG_000320160	EgrG_000107200	EgrG_000808600	EgrG_000107200		EgrG_000449900
egr-bantam-3p	EgrG_000756100	egr-bantam-3p	EgrG_000074500	egr-bantam-3p	EgrG_000294000	EgrG_000135500	EgrG_000905400	EgrG_000135500
egr-bantam-3p	EgrG_000792100	egr-bantam-3p	EgrG_000568100	egr-bantam-3p	EgrG_000260700	EgrG_000135600	EgrG_000213100	EgrG_000135600
egr-bantam-3p	EgrG_000803700	egr-bantam-3p	EgrG_001116000	egr-bantam-3p	EgrG_000374500	EgrG_000770900	EgrG_000532700	EgrG_000770900
egr-bantam-3p	EgrG_000877000	egr-bantam-3p	EgrG_000789200	egr-bantam-3p	EgrG_000394900	EgrG_000783600	EgrG_000313900	EgrG_000783600
egr-bantam-3p	EgrG_000889800	egr-bantam-3p	EgrG_000349900	egr-bantam-3p	EgrG_000937800	EgrG_001181000	EgrG_000155900	EgrG_001181000
egr-bantam-3p	EgrG_000942300	egr-bantam-3p	EgrG_000777250	egr-bantam-3p	EgrG_000748300	EgrG_000205800	EgrG_001173100	EgrG_000205800
egr-bantam-3p	EgrG_001022500	egr-bantam-3p	EgrG_000889800	egr-bantam-3p	EgrG_000788900	EgrG_000564000	EgrG_000678600	EgrG_000564000
egr-bantam-3p	EgrG_001035800	egr-bantam-3p	EgrG_001025300	egr-bantam-3p	EgrG_000701000	EgrG_000586800	EgrG_000108800	EgrG_000586800
egr-bantam-3p	EgrG_001043000	egr-bantam-3p	EgrG_000759820	egr-bantam-3p	EgrG_000721500	EgrG_000612700	EgrG_000355500	EgrG_000612700
egr-bantam-3p	EgrG_001052900	egr-bantam-3p	EgrG_000193200	egr-bantam-3p	EgrG_000534500	EgrG_000631500	EgrG_002030400	EgrG_000631500
egr-bantam-3p	EgrG_001076700	egr-bantam-3p	EgrG_000216200	egr-bantam-3p	EgrG_000863200	EgrG_000840300	EgrG_000566700	EgrG_000840300
egr-bantam-3p	EgrG_001077900	egr-bantam-3p	EgrG_000201500	egr-bantam-3p	EgrG_000614600	EgrG_000870600	EgrG_000643600	EgrG_000870600
egr-bantam-3p	EgrG_001103100	egr-bantam-3p	EgrG_000734900	egr-bantam-3p	EgrG_000534600	EgrG_000979050	EgrG_000802200	EgrG_000979050
egr-bantam-3p	EgrG_001114920	egr-bantam-3p	EgrG_001060300	egr-bantam-3p	EgrG_000694700	EgrG_001013700	EgrG_000217000	EgrG_001013700
egr-bantam-3p	EgrG_001138700	egr-bantam-3p	EgrG_000592000	egr-bantam-3p	EgrG_000733050	EgrG_001110000	EgrG_000110300	EgrG_001110000
egr-bantam-3p	EgrG_001191900	egr-bantam-3p	EgrG_000863700	egr-bantam-3p	EgrG_000831300	EgrG_001111800	EgrG_000105500	EgrG_001111800
egr-bantam-3p	EgrG_002050000	egr-bantam-3p	EgrG_002058000	egr-bantam-3p	EgrG_000899600	EgrG_001191100	EgrG_000711000	EgrG_001191100
egr-let-7-3p	EgrG_000067500	egr-bantam-3p	EgrG_000707800	egr-bantam-3p	EgrG_000810200	EgrG_001194000	EgrG_001159100	EgrG_001194000
egr-let-7-3p	EgrG_000087700	egr-bantam-3p	EgrG_000900100	egr-bantam-3p	EgrG_000595200	EgrG_001117400	EgrG_000979200	EgrG_001117400
egr-let-7-3p	EgrG_000102800	egr-bantam-3p	EgrG_000898050	egr-bantam-3p	EgrG_000842000	EgrG_000131300	EgrG_000357600	EgrG_000131300
egr-let-7-3p	EgrG_000111800	egr-bantam-3p	EgrG_000244300	egr-bantam-3p	EgrG_000937300	EgrG_000217200	EgrG_000774400	EgrG_000217200
egr-let-7-3p	EgrG_000126100	egr-bantam-3p	EgrG_001117200	egr-bantam-3p	EgrG_000839000	EgrG_000818900	EgrG_000328400	EgrG_000818900
egr-let-7-3p	EgrG_000134000	egr-bantam-3p	EgrG_001185500	egr-bantam-3p	EgrG_000789200	EgrG_000437000	EgrG_000524300	EgrG_000437000
egr-let-7-3p	EgrG_000155400	egr-bantam-3p	EgrG_000200800	egr-bantam-3p	EgrG_000934900	EgrG_000604300	EgrG_000766600	EgrG_000604300
egr-let-7-3p	EgrG_000163300	egr-bantam-3p	EgrG_000054600	egr-bantam-3p	EgrG_000635100	EgrG_000884400	EgrG_000910300	EgrG_000884400
egr-let-7-3p	EgrG_000172900	egr-bantam-3p	EgrG_001022500	egr-bantam-3p	EgrG_000735800	EgrG_002010400	EgrG_000220200	EgrG_002010400
egr-let-7-3p	EgrG_000235000	egr-bantam-3p	EgrG_000589700	egr-bantam-3p	EgrG_000852600	EgrG_000408400	EgrG_000489200	EgrG_000408400
egr-let-7-3p	EgrG_000252700	egr-bantam-3p	EgrG_000641500	egr-bantam-3p	EgrG_000745100	EgrG_000615100	EgrG_002320300	EgrG_000615100
egr-let-7-3p	EgrG_000314600	egr-bantam-3p	EgrG_000654900	egr-bantam-3p	EgrG_000546900	EgrG_000811900	EgrG_001081400	EgrG_000811900
egr-let-7-3p	EgrG_000356700	egr-bantam-3p	EgrG_000957600	egr-bantam-3p	EgrG_000993600	EgrG_000511900	EgrG_000041300	EgrG_000511900
egr-let-7-3p	EgrG_000356750	egr-bantam-3p	EgrG_000608300	egr-bantam-3p	EgrG_001012300	EgrG_000080400	EgrG_000185100	EgrG_000080400
egr-let-7-3p	EgrG_000389100	egr-bantam-3p	EgrG_002046300	egr-bantam-3p	EgrG_001047500	EgrG_000303800	EgrG_000520100	EgrG_000303800
egr-let-7-3p	EgrG_000412250	egr-bantam-3p	EgrG_001180900	egr-bantam-3p	EgrG_001176100	EgrG_000549200	EgrG_000776000	EgrG_000549200
egr-let-7-3p	EgrG_000417500	egr-bantam-3p	EgrG_000583100	egr-bantam-3p	EgrG_001179500	EgrG_000666500	EgrG_001136200	EgrG_000666500
egr-let-7-3p	EgrG_000467800	egr-bantam-3p	EgrG_000828400	egr-bantam-3p	EgrG_002067700	EgrG_000876000	EgrG_000723300	EgrG_000876000
egr-let-7-3p	EgrG_000503800	egr-bantam-3p	EgrG_000480350	egr-bantam-3p	EgrG_001143600	EgrG_002014500	EgrG_000608700	EgrG_002014500
egr-let-7-3p	EgrG_000581800	egr-bantam-3p	EgrG_000629600	egr-bantam-3p	EgrG_002054600	EgrG_000036200	EgrG_000207400	EgrG_000036200
egr-let-7-3p	EgrG_000603400	egr-bantam-3p	EgrG_000169200	egr-bantam-3p	EgrG_000972600	EgrG_000171500	EgrG_000159050	EgrG_000171500
egr-let-7-3p	EgrG_000618700	egr-bantam-3p	EgrG_000586200	egr-bantam-3p	EgrG_000947700	EgrG_000355200	EgrG_000891000	EgrG_000355200
egr-let-7-3p	EgrG_000677910	egr-bantam-3p	EgrG_000801600	egr-bantam-3p	EgrG_002052300	EgrG_000798700	EgrG_001201100	EgrG_000798700
egr-let-7-3p	EgrG_000798000	egr-bantam-3p	EgrG_000803700	egr-bantam-3p	EgrG_002052300	EgrG_000882300	EgrG_000303400	EgrG_000882300
egr-let-7-3p	EgrG_000802800	egr-bantam-3p	EgrG_001067750	egr-bantam-3p	EgrG_002055800	EgrG_000948400	EgrG_000216400	EgrG_000948400
egr-let-7-3p	EgrG_000840900	egr-bantam-3p	EgrG_000434300	egr-bantam-3p	EgrG_001080600	EgrG_001116400	EgrG_000930100	EgrG_001116400
egr-let-7-3p	EgrG_000847600	egr-bantam-3p	EgrG_000092800	egr-bantam-3p	EgrG_002025100	EgrG_001155400	EgrG_000480400	EgrG_001155400
egr-let-7-3p	EgrG_000870300	egr-bantam-3p	EgrG_000466400	egr-bantam-3p	EgrG_001134100	EgrG_001167600	EgrG_001168100	EgrG_001167600
egr-let-7-3p	EgrG_000892000	egr-bantam-3p	EgrG_000569700	egr-let-7-3p	EgrG_000073300	EgrG_001172600	EgrG_000425100	EgrG_001172600
egr-let-7-3p	EgrG_000911500	egr-bantam-3p	EgrG_000929400	egr-let-7-3p	EgrG_000154000	EgrG_000071400	EgrG_000600300	EgrG_000071400
egr-let-7-3p	EgrG_000927000	egr-bantam-3p	EgrG_002017400	egr-let-7-3p	EgrG_000157500	EgrG_000088500	EgrG_000603700	EgrG_000088500
egr-let-7-3p	EgrG_000936000	egr-bantam-3p	EgrG_000111800	egr-let-7-3p	EgrG_000127100	EgrG_000320300	EgrG_001089700	EgrG_000320300
egr-let-7-3p	EgrG_000959800	egr-bantam-3p	EgrG_002055800	egr-let-7-3p	EgrG_000109400	EgrG_000381100	EgrG_000787700	EgrG_000381100
egr-let-7-3p	EgrG_000965700	egr-bantam-3p	EgrG_000356900	egr-let-7-3p	EgrG_000206800	EgrG_000381400	EgrG_000179000	EgrG_000381400
egr-let-7-3p	EgrG_000965800	egr-bantam-3p	EgrG_000434910	egr-let-7-3p	EgrG_000261800	EgrG_000203200	EgrG_000778600	EgrG_000203200
egr-let-7-3p	EgrG_001025600	egr-bantam-3p	EgrG_000805200	egr-let-7-3p	EgrG_000415500	EgrG_000539400	EgrG_001003700	EgrG_000539400
egr-let-7-3p	EgrG_001034500	egr-bantam-3p	EgrG_000484900	egr-let-7-3p	EgrG_000378500	EgrG_000733600	EgrG_000703100	EgrG_000733600
egr-let-7-3p	EgrG_001058200	egr-bantam-3p	EgrG_001033100	egr-let-7-3p	EgrG_000376700	EgrG_000982300	EgrG_000085500	EgrG_000982300
egr-let-7-3p	EgrG_001072600	egr-bantam-3p	EgrG_000215800	egr-let-7-3p	EgrG_000463300	EgrG_001115100	EgrG_000737200	EgrG_001115100
egr-let-7-3p	EgrG_001079200	egr-bantam-3p	EgrG_000736600	egr-let-7-3p	EgrG_000512600	EgrG_001147400	EgrG_000193700	EgrG_001147400
egr-let-7-3p	EgrG_001103600	egr-bantam-3p	EgrG_001107700	egr-let-7-3p	EgrG_000341800	EgrG_000073600	EgrG_000243000	EgrG_000073600
egr-let-7-3p	EgrG_001167500	egr-bantam-3p	EgrG_000382000	egr-let-7-3p	EgrG_000465700	EgrG_000984100	EgrG_001088300	EgrG_000984100
egr-let-7-3p	EgrG_001192300	egr-bantam-3p	EgrG_001104800	egr-let-7-3p	EgrG_000510400	EgrG_001042500	EgrG_000770900	EgrG_001042500
egr-let-7-3p	EgrG_002047800	egr-bantam-3p	EgrG_001199000	egr-let-7-3p	EgrG_000323700	EgrG_002017200	EgrG_000796800	EgrG_002017200
egr-let-7-3p	EgrG_002053000	egr-bantam-3p	EgrG_000094900	egr-let-7-3p	EgrG_000303000	EgrG_000241000	EgrG_000245900	EgrG_000241000
egr-let-7-3p	EgrG_002056600	egr-bantam-3p	EgrG_000544000	egr-let-7-3p	EgrG_000714050	EgrG_002023000	EgrG_000830300	EgrG_002023000
egr-let-7-5p	EgrG_000011000	egr-bantam-3p	EgrG_001155100	egr-let-7-3p	EgrG_000759050	EgrG_000185100	EgrG_001110000	EgrG_000185100
egr-let-7-5p	EgrG_000037700	egr-bantam-3p	EgrG_001200200	egr-let-7-3p	EgrG_000704400	EgrG_000184700	EgrG_000170900	EgrG_000184700
egr-let-7-5p	EgrG_000044900	egr-bantam-3p	EgrG_000517200	egr-let-7-3p	EgrG_000702500	EgrG_000314700	EgrG_000737300	EgrG_000314700
egr-let-7-5p	EgrG_000075500	egr-bantam-3p	EgrG_000509600	egr-let-7-3p	EgrG_000714000	EgrG_000499100	EgrG_001064000	EgrG_000499100
egr-let-7-5p	EgrG_000078500	egr-bantam-3p	EgrG_000065500	egr-let-7-3p	EgrG_000744700	EgrG_000499300	EgrG_000412500	EgrG_000499300
egr-let-7-5p	EgrG_000083400	egr-bantam-3p	EgrG_000124000	egr-let-7-3p	EgrG_000732000	EgrG_000521700	EgrG_000477500	EgrG_000521700
egr-let-7-5p	EgrG_000106500	egr-bantam-3p	EgrG_000210300	egr-let-7-3p	EgrG_000764900	EgrG_000622300	EgrG_000982300	EgrG_000622300
egr-let-7-5p	EgrG_000106700	egr-bantam-3p	EgrG_000255200	egr-let-7-3p	EgrG_000530200	EgrG_000635800	EgrG_001117400	EgrG_000635800
egr-let-7-5p	EgrG_000106900	egr-bantam-3p	EgrG_000600000	egr-let-7-3p	EgrG_001188900	EgrG_000887100	EgrG_002001600	EgrG_000887100
egr-let-7-5p	EgrG_000130400	egr-bantam-3p	EgrG_000899600	egr-let-7-3p	EgrG_001142300	EgrG_001089100	EgrG_000571500	EgrG_001089100
egr-let-7-5p	EgrG_000149500	egr-bantam-3p	EgrG_000642500	egr-let-7-3p	EgrG_001064000	EgrG_001157900	EgrG_000564000	EgrG_001157900
egr-let-7-5p	EgrG_000149750	egr-bantam-3p	EgrG_001052900	egr-let-7-3p	EgrG_002020100	EgrG_002001600	EgrG_001194700	EgrG_002001600
egr-let-7-5p	EgrG_000150700	egr-bantam-3p	EgrG_001114920	egr-let-7-3p	EgrG_002067700	EgrG_000705400	EgrG_002066800	EgrG_000705400
egr-let-7-5p	EgrG_000189200	egr-bantam-3p	EgrG_000306100	egr-let-7-3p	EgrG_001071400	EgrG_000082400	EgrG_000539400	EgrG_000082400
egr-let-7-5p	EgrG_000197100	egr-bantam-3p	EgrG_000135800	egr-let-7-3p	EgrG_001094800	EgrG_000214000	EgrG_000121200	EgrG_000214000
egr-let-7-5p	EgrG_000208400	egr-bantam-3p	EgrG_000193300	egr-let-7-3p	EgrG_001094800	EgrG_000525200	EgrG_000715700	EgrG_000525200
egr-let-7-5p	EgrG_000214700	egr-bantam-3p	EgrG_000415000	egr-let-7-3p	EgrG_001143600	EgrG_000770300	EgrG_000459100	EgrG_000770300
egr-let-7-5p	EgrG_000216400	egr-bantam-3p	EgrG_000686600	egr-let-7-3p	EgrG_001032800	EgrG_000261900	EgrG_000418100	EgrG_000261900
egr-let-7-5p	EgrG_000218100	egr-bantam-3p	EgrG_002040100	egr-let-7-3p	EgrG_002057400	EgrG_001064400	EgrG_000844400	EgrG_001064400
egr-let-7-5p	EgrG_000224800	egr-bantam-3p	EgrG_000334550	egr-let-7-3p	EgrG_002062400	EgrG_001064500	EgrG_000752700	EgrG_001064500
egr-let-7-5p	EgrG_000283800	egr-bantam-3p	EgrG_000725100	egr-let-7-3p	EgrG_001130300	EgrG_000489200	EgrG_000491600	EgrG_000489200
egr-let-7-5p	EgrG_000329100	egr-bantam-3p	EgrG_000947100	egr-let-7-3p	EgrG_001186500	EgrG_000793900	EgrG_000979050	EgrG_000793900
egr-let-7-5p	EgrG_000337300	egr-bantam-3p	EgrG_000069310	egr-let-7-5p	EgrG_000043700	EgrG_000804600	EgrG_000185450	EgrG_000804600
egr-let-7-5p	EgrG_000342000	egr-bantam-3p	EgrG_000706800	egr-let-7-5p	EgrG_000055200	EgrG_000186000	EgrG_000182600	EgrG_000186000
egr-let-7-5p	EgrG_000348500	egr-bantam-3p	EgrG_000942300	egr-let-7-5p	EgrG_000052600	EgrG_000245900	EgrG_000159700	EgrG_000245900
egr-let-7-5p	EgrG_000379600	egr-bantam-3p	EgrG_000422800	egr-let-7-5p	EgrG_000057800	EgrG_000264400	EgrG_000108450	EgrG_000264400
egr-let-7-5p	EgrG_000381200	egr-bantam-3p	EgrG_000916620	egr-let-7-5p	EgrG_000064100	EgrG_000659100	EgrG_001200700	EgrG_000659100
egr-let-7-5p	EgrG_000422700	egr-bantam-3p	EgrG_000977900	egr-let-7-5p	EgrG_000066700	EgrG_000659200	EgrG_000756400	EgrG_000659200
egr-let-7-5p	EgrG_000459600	egr-bantam-3p	EgrG_000213200	egr-let-7-5p	EgrG_000080100	EgrG_000863100	EgrG_000685500	EgrG_000863100
egr-let-7-5p	EgrG_000464100	egr-bantam-3p	EgrG_000349500	egr-let-7-5p	EgrG_000070900	EgrG_000928900	EgrG_000888200	EgrG_000928900
egr-let-7-5p	EgrG_000483100	egr-bantam-3p	EgrG_000861700	egr-let-7-5p	EgrG_000075500	EgrG_001001500	EgrG_000602200	EgrG_001001500
egr-let-7-5p	EgrG_000483200	egr-bantam-3p	EgrG_002036200	egr-let-7-5p	EgrG_000120500	EgrG_001006300	EgrG_000522100	EgrG_001006300
egr-let-7-5p	EgrG_000503800	egr-bantam-3p	EgrG_000315400	egr-let-7-5p	EgrG_000116100	EgrG_001153000	EgrG_000891500	EgrG_001153000
egr-let-7-5p	EgrG_000516900	egr-bantam-3p	EgrG_000880100	egr-let-7-5p	EgrG_000106900	EgrG_000178000	EgrG_000179100	EgrG_000178000
egr-let-7-5p	EgrG_000528500	egr-bantam-3p	EgrG_000487700	egr-let-7-5p	EgrG_000127000	EgrG_000417350	EgrG_001013700	EgrG_000417350
egr-let-7-5p	EgrG_000533100	egr-bantam-3p	EgrG_001165900	egr-let-7-5p	EgrG_000126200	EgrG_000733200	EgrG_001067700	EgrG_000733200
egr-let-7-5p	EgrG_000540000	egr-bantam-3p	EgrG_000907600	egr-let-7-5p	EgrG_000108300	EgrG_001132000	EgrG_001116500	EgrG_001132000
egr-let-7-5p	EgrG_000551200	egr-bantam-3p	EgrG_000682150	egr-let-7-5p	EgrG_000208500	EgrG_000087900	EgrG_000818900	EgrG_000087900
egr-let-7-5p	EgrG_000557500	egr-bantam-3p	EgrG_000479100	egr-let-7-5p	EgrG_000208400	EgrG_000040500	EgrG_000573000	EgrG_000040500
egr-let-7-5p	EgrG_000588700	egr-bantam-3p	EgrG_000451950	egr-let-7-5p	EgrG_000229500	EgrG_000058300	EgrG_000870800	EgrG_000058300
egr-let-7-5p	EgrG_000589500	egr-bantam-3p	EgrG_000427600	egr-let-7-5p	EgrG_000222400	EgrG_000756900	EgrG_000984100	EgrG_000756900
egr-let-7-5p	EgrG_000593400	egr-bantam-3p	EgrG_000846400	egr-let-7-5p	EgrG_000210400	EgrG_000857700	EgrG_000042100	EgrG_000857700
egr-let-7-5p	EgrG_000600000	egr-bantam-3p	EgrG_000425900	egr-let-7-5p	EgrG_000219900	EgrG_001089700	EgrG_000353300	EgrG_001089700
egr-let-7-5p	EgrG_000617170	egr-bantam-3p	EgrG_000284000	egr-let-7-5p	EgrG_000178800	EgrG_001173100	EgrG_000052800	EgrG_001173100
egr-let-7-5p	EgrG_000629700	egr-bantam-3p	EgrG_000582000	egr-let-7-5p	EgrG_000239500		EgrG_000783600
egr-let-7-5p	EgrG_000659800	egr-bantam-3p	EgrG_000745000	egr-let-7-5p	EgrG_000179500		EgrG_000586800
egr-let-7-5p	EgrG_000677100	egr-bantam-3p	EgrG_000930400	egr-let-7-5p	EgrG_000236300		EgrG_000217200
egr-let-7-5p	EgrG_000684300	egr-bantam-3p	EgrG_000564100	egr-let-7-5p	EgrG_000251800		EgrG_000458500
egr-let-7-5p	EgrG_000687000	egr-bantam-3p	EgrG_000251200	egr-let-7-5p	EgrG_000207900		EgrG_001020800
egr-let-7-5p	EgrG_000690500	egr-bantam-3p	EgrG_000787100	egr-let-7-5p	EgrG_000235050		EgrG_001117700
egr-let-7-5p	EgrG_000707800	egr-bantam-3p	EgrG_001100000	egr-let-7-5p	EgrG_000211000		EgrG_000073200
egr-let-7-5p	EgrG_000721200	egr-bantam-3p	EgrG_000722600	egr-let-7-5p	EgrG_000216400		EgrG_000066900
egr-let-7-5p	EgrG_000725000	egr-bantam-3p	EgrG_000512600	egr-let-7-5p	EgrG_000221200		EgrG_001162800
egr-let-7-5p	EgrG_000736600	egr-bantam-3p	EgrG_000924800	egr-let-7-5p	EgrG_000216200		EgrG_000526000
egr-let-7-5p	EgrG_000739300	egr-bantam-3p	EgrG_000222100	egr-let-7-5p	EgrG_000171100		EgrG_000408400
egr-let-7-5p	EgrG_000755900	egr-bantam-3p	EgrG_000082400	egr-let-7-5p	EgrG_000212300		EgrG_001039800
egr-let-7-5p	EgrG_000778100	egr-bantam-3p	EgrG_000659000	egr-let-7-5p	EgrG_000247750		EgrG_001039400
egr-let-7-5p	EgrG_000796900	egr-bantam-3p	EgrG_000844000	egr-let-7-5p	EgrG_000189200		EgrG_000615100
egr-let-7-5p	EgrG_000808500	egr-bantam-3p	EgrG_000956000	egr-let-7-5p	EgrG_000233700		EgrG_002014500
egr-let-7-5p	EgrG_000808600	egr-bantam-3p	EgrG_000837400	egr-let-7-5p	EgrG_000220300		EgrG_001017000
egr-let-7-5p	EgrG_000808600	egr-bantam-3p	EgrG_001166100	egr-let-7-5p	EgrG_000212100		EgrG_000811900
egr-let-7-5p	EgrG_000809200	egr-bantam-3p	EgrG_000079000	egr-let-7-5p	EgrG_000254200		EgrG_000521000
egr-let-7-5p	EgrG_000813900	egr-bantam-3p	EgrG_000437000	egr-let-7-5p	EgrG_000461400		EgrG_000072100
egr-let-7-5p	EgrG_000819600	egr-bantam-3p	EgrG_000155200	egr-let-7-5p	EgrG_000444500		EgrG_000894400
egr-let-7-5p	EgrG_000821100	egr-bantam-3p	EgrG_000486950	egr-let-7-5p	EgrG_000491900		EgrG_000976050
egr-let-7-5p	EgrG_000826400	egr-bantam-3p	EgrG_000194700	egr-let-7-5p	EgrG_000337700		EgrG_002066300
egr-let-7-5p	EgrG_000826900	egr-bantam-3p	EgrG_000491800	egr-let-7-5p	EgrG_000506500		EgrG_000303800
egr-let-7-5p	EgrG_000827200	egr-bantam-3p	EgrG_000874900	egr-let-7-5p	EgrG_000427400		EgrG_000303100
egr-let-7-5p	EgrG_000887000	egr-bantam-3p	EgrG_001130700	egr-let-7-5p	EgrG_000328700		EgrG_000549200
egr-let-7-5p	EgrG_000887200	egr-bantam-3p	EgrG_000843500	egr-let-7-5p	EgrG_000475400		EgrG_000480000
egr-let-7-5p	EgrG_000897900	egr-bantam-3p	EgrG_000756100	egr-let-7-5p	EgrG_000377800		EgrG_000483100
egr-let-7-5p	EgrG_000905400	egr-bantam-3p	EgrG_000669700	egr-let-7-5p	EgrG_000258800		EgrG_000543900
egr-let-7-5p	EgrG_000919200	egr-bantam-3p	EgrG_000824200	egr-let-7-5p	EgrG_000470800		EgrG_000928900
egr-let-7-5p	EgrG_000934200	egr-bantam-3p	EgrG_000283900	egr-let-7-5p	EgrG_000489400		EgrG_000714000
egr-let-7-5p	EgrG_000935200	egr-bantam-3p	EgrG_000044900	egr-let-7-5p	EgrG_000438800		EgrG_000714050
egr-let-7-5p	EgrG_000939100	egr-bantam-3p	EgrG_000493100	egr-let-7-5p	EgrG_000478500		EgrG_001135800
egr-let-7-5p	EgrG_000943000	egr-bantam-3p	EgrG_000415900	egr-let-7-5p	EgrG_000345500		EgrG_000599800
egr-let-7-5p	EgrG_000978600	egr-bantam-3p	EgrG_000840300	egr-let-7-5p	EgrG_000428000		EgrG_000876000
egr-let-7-5p	EgrG_000980400	egr-bantam-3p	EgrG_000963900	egr-let-7-5p	EgrG_000490000		EgrG_000342900
egr-let-7-5p	EgrG_000988100	egr-bantam-3p	EgrG_001024300	egr-let-7-5p	EgrG_000355400		EgrG_000529700
egr-let-7-5p	EgrG_001015500	egr-bantam-3p	EgrG_000365900	egr-let-7-5p	EgrG_000493800		EgrG_001155400
egr-let-7-5p	EgrG_001026900	egr-bantam-3p	EgrG_000778700	egr-let-7-5p	EgrG_000416750		EgrG_000036200
egr-let-7-5p	EgrG_001053100	egr-bantam-3p	EgrG_000421600	egr-let-7-5p	EgrG_000425700		EgrG_001169300
egr-let-7-5p	EgrG_001085100	egr-bantam-3p	EgrG_001013200	egr-let-7-5p	EgrG_000422700		EgrG_000948400
egr-let-7-5p	EgrG_001097100	egr-bantam-3p	EgrG_000429900	egr-let-7-5p	EgrG_000483100		EgrG_000587200
egr-let-7-5p	EgrG_001103800	egr-bantam-3p	EgrG_000759300	egr-let-7-5p	EgrG_000419700		EgrG_001064400
egr-let-7-5p	EgrG_001117600	egr-bantam-3p	EgrG_000899100	egr-let-7-5p	EgrG_000308300		EgrG_001064500
egr-let-7-5p	EgrG_001140200	egr-bantam-3p	EgrG_000118500	egr-let-7-5p	EgrG_000506600		EgrG_001172600
egr-let-7-5p	EgrG_001141000	egr-bantam-3p	EgrG_000710100	egr-let-7-5p	EgrG_000347100		EgrG_000260800
egr-let-7-5p	EgrG_001159900	egr-bantam-3p	EgrG_000792900	egr-let-7-5p	EgrG_000489200		EgrG_000757200
egr-let-7-5p	EgrG_001166100	egr-bantam-3p	EgrG_001177600	egr-let-7-5p	EgrG_000431800		EgrG_002052200
egr-let-7-5p	EgrG_001172800	egr-bantam-3p	EgrG_000687700	egr-let-7-5p	EgrG_000316800		EgrG_001072300
egr-let-7-5p	EgrG_001179200	egr-bantam-3p	EgrG_000971000	egr-let-7-5p	EgrG_000448000		EgrG_000626100
egr-let-7-5p	EgrG_001195800	egr-bantam-3p	EgrG_000453900	egr-let-7-5p	EgrG_000494700		EgrG_000912600
egr-let-7-5p	EgrG_002006800	egr-bantam-3p	EgrG_000498200	egr-let-7-5p	EgrG_000461700		EgrG_000449700
egr-let-7-5p	EgrG_002025300	egr-bantam-3p	EgrG_000096000	egr-let-7-5p	EgrG_000340700		EgrG_000861500
egr-let-7-5p	EgrG_002031100	egr-bantam-3p	EgrG_000924700	egr-let-7-5p	EgrG_000394900		EgrG_000416500
egr-let-7-5p	EgrG_002034000	egr-bantam-3p	EgrG_000474500	egr-let-7-5p	EgrG_000396300		EgrG_000688000
egr-let-7-5p	EgrG_002038700	egr-bantam-3p	EgrG_000667200	egr-let-7-5p	EgrG_000319500		EgrG_000010800
egr-miR-10293-5p	EgrG_000084000	egr-bantam-3p	EgrG_002025200	egr-let-7-5p	EgrG_000461000		EgrG_000576500
egr-miR-10293-5p	EgrG_000118800	egr-bantam-3p	EgrG_001008200	egr-let-7-5p	EgrG_000261900		EgrG_000950500
egr-miR-10293-5p	EgrG_000151800	egr-bantam-3p	EgrG_000645600	egr-let-7-5p	EgrG_000435300		EgrG_001042500
egr-miR-10293-5p	EgrG_000202400	egr-bantam-3p	EgrG_000429200	egr-let-7-5p	EgrG_000390400		EgrG_000320300
egr-miR-10293-5p	EgrG_000230400	egr-bantam-3p	EgrG_001103100	egr-let-7-5p	EgrG_000425100		EgrG_000958400
egr-miR-10293-5p	EgrG_000233700	egr-bantam-3p	EgrG_000197100	egr-let-7-5p	EgrG_000937800		EgrG_000083600
egr-miR-10293-5p	EgrG_000343100	egr-bantam-3p	EgrG_000451950	egr-let-7-5p	EgrG_000604900		EgrG_000712250
egr-miR-10293-5p	EgrG_000351800	egr-let-7-3p	EgrG_000098100	egr-let-7-5p	EgrG_000709300		EgrG_000204100
egr-miR-10293-5p	EgrG_000361000	egr-let-7-3p	EgrG_001124200	egr-let-7-5p	EgrG_000690200		EgrG_001127500
egr-miR-10293-5p	EgrG_000417200	egr-let-7-3p	EgrG_002064700	egr-let-7-5p	EgrG_000864600		EgrG_000518900
egr-miR-10293-5p	EgrG_000425700	egr-let-7-3p	EgrG_000315700	egr-let-7-5p	EgrG_000670800		EgrG_001128050
egr-miR-10293-5p	EgrG_000600300	egr-let-7-3p	EgrG_000768300	egr-let-7-5p	EgrG_000739900		EgrG_001086700
egr-miR-10293-5p	EgrG_000635300	egr-let-7-3p	EgrG_000611100	egr-let-7-5p	EgrG_000842400		EgrG_000988700
egr-miR-10293-5p	EgrG_000747400	egr-let-7-3p	EgrG_001124200	egr-let-7-5p	EgrG_000834300		EgrG_000073900
egr-miR-10293-5p	EgrG_000748900	egr-let-7-3p	EgrG_000733600	egr-let-7-5p	EgrG_000759700		EgrG_000819900
egr-miR-10293-5p	EgrG_000764100	egr-let-7-3p	EgrG_000374000	egr-let-7-5p	EgrG_000536200		EgrG_001118900
egr-miR-10293-5p	EgrG_000766800	egr-let-7-3p	EgrG_000186700	egr-let-7-5p	EgrG_000636700		EgrG_000305700
egr-miR-10293-5p	EgrG_000845700	egr-let-7-3p	EgrG_001143600	egr-let-7-5p	EgrG_000714600		EgrG_000303600
egr-miR-10293-5p	EgrG_000873700	egr-let-7-3p	EgrG_000723700	egr-let-7-5p	EgrG_000827200		EgrG_000630500
egr-miR-10293-5p	EgrG_000906500	egr-let-7-3p	EgrG_000947900	egr-let-7-5p	EgrG_000617170		EgrG_000481700
egr-miR-10293-5p	EgrG_000911300	egr-let-7-3p	EgrG_000887500	egr-let-7-5p	EgrG_000619000		EgrG_000646900
egr-miR-10293-5p	EgrG_000966600	egr-let-7-3p	EgrG_002027100	egr-let-7-5p	EgrG_000888700		EgrG_000924300
egr-miR-10293-5p	EgrG_001011600	egr-let-7-3p	EgrG_000263100	egr-let-7-5p	EgrG_000703700		EgrG_002017200
egr-miR-10293-5p	EgrG_001021300	egr-let-7-3p	EgrG_000645400	egr-let-7-5p	EgrG_000703700		EgrG_002320100
egr-miR-10293-5p	EgrG_001048100	egr-let-7-3p	EgrG_000098100	egr-let-7-5p	EgrG_000912900		EgrG_001135600
egr-miR-10293-5p	EgrG_001082400	egr-let-7-3p	EgrG_002027100	egr-let-7-5p	EgrG_000853400		EgrG_002015100
egr-miR-10293-5p	EgrG_001086600	egr-let-7-3p	EgrG_000744600	egr-let-7-5p	EgrG_000896900		EgrG_000497300
egr-miR-10293-5p	EgrG_001122500	egr-let-7-3p	EgrG_000352300	egr-let-7-5p	EgrG_000804000		EgrG_000507900
egr-miR-10293-5p	EgrG_001124700	egr-let-7-3p	EgrG_002038300	egr-let-7-5p	EgrG_000533100		EgrG_001099900
egr-miR-10293-5p	EgrG_001130700	egr-let-7-3p	EgrG_002045000	egr-let-7-5p	EgrG_000809700		EgrG_001192900
egr-miR-10293-5p	EgrG_001165900	egr-let-7-3p	EgrG_000155400	egr-let-7-5p	EgrG_000911800		EgrG_001189300
egr-miR-10293-5p	EgrG_001178700	egr-let-7-3p	EgrG_002067700	egr-let-7-5p	EgrG_000654700		EgrG_000212500
egr-miR-10450-3p	EgrG_000054800	egr-let-7-3p	EgrG_002037300	egr-let-7-5p	EgrG_000831600		EgrG_000785600
egr-miR-10450-3p	EgrG_000067400	egr-let-7-3p	EgrG_000504000	egr-let-7-5p	EgrG_000787700		EgrG_000171500
egr-miR-10450-3p	EgrG_000084600	egr-let-7-3p	EgrG_000514000	egr-let-7-5p	EgrG_000704300		EgrG_000686300
egr-miR-10450-3p	EgrG_000106100	egr-let-7-3p	EgrG_000417500	egr-let-7-5p	EgrG_000569000		EgrG_000828500
egr-miR-10450-3p	EgrG_000113000	egr-let-7-3p	EgrG_002059600	egr-let-7-5p	EgrG_000799700		EgrG_000381800
egr-miR-10450-3p	EgrG_000116100	egr-let-7-3p	EgrG_000261800	egr-let-7-5p	EgrG_000818000		EgrG_000766300
egr-miR-10450-3p	EgrG_000147200	egr-let-7-3p	EgrG_000352300	egr-let-7-5p	EgrG_000697400		EgrG_000500300
egr-miR-10450-3p	EgrG_000156500	egr-let-7-3p	EgrG_002001100	egr-let-7-5p	EgrG_000919200		EgrG_002012280
egr-miR-10450-3p	EgrG_000163800	egr-let-7-3p	EgrG_002027100	egr-let-7-5p	EgrG_000853600		EgrG_002034500
egr-miR-10450-3p	EgrG_000182700	egr-let-7-3p	EgrG_001103600	egr-let-7-5p	EgrG_000735000		EgrG_000684700
egr-miR-10450-3p	EgrG_000206700	egr-let-7-3p	EgrG_000097100	egr-let-7-5p	EgrG_000925600		EgrG_001176000
egr-miR-10450-3p	EgrG_000237000	egr-let-7-3p	EgrG_000460200	egr-let-7-5p	EgrG_000784300		EgrG_001066600
egr-miR-10450-3p	EgrG_000243400	egr-let-7-3p	EgrG_000163300	egr-let-7-5p	EgrG_000793000		EgrG_000893800
egr-miR-10450-3p	EgrG_000308300	egr-let-7-3p	EgrG_000412250	egr-let-7-5p	EgrG_000705900		EgrG_000703500
egr-miR-10450-3p	EgrG_000343100	egr-let-7-3p	EgrG_002059600	egr-let-7-5p	EgrG_000866200		EgrG_000756900
egr-miR-10450-3p	EgrG_000376300	egr-let-7-3p	EgrG_001122400	egr-let-7-5p	EgrG_000789300		EgrG_000686400
egr-miR-10450-3p	EgrG_000377000	egr-let-7-3p	EgrG_000628100	egr-let-7-5p	EgrG_000884800		EgrG_000996100
egr-miR-10450-3p	EgrG_000390500	egr-let-7-3p	EgrG_000054100	egr-let-7-5p	EgrG_000775500		EgrG_000124900
egr-miR-10450-3p	EgrG_000390800	egr-let-7-3p	EgrG_002057200	egr-let-7-5p	EgrG_000827100		EgrG_000681800
egr-miR-10450-3p	EgrG_000410600	egr-let-7-3p	EgrG_002038300	egr-let-7-5p	EgrG_000532000		EgrG_000135600
egr-miR-10450-3p	EgrG_000443300	egr-let-7-3p	EgrG_001151400	egr-let-7-5p	EgrG_000910600		EgrG_000684050
egr-miR-10450-3p	EgrG_000457300	egr-let-7-3p	EgrG_000102800	egr-let-7-5p	EgrG_000924300		EgrG_000393300
egr-miR-10450-3p	EgrG_000508300	egr-let-7-3p	EgrG_000089200	egr-let-7-5p	EgrG_000763300		EgrG_000928700
egr-miR-10450-3p	EgrG_000509100	egr-let-7-3p	EgrG_000534300	egr-let-7-5p	EgrG_000688000		EgrG_000365600
egr-miR-10450-3p	EgrG_000513300	egr-let-7-3p	EgrG_000098100	egr-let-7-5p	EgrG_000929800		EgrG_000726450
egr-miR-10450-3p	EgrG_000540700	egr-let-7-3p	EgrG_000323700	egr-let-7-5p	EgrG_000899700		EgrG_001168200
egr-miR-10450-3p	EgrG_000551300	egr-let-7-3p	EgrG_001106800	egr-let-7-5p	EgrG_000523700		EgrG_000314800
egr-miR-10450-3p	EgrG_000572800	egr-let-7-3p	EgrG_002045000	egr-let-7-5p	EgrG_000612200		EgrG_000267800
egr-miR-10450-3p	EgrG_000632300	egr-let-7-3p	EgrG_000729000	egr-let-7-5p	EgrG_000719400		EgrG_000094200
egr-miR-10450-3p	EgrG_000652600	egr-let-7-3p	EgrG_002030500	egr-let-7-5p	EgrG_000781700		EgrG_001077400
egr-miR-10450-3p	EgrG_000713200	egr-let-7-3p	EgrG_000078300	egr-let-7-5p	EgrG_000792800		EgrG_001175900
egr-miR-10450-3p	EgrG_000737200	egr-let-7-3p	EgrG_000374000	egr-let-7-5p	EgrG_000898300		EgrG_000631600
egr-miR-10450-3p	EgrG_000755300	egr-let-7-3p	EgrG_000072600	egr-let-7-5p	EgrG_000610200		EgrG_002011350
egr-miR-10450-3p	EgrG_000794000	egr-let-7-3p	EgrG_001131600	egr-let-7-5p	EgrG_000885600		EgrG_001017500
egr-miR-10450-3p	EgrG_000883000	egr-let-7-3p	EgrG_000181400	egr-let-7-5p	EgrG_000592500		EgrG_000749900
egr-miR-10450-3p	EgrG_000939900	egr-let-7-3p	EgrG_000697100	egr-let-7-5p	EgrG_000731600		EgrG_000120400
egr-miR-10450-3p	EgrG_000945600	egr-let-7-3p	EgrG_000846300	egr-let-7-5p	EgrG_000672400		EgrG_000685100
egr-miR-10450-3p	EgrG_000975400	egr-let-7-3p	EgrG_001051900	egr-let-7-5p	EgrG_000808000		EgrG_000405600
egr-miR-10450-3p	EgrG_000997150	egr-let-7-3p	EgrG_001143600	egr-let-7-5p	EgrG_000915400		EgrG_000518800
egr-miR-10450-3p	EgrG_001087600	egr-let-7-3p	EgrG_000412250	egr-let-7-5p	EgrG_000846700		EgrG_000571600
egr-miR-10450-3p	EgrG_001090600	egr-let-7-3p	EgrG_000898300	egr-let-7-5p	EgrG_000832600		EgrG_000473000
egr-miR-10450-3p	EgrG_001122300	egr-let-7-3p	EgrG_001166800	egr-let-7-5p	EgrG_000874100		EgrG_000135500
egr-miR-10450-3p	EgrG_001143900	egr-let-7-3p	EgrG_002047800	egr-let-7-5p	EgrG_000920600		EgrG_000314700
egr-miR-10450-3p	EgrG_001174300	egr-let-7-3p	EgrG_000356700	egr-let-7-5p	EgrG_000758700		EgrG_000381100
egr-miR-10450-3p	EgrG_001186500	egr-let-7-3p	EgrG_000396200	egr-let-7-5p	EgrG_000777900		EgrG_000205800
egr-miR-10450-3p	EgrG_001201100	egr-let-7-3p	EgrG_002055700	egr-let-7-5p	EgrG_000881500		EgrG_001015500
egr-miR-10450-3p	EgrG_002005300	egr-let-7-3p	EgrG_000629300	egr-let-7-5p	EgrG_000904900		EgrG_001090900
egr-miR-10450-3p	EgrG_002019300	egr-let-7-3p	EgrG_001198500	egr-let-7-5p	EgrG_000715900		EgrG_001085100
egr-miR-10450-3p	EgrG_002034300	egr-let-7-3p	EgrG_000862800	egr-let-7-5p	EgrG_000878600		EgrG_001181000
egr-miR-10450-3p	EgrG_002057300	egr-let-7-3p	EgrG_000104900	egr-let-7-5p	EgrG_000822600		EgrG_000758900
egr-miR-10a-5p	EgrG_000107200	egr-let-7-3p	EgrG_000802800	egr-let-7-5p	EgrG_000742100		EgrG_000996700
egr-miR-10a-5p	EgrG_000112500	egr-let-7-3p	EgrG_000260600	egr-let-7-5p	EgrG_000668500		EgrG_000499100
egr-miR-10a-5p	EgrG_000126500	egr-let-7-3p	EgrG_002038300	egr-let-7-5p	EgrG_000613950		EgrG_000499300
egr-miR-10a-5p	EgrG_000135500	egr-let-7-3p	EgrG_000306300	egr-let-7-5p	EgrG_000694380		EgrG_001191100
egr-miR-10a-5p	EgrG_000135600	egr-let-7-3p	EgrG_000605300	egr-let-7-5p	EgrG_000589200		EgrG_001004500
egr-miR-10a-5p	EgrG_000179500	egr-let-7-3p	EgrG_000354000	egr-let-7-5p	EgrG_000831800		EgrG_000380200
egr-miR-10a-5p	EgrG_000188500	egr-let-7-3p	EgrG_001181720	egr-let-7-5p	EgrG_000848600		EgrG_000705400
egr-miR-10a-5p	EgrG_000199000	egr-let-7-3p	EgrG_002067700	egr-let-7-5p	EgrG_000664300		EgrG_000214000
egr-miR-10a-5p	EgrG_000239800	egr-let-7-3p	EgrG_000098100	egr-let-7-5p	EgrG_000818800		EgrG_000549100
egr-miR-10a-5p	EgrG_000263000	egr-let-7-3p	EgrG_000798000	egr-let-7-5p	EgrG_000837900		EgrG_000530600
egr-miR-10a-5p	EgrG_000292500	egr-let-7-3p	EgrG_000242100	egr-let-7-5p	EgrG_000900900		EgrG_000330300
egr-miR-10a-5p	EgrG_000319100	egr-let-7-3p	EgrG_000073600	egr-let-7-5p	EgrG_000622400		EgrG_000882300
egr-miR-10a-5p	EgrG_000332700	egr-let-7-3p	EgrG_001031200	egr-let-7-5p	EgrG_000934900		EgrG_000520550
egr-miR-10a-5p	EgrG_000348600	egr-let-7-3p	EgrG_002038300	egr-let-7-5p	EgrG_000907000		EgrG_001132000
egr-miR-10a-5p	EgrG_000413000	egr-let-7-3p	EgrG_001053400	egr-let-7-5p	EgrG_000694100		EgrG_000849500
egr-miR-10a-5p	EgrG_000426100	egr-let-7-3p	EgrG_000098100	egr-let-7-5p	EgrG_000791800		EgrG_000990000
egr-miR-10a-5p	EgrG_000447200	egr-let-7-3p	EgrG_001195300	egr-let-7-5p	EgrG_000812100		EgrG_000129000
egr-miR-10a-5p	EgrG_000503240	egr-let-7-3p	EgrG_000305800	egr-let-7-5p	EgrG_000674300		EgrG_001142200
egr-miR-10a-5p	EgrG_000586300	egr-let-7-3p	EgrG_000847600	egr-let-7-5p	EgrG_000638800		EgrG_000525200
egr-miR-10a-5p	EgrG_000599000	egr-let-7-3p	EgrG_001093600	egr-let-7-5p	EgrG_000753700		EgrG_000772900
egr-miR-10a-5p	EgrG_000668700	egr-let-7-3p	EgrG_002038300	egr-let-7-5p	EgrG_000913000		EgrG_000263900
egr-miR-10a-5p	EgrG_000674100	egr-let-7-3p	EgrG_900000000	egr-let-7-5p	EgrG_000690800		EgrG_000486500
egr-miR-10a-5p	EgrG_000702300	egr-let-7-3p	EgrG_000134000	egr-let-7-5p	EgrG_000730600		EgrG_000940700
egr-miR-10a-5p	EgrG_000720900	egr-let-7-3p	EgrG_001113700	egr-let-7-5p	EgrG_001168200		EgrG_000155100
egr-miR-10a-5p	EgrG_000740400	egr-let-7-3p	EgrG_002027100	egr-let-7-5p	EgrG_002060500		EgrG_000742900
egr-miR-10a-5p	EgrG_000753900	egr-let-7-3p	EgrG_000098100	egr-let-7-5p	EgrG_002021300		EgrG_000781800
egr-miR-10a-5p	EgrG_000762300	egr-let-7-3p	EgrG_000098100	egr-let-7-5p	EgrG_002055300		EgrG_000179900
egr-miR-10a-5p	EgrG_000765400	egr-let-7-3p	EgrG_000430800	egr-let-7-5p	EgrG_001174100		EgrG_000189800
egr-miR-10a-5p	EgrG_000770800	egr-let-7-3p	EgrG_000695900	egr-let-7-5p	EgrG_001131200		EgrG_001070900
egr-miR-10a-5p	EgrG_000770900	egr-let-7-3p	EgrG_001143600	egr-let-7-5p	EgrG_002023500		EgrG_000870600
egr-miR-10a-5p	EgrG_000783600	egr-let-7-3p	EgrG_000098100	egr-let-7-5p	EgrG_000981800		EgrG_000417350
egr-miR-10a-5p	EgrG_000838000	egr-let-7-3p	EgrG_000794900	egr-let-7-5p	EgrG_001139500		EgrG_001086300
egr-miR-10a-5p	EgrG_000840200	egr-let-7-3p	EgrG_000471900	egr-let-7-5p	EgrG_001046800		EgrG_000071100
egr-miR-10a-5p	EgrG_000845300	egr-let-7-3p	EgrG_000724600	egr-let-7-5p	EgrG_002048800		EgrG_001047500
egr-miR-10a-5p	EgrG_000865100	egr-let-7-3p	EgrG_000347000	egr-let-7-5p	EgrG_001195600		EgrG_000918050
egr-miR-10a-5p	EgrG_000883600	egr-let-7-3p	EgrG_001186400	egr-let-7-5p	EgrG_000973600		EgrG_000471600
egr-miR-10a-5p	EgrG_000893600	egr-let-7-3p	EgrG_002045500	egr-let-7-5p	EgrG_000973600		EgrG_000770300
egr-miR-10a-5p	EgrG_000906000	egr-let-7-3p	EgrG_001025600	egr-let-7-5p	EgrG_001053800		EgrG_000496200
egr-miR-10a-5p	EgrG_000907100	egr-let-7-3p	EgrG_001096300	egr-let-7-5p	EgrG_002016300		EgrG_000586700
egr-miR-10a-5p	EgrG_000923900	egr-let-7-3p	EgrG_000345700	egr-let-7-5p	EgrG_001201900		EgrG_000261900
egr-miR-10a-5p	EgrG_000962400	egr-let-7-3p	EgrG_000625900	egr-let-7-5p	EgrG_002045300		EgrG_000102500
egr-miR-10a-5p	EgrG_001020600	egr-let-7-3p	EgrG_000237600	egr-let-7-5p	EgrG_001044700		EgrG_001190800
egr-miR-10a-5p	EgrG_001063600	egr-let-7-3p	EgrG_001143600	egr-let-7-5p	EgrG_002013200		EgrG_000793900
egr-miR-10a-5p	EgrG_001064100	egr-let-7-3p	EgrG_002059600	egr-let-7-5p	EgrG_001100200		EgrG_000199900
egr-miR-10a-5p	EgrG_001076300	egr-let-7-3p	EgrG_000352300	egr-let-7-5p	EgrG_002064100		EgrG_000674300
egr-miR-10a-5p	EgrG_001095100	egr-let-7-3p	EgrG_000345200	egr-let-7-5p	EgrG_002050600		EgrG_000186000
egr-miR-10a-5p	EgrG_001099300	egr-let-7-3p	EgrG_000264400	egr-let-7-5p	EgrG_001105400		EgrG_001072700
egr-miR-10a-5p	EgrG_001099300	egr-let-7-3p	EgrG_000235700	egr-let-7-5p	EgrG_001064900		EgrG_000210600
egr-miR-10a-5p	EgrG_001113300	egr-let-7-3p	EgrG_001076000	egr-let-7-5p	EgrG_002001400		EgrG_000324200
egr-miR-10a-5p	EgrG_001128100	egr-let-7-3p	EgrG_001144900	egr-let-7-5p	EgrG_000978400		EgrG_000605600
egr-miR-10a-5p	EgrG_001170200	egr-let-7-3p	EgrG_000677600	egr-let-7-5p	EgrG_001139000		EgrG_000301100
egr-miR-10a-5p	EgrG_001178200	egr-let-7-3p	EgrG_000188400	egr-let-7-5p	EgrG_001158200		EgrG_001156400
egr-miR-10a-5p	EgrG_001178800	egr-let-7-3p	EgrG_000745600	egr-let-7-5p	EgrG_001140200		EgrG_001006300
egr-miR-10a-5p	EgrG_001181000	egr-let-7-3p	EgrG_000449300	egr-let-7-5p	EgrG_002064700		EgrG_000412400
egr-miR-10a-5p	EgrG_001185500	egr-let-7-3p	EgrG_000814300	egr-let-7-5p	EgrG_001080100		EgrG_001115200
egr-miR-10a-5p	EgrG_001188400	egr-let-7-3p	EgrG_000363600	egr-let-7-5p	EgrG_002042400		EgrG_000551400
egr-miR-10a-5p	EgrG_002004300	egr-let-7-3p	EgrG_000593000	egr-let-7-5p	EgrG_001101300		EgrG_000733200
egr-miR-10a-5p	EgrG_002013500	egr-let-7-3p	EgrG_001143600	egr-let-7-5p	EgrG_000958800		EgrG_000969900
egr-miR-10a-5p	EgrG_002014800	egr-let-7-3p	EgrG_002025100	egr-let-7-5p	EgrG_001011400		EgrG_000955750
egr-miR-10a-5p	EgrG_002039900	egr-let-7-3p	EgrG_000361400	egr-let-7-5p	EgrG_001089600		EgrG_000132700
egr-miR-10a-5p	EgrG_002040000	egr-let-7-3p	EgrG_001106300	egr-let-7-5p	EgrG_001195300		EgrG_000241000
egr-miR-10a-5p	EgrG_002051200	egr-let-7-3p	EgrG_002025000	egr-let-7-5p	EgrG_000983000		EgrG_000087900
egr-miR-10a-5p	EgrG_002070500	egr-let-7-3p	EgrG_000378700	egr-let-7-5p	EgrG_002047400		EgrG_000129800
egr-miR-124a-3p	EgrG_000010400	egr-let-7-3p	EgrG_000499600	egr-let-7-5p	EgrG_001158100		EgrG_000238400
egr-miR-124a-3p	EgrG_000040600	egr-let-7-3p	EgrG_000377550	egr-let-7-5p	EgrG_001098700		EgrG_002015600
egr-miR-124a-3p	EgrG_000054500	egr-let-7-3p	EgrG_000954800	egr-let-7-5p	EgrG_001130800		EgrG_000040400
egr-miR-124a-3p	EgrG_000057500	egr-let-7-3p	EgrG_000345700	egr-let-7-5p	EgrG_002038700		EgrG_000449900
egr-miR-124a-3p	EgrG_000065700	egr-let-7-3p	EgrG_000507100	egr-let-7-5p	EgrG_002051900		EgrG_000635800
egr-miR-124a-3p	EgrG_000067400	egr-let-7-3p	EgrG_002040800	egr-let-7-5p	EgrG_002040100		EgrG_000058300
egr-miR-124a-3p	EgrG_000068100	egr-let-7-3p	EgrG_000624850	egr-let-7-5p	EgrG_002025400		EgrG_000283300
egr-miR-124a-3p	EgrG_000082200	egr-let-7-3p	EgrG_000607100	egr-let-7-5p	EgrG_002030600		EgrG_000864950
egr-miR-124a-3p	EgrG_000111210	egr-let-7-3p	EgrG_001143600	egr-let-7-5p	EgrG_002063300		EgrG_000857700
egr-miR-124a-3p	EgrG_000112400	egr-let-7-3p	EgrG_001032800	egr-let-7-5p	EgrG_002006800		EgrG_000833100
egr-miR-124a-3p	EgrG_000113300	egr-let-7-3p	EgrG_001096300	egr-let-7-5p	EgrG_001144550		EgrG_001049220
egr-miR-124a-3p	EgrG_000114000	egr-let-7-3p	EgrG_000968200	egr-let-7-5p	EgrG_001172100		EgrG_000538800
egr-miR-124a-3p	EgrG_000131100	egr-let-7-3p	EgrG_000071200	egr-let-7-5p	EgrG_001165000		EgrG_000195000
egr-miR-124a-3p	EgrG_000156400	egr-let-7-3p	EgrG_000548800	egr-let-7-5p	EgrG_002062700		EgrG_000230500
egr-miR-124a-3p	EgrG_000159400	egr-let-7-3p	EgrG_000834200	egr-let-7-5p	EgrG_001077700		EgrG_001081000
egr-miR-124a-3p	EgrG_000161650	egr-let-7-3p	EgrG_000697300	egr-let-7-5p	EgrG_001176900		EgrG_000732200
egr-miR-124a-3p	EgrG_000164700	egr-let-7-3p	EgrG_001125700	egr-let-7-5p	EgrG_001085550		EgrG_000230700
egr-miR-124a-3p	EgrG_000166100	egr-let-7-3p	EgrG_000509100	egr-let-7-5p	EgrG_001055900		EgrG_000674800
egr-miR-124a-3p	EgrG_000181200	egr-let-7-3p	EgrG_001091800	egr-let-7-5p	EgrG_001017400
egr-miR-124a-3p	EgrG_000189500	egr-let-7-3p	EgrG_000870300	egr-let-7-5p	EgrG_002020800
egr-miR-124a-3p	EgrG_000189500	egr-let-7-3p	EgrG_000177600	egr-let-7-5p	EgrG_000975300
egr-miR-124a-3p	EgrG_000191500	egr-let-7-3p	EgrG_002057600	egr-let-7-5p	EgrG_001088100
egr-miR-124a-3p	EgrG_000196200	egr-let-7-3p	EgrG_001016200	egr-let-7-5p	EgrG_001152900
egr-miR-124a-3p	EgrG_000196200	egr-let-7-3p	EgrG_000610000	egr-let-7-5p	EgrG_001048100
egr-miR-124a-3p	EgrG_000198700	egr-let-7-3p	EgrG_000517550	egr-let-7-5p	EgrG_002060300
egr-miR-124a-3p	EgrG_000200400	egr-let-7-3p	EgrG_001100000	egr-let-7-5p	EgrG_001029400
egr-miR-124a-3p	EgrG_000203400	egr-let-7-3p	EgrG_001107200	egr-let-7-5p	EgrG_000995700
egr-miR-124a-3p	EgrG_000204800	egr-let-7-3p	EgrG_002001100	egr-let-7-5p	EgrG_002025300
egr-miR-124a-3p	EgrG_000205800	egr-let-7-5p	EgrG_000809700	egr-let-7-5p	EgrG_001137800
egr-miR-124a-3p	EgrG_000224500	egr-let-7-5p	EgrG_000827200	egr-let-7-5p	EgrG_001147500
egr-miR-124a-3p	EgrG_000224900	egr-let-7-5p	EgrG_000347100	egr-let-7-5p	EgrG_001150700
egr-miR-124a-3p	EgrG_000229400	egr-let-7-5p	EgrG_000037700	egr-let-7-5p	EgrG_000987500
egr-miR-124a-3p	EgrG_000236800	egr-let-7-5p	EgrG_000722600	egr-let-7-5p	EgrG_000944700
egr-miR-124a-3p	EgrG_000247700	egr-let-7-5p	EgrG_001141000	egr-let-7-5p	EgrG_002022700
egr-miR-124a-3p	EgrG_000248900	egr-let-7-5p	EgrG_000859400	egr-let-7-5p	EgrG_001014100
egr-miR-124a-3p	EgrG_000249000	egr-let-7-5p	EgrG_000061600	egr-let-7-5p	EgrG_001139100
egr-miR-124a-3p	EgrG_000256200	egr-let-7-5p	EgrG_000931300	egr-let-7-5p	EgrG_001078100
egr-miR-124a-3p	EgrG_000257400	egr-let-7-5p	EgrG_000535400	egr-let-7-5p	EgrG_001137200
egr-miR-124a-3p	EgrG_000263400	egr-let-7-5p	EgrG_000854200	egr-let-7-5p	EgrG_001139300
egr-miR-124a-3p	EgrG_000283800	egr-let-7-5p	EgrG_000918550	egr-let-7-5p	EgrG_002033300
egr-miR-124a-3p	EgrG_000300700	egr-let-7-5p	EgrG_000211300	egr-let-7-5p	EgrG_001066500
egr-miR-124a-3p	EgrG_000304100	egr-let-7-5p	EgrG_001056750	egr-miR-10293-5p	EgrG_000056300
egr-miR-124a-3p	EgrG_000318500	egr-let-7-5p	EgrG_001129600	egr-miR-10293-5p	EgrG_000073300
egr-miR-124a-3p	EgrG_000320160	egr-let-7-5p	EgrG_000664050	egr-miR-10293-5p	EgrG_000107700
egr-miR-124a-3p	EgrG_000345900	egr-let-7-5p	EgrG_000654700	egr-miR-10293-5p	EgrG_000129600
egr-miR-124a-3p	EgrG_000375700	egr-let-7-5p	EgrG_000068800	egr-miR-10293-5p	EgrG_000149400
egr-miR-124a-3p	EgrG_00040300	egr-let-7-5p	EgrG_000636500	egr-miR-10293-5p	EgrG_000149400
egr-miR-124a-3p	EgrG_000412300	egr-let-7-5p	EgrG_000455600	egr-miR-10293-5p	EgrG_000120100
egr-miR-124a-3p	EgrG_000416300	egr-let-7-5p	EgrG_000220900	egr-miR-10293-5p	EgrG_000132500
egr-miR-124a-3p	EgrG_000418700	egr-let-7-5p	EgrG_000758800	egr-miR-10293-5p	EgrG_000199100
egr-miR-124a-3p	EgrG_000420700	egr-let-7-5p	EgrG_000169800	egr-miR-10293-5p	EgrG_000243300
egr-miR-124a-3p	EgrG_000423800	egr-let-7-5p	EgrG_000422700	egr-miR-10293-5p	EgrG_000243200
egr-miR-124a-3p	EgrG_000426100	egr-let-7-5p	EgrG_000189200	egr-miR-10293-5p	EgrG_000183400
egr-miR-124a-3p	EgrG_000441200	egr-let-7-5p	EgrG_000713050	egr-miR-10293-5p	EgrG_000205200
egr-miR-124a-3p	EgrG_000451600	egr-let-7-5p	EgrG_000637800	egr-miR-10293-5p	EgrG_000209700
egr-miR-124a-3p	EgrG_000466300	egr-let-7-5p	EgrG_002061500	egr-miR-10293-5p	EgrG_000363200
egr-miR-124a-3p	EgrG_000470200	egr-let-7-5p	EgrG_000068100	egr-miR-10293-5p	EgrG_000334900
egr-miR-124a-3p	EgrG_000470900	egr-let-7-5p	EgrG_000248300	egr-miR-10293-5p	EgrG_000395800
egr-miR-124a-3p	EgrG_000472600	egr-let-7-5p	EgrG_000149750	egr-miR-10293-5p	EgrG_000362300
egr-miR-124a-3p	EgrG_000472900	egr-let-7-5p	EgrG_001115100	egr-miR-10293-5p	EgrG_000427400
egr-miR-124a-3p	EgrG_000478300	egr-let-7-5p	EgrG_000063200	egr-miR-10293-5p	EgrG_000341300
egr-miR-124a-3p	EgrG_000479100	egr-let-7-5p	EgrG_000976200	egr-miR-10293-5p	EgrG_000263220
egr-miR-124a-3p	EgrG_000482900	egr-let-7-5p	EgrG_002012200	egr-miR-10293-5p	EgrG_000505900
egr-miR-124a-3p	EgrG_000492200	egr-let-7-5p	EgrG_000983700	egr-miR-10293-5p	EgrG_000478200
egr-miR-124a-3p	EgrG_000492300	egr-let-7-5p	EgrG_000125000	egr-miR-10293-5p	EgrG_000388700
egr-miR-124a-3p	EgrG_000494600	egr-let-7-5p	EgrG_000916100	egr-miR-10293-5p	EgrG_000435830
egr-miR-124a-3p	EgrG_000503800	egr-let-7-5p	EgrG_002047500	egr-miR-10293-5p	EgrG_000506600
egr-miR-124a-3p	EgrG_000505700	egr-let-7-5p	EgrG_000739300	egr-miR-10293-5p	EgrG_000522700
egr-miR-124a-3p	EgrG_000508300	egr-let-7-5p	EgrG_000818800	egr-miR-10293-5p	EgrG_000486200
egr-miR-124a-3p	EgrG_000509100	egr-let-7-5p	EgrG_000599500	egr-miR-10293-5p	EgrG_000412600
egr-miR-124a-3p	EgrG_000511500	egr-let-7-5p	EgrG_001103800	egr-miR-10293-5p	EgrG_000517900
egr-miR-124a-3p	EgrG_000524800	egr-let-7-5p	EgrG_000960100	egr-miR-10293-5p	EgrG_000338100
egr-miR-124a-3p	EgrG_000528400	egr-let-7-5p	EgrG_000846500	egr-miR-10293-5p	EgrG_000296900
egr-miR-124a-3p	EgrG_000530300	egr-let-7-5p	EgrG_000808600	egr-miR-10293-5p	EgrG_000409500
egr-miR-124a-3p	EgrG_000530340	egr-let-7-5p	EgrG_001167100	egr-miR-10293-5p	EgrG_000606300
egr-miR-124a-3p	EgrG_000531000	egr-let-7-5p	EgrG_000201100	egr-miR-10293-5p	EgrG_000799500
egr-miR-124a-3p	EgrG_000534000	egr-let-7-5p	EgrG_000165700	egr-miR-10293-5p	EgrG_000597400
egr-miR-124a-3p	EgrG_000555900	egr-let-7-5p	EgrG_000875100	egr-miR-10293-5p	EgrG_000872400
egr-miR-124a-3p	EgrG_000564000	egr-let-7-5p	EgrG_000900900	egr-miR-10293-5p	EgrG_000843300
egr-miR-124a-3p	EgrG_000572600	egr-let-7-5p	EgrG_000443400	egr-miR-10293-5p	EgrG_000534900
egr-miR-124a-3p	EgrG_000572800	egr-let-7-5p	EgrG_001119000	egr-miR-10293-5p	EgrG_000885400
egr-miR-124a-3p	EgrG_000575100	egr-let-7-5p	EgrG_000229500	egr-miR-10293-5p	EgrG_000778600
egr-miR-124a-3p	EgrG_000579700	egr-let-7-5p	EgrG_000198700	egr-miR-10293-5p	EgrG_000787700
egr-miR-124a-3p	EgrG_000586800	egr-let-7-5p	EgrG_001090250	egr-miR-10293-5p	EgrG_000663200
egr-miR-124a-3p	EgrG_000589600	egr-let-7-5p	EgrG_000905400	egr-miR-10293-5p	EgrG_000630700
egr-miR-124a-3p	EgrG_000606300	egr-let-7-5p	EgrG_000587900	egr-miR-10293-5p	EgrG_000921700
egr-miR-124a-3p	EgrG_000609300	egr-let-7-5p	EgrG_000588700	egr-miR-10293-5p	EgrG_000830900
egr-miR-124a-3p	EgrG_000612700	egr-let-7-5p	EgrG_000235050	egr-miR-10293-5p	EgrG_000621300
egr-miR-124a-3p	EgrG_000617200	egr-let-7-5p	EgrG_001074200	egr-miR-10293-5p	EgrG_000621300
egr-miR-124a-3p	EgrG_000621100	egr-let-7-5p	EgrG_000414700	egr-miR-10293-5p	EgrG_000660500
egr-miR-124a-3p	EgrG_000627400	egr-let-7-5p	EgrG_000221900	egr-miR-10293-5p	EgrG_000843250
egr-miR-124a-3p	EgrG_000631500	egr-let-7-5p	EgrG_000171600	egr-miR-10293-5p	EgrG_000936400
egr-miR-124a-3p	EgrG_000636700	egr-let-7-5p	EgrG_000654700	egr-miR-10293-5p	EgrG_000861300
egr-miR-124a-3p	EgrG_000644100	egr-let-7-5p	EgrG_000718800	egr-miR-10293-5p	EgrG_000558800
egr-miR-124a-3p	EgrG_000646500	egr-let-7-5p	EgrG_000782300	egr-miR-10293-5p	EgrG_000859100
egr-miR-124a-3p	EgrG_000708700	egr-let-7-5p	EgrG_000879300	egr-miR-10293-5p	EgrG_000656200
egr-miR-124a-3p	EgrG_000714800	egr-let-7-5p	EgrG_000690000	egr-miR-10293-5p	EgrG_000839000
egr-miR-124a-3p	EgrG_000714900	egr-let-7-5p	EgrG_000808700	egr-miR-10293-5p	EgrG_000587600
egr-miR-124a-3p	EgrG_000716400	egr-let-7-5p	EgrG_000571200	egr-miR-10293-5p	EgrG_000634000
egr-miR-124a-3p	EgrG_000718500	egr-let-7-5p	EgrG_001139100	egr-miR-10293-5p	EgrG_000534100
egr-miR-124a-3p	EgrG_000719150	egr-let-7-5p	EgrG_001139300	egr-miR-10293-5p	EgrG_000993600
egr-miR-124a-3p	EgrG_000724200	egr-let-7-5p	EgrG_000379600	egr-miR-10293-5p	EgrG_001149100
egr-miR-124a-3p	EgrG_000728610	egr-let-7-5p	EgrG_000483200	egr-miR-10293-5p	EgrG_002013600
egr-miR-124a-3p	EgrG_000739100	egr-let-7-5p	EgrG_000324900	egr-miR-10293-5p	EgrG_001018700
egr-miR-124a-3p	EgrG_000748000	egr-let-7-5p	EgrG_000474200	egr-miR-10293-5p	EgrG_001015500
egr-miR-124a-3p	EgrG_000759300	egr-let-7-5p	EgrG_000826400	egr-miR-10293-5p	EgrG_001095500
egr-miR-124a-3p	EgrG_000760900	egr-let-7-5p	EgrG_000118500	egr-miR-10293-5p	EgrG_001028300
egr-miR-124a-3p	EgrG_000764100	egr-let-7-5p	EgrG_002020800	egr-miR-10293-5p	EgrG_001058100
egr-miR-124a-3p	EgrG_000773400	egr-let-7-5p	EgrG_000078500	egr-miR-10293-5p	EgrG_001163800
egr-miR-124a-3p	EgrG_000775800	egr-let-7-5p	EgrG_000971900	egr-miR-10293-5p	EgrG_000972300
egr-miR-124a-3p	EgrG_000783100	egr-let-7-5p	EgrG_000689800	egr-miR-10293-5p	EgrG_001098500
egr-miR-124a-3p	EgrG_000790400	egr-let-7-5p	EgrG_001181950	egr-miR-10293-5p	EgrG_001022400
egr-miR-124a-3p	EgrG_000791100	egr-let-7-5p	EgrG_000150700	egr-miR-10293-5p	EgrG_001098300
egr-miR-124a-3p	EgrG_000792400	egr-let-7-5p	EgrG_000771800	egr-miR-10293-5p	EgrG_002022100
egr-miR-124a-3p	EgrG_000792900	egr-let-7-5p	EgrG_000775200	egr-miR-10293-5p	EgrG_002053200
egr-miR-124a-3p	EgrG_000794000	egr-let-7-5p	EgrG_000716300	egr-miR-10293-5p	EgrG_001101100
egr-miR-124a-3p	EgrG_000795300	egr-let-7-5p	EgrG_000427200	egr-miR-10293-5p	EgrG_001104200
egr-miR-124a-3p	EgrG_000802800	egr-let-7-5p	EgrG_000435300	egr-miR-10293-5p	EgrG_000945600
egr-miR-124a-3p	EgrG_000804800	egr-let-7-5p	EgrG_002030500	egr-miR-10293-5p	EgrG_000980100
egr-miR-124a-3p	EgrG_000816000	egr-let-7-5p	EgrG_000106900	egr-miR-10293-5p	EgrG_001005300
egr-miR-124a-3p	EgrG_000825200	egr-let-7-5p	EgrG_000208300	egr-miR-10450-3p	EgrG_000055500
egr-miR-124a-3p	EgrG_000825400	egr-let-7-5p	EgrG_001140700	egr-miR-10450-3p	EgrG_000106500
egr-miR-124a-3p	EgrG_000839400	egr-let-7-5p	EgrG_002055400	egr-miR-10450-3p	EgrG_000150900
egr-miR-124a-3p	EgrG_000840300	egr-let-7-5p	EgrG_000629700	egr-miR-10450-3p	EgrG_000159000
egr-miR-124a-3p	EgrG_000857100	egr-let-7-5p	EgrG_000144300	egr-miR-10450-3p	EgrG_000228800
egr-miR-124a-3p	EgrG_000862200	egr-let-7-5p	EgrG_000834300	egr-miR-10450-3p	EgrG_000203400
egr-miR-124a-3p	EgrG_000870600	egr-let-7-5p	EgrG_000789700	egr-miR-10450-3p	EgrG_000173000
egr-miR-124a-3p	EgrG_000884300	egr-let-7-5p	EgrG_000703300	egr-miR-10450-3p	EgrG_000470400
egr-miR-124a-3p	EgrG_000888700	egr-let-7-5p	EgrG_000846200	egr-miR-10450-3p	EgrG_000379600
egr-miR-124a-3p	EgrG_000888900	egr-let-7-5p	EgrG_000856300	egr-miR-10450-3p	EgrG_000454700
egr-miR-124a-3p	EgrG_000894800	egr-let-7-5p	EgrG_000763100	egr-miR-10450-3p	EgrG_000430900
egr-miR-124a-3p	EgrG_000895600	egr-let-7-5p	EgrG_001200500	egr-miR-10450-3p	EgrG_000339000
egr-miR-124a-3p	EgrG_000900500	egr-let-7-5p	EgrG_000949730	egr-miR-10450-3p	EgrG_000324500
egr-miR-124a-3p	EgrG_000904000	egr-let-7-5p	EgrG_000951100	egr-miR-10450-3p	EgrG_000879100
egr-miR-124a-3p	EgrG_000909400	egr-let-7-5p	EgrG_000895700	egr-miR-10450-3p	EgrG_000759600
egr-miR-124a-3p	EgrG_000910900	egr-let-7-5p	EgrG_001016800	egr-miR-10450-3p	EgrG_000748900
egr-miR-124a-3p	EgrG_000925000	egr-let-7-5p	EgrG_001065500	egr-miR-10450-3p	EgrG_000748900
egr-miR-124a-3p	EgrG_000928200	egr-let-7-5p	EgrG_001010800	egr-miR-10450-3p	EgrG_000755550
egr-miR-124a-3p	EgrG_000936800	egr-let-7-5p	EgrG_000853400	egr-miR-10450-3p	EgrG_000852100
egr-miR-124a-3p	EgrG_000940100	egr-let-7-5p	EgrG_000853600	egr-miR-10450-3p	EgrG_000758400
egr-miR-124a-3p	EgrG_000944000	egr-let-7-5p	EgrG_000886500	egr-miR-10450-3p	EgrG_000545500
egr-miR-124a-3p	EgrG_000960200	egr-let-7-5p	EgrG_000162700	egr-miR-10450-3p	EgrG_000656800
egr-miR-124a-3p	EgrG_000961400	egr-let-7-5p	EgrG_000814500	egr-miR-10450-3p	EgrG_000644800
egr-miR-124a-3p	EgrG_000968000	egr-let-7-5p	EgrG_000111900	egr-miR-10450-3p	EgrG_000808600
egr-miR-124a-3p	EgrG_000974800	egr-let-7-5p	EgrG_000199200	egr-miR-10450-3p	EgrG_000831400
egr-miR-124a-3p	EgrG_000979050	egr-let-7-5p	EgrG_000826700	egr-miR-10450-3p	EgrG_000870200
egr-miR-124a-3p	EgrG_000980600	egr-let-7-5p	EgrG_001098900	egr-miR-10450-3p	EgrG_000815100
egr-miR-124a-3p	EgrG_000985500	egr-let-7-5p	EgrG_000178100	egr-miR-10450-3p	EgrG_000629400
egr-miR-124a-3p	EgrG_000986900	egr-let-7-5p	EgrG_002004000	egr-miR-10450-3p	EgrG_000777100
egr-miR-124a-3p	EgrG_000987200	egr-let-7-5p	EgrG_002025300	egr-miR-10450-3p	EgrG_000681900
egr-miR-124a-3p	EgrG_000998900	egr-let-7-5p	EgrG_000808600	egr-miR-10450-3p	EgrG_000564700
egr-miR-124a-3p	EgrG_001006000	egr-let-7-5p	EgrG_001198600	egr-miR-10450-3p	EgrG_000762200
egr-miR-124a-3p	EgrG_001013700	egr-let-7-5p	EgrG_002021500	egr-miR-10450-3p	EgrG_001071500
egr-miR-124a-3p	EgrG_001016700	egr-let-7-5p	EgrG_001003500	egr-miR-10450-3p	EgrG_002048800
egr-miR-124a-3p	EgrG_001022300	egr-let-7-5p	EgrG_000220100	egr-miR-10450-3p	EgrG_001114500
egr-miR-124a-3p	EgrG_001035000	egr-let-7-5p	EgrG_000232300	egr-miR-10450-3p	EgrG_001095500
egr-miR-124a-3p	EgrG_001036700	egr-let-7-5p	EgrG_000778900	egr-miR-10450-3p	EgrG_001091300
egr-miR-124a-3p	EgrG_001051700	egr-let-7-5p	EgrG_000907000	egr-miR-10450-3p	EgrG_001079700
egr-miR-124a-3p	EgrG_001056500	egr-let-7-5p	EgrG_001101200	egr-miR-10450-3p	EgrG_001045900
egr-miR-124a-3p	EgrG_001062500	egr-let-7-5p	EgrG_000850200	egr-miR-10450-3p	EgrG_002038300
egr-miR-124a-3p	EgrG_001067900	egr-let-7-5p	EgrG_000151250	egr-miR-10450-3p	EgrG_000949500
egr-miR-124a-3p	EgrG_001073700	egr-let-7-5p	EgrG_000694700	egr-miR-10450-3p	EgrG_001110000
egr-miR-124a-3p	EgrG_001074200	egr-let-7-5p	EgrG_002069500	egr-miR-10450-3p	EgrG_001109500
egr-miR-124a-3p	EgrG_001076000	egr-let-7-5p	EgrG_001141200	egr-miR-10450-3p	EgrG_001005100
egr-miR-124a-3p	EgrG_001078800	egr-let-7-5p	EgrG_002062700	egr-miR-10450-3p	EgrG_001169300
egr-miR-124a-3p	EgrG_001085400	egr-let-7-5p	EgrG_000216200	egr-miR-10450-3p	EgrG_000968600
egr-miR-124a-3p	EgrG_001091800	egr-let-7-5p	EgrG_001028500	egr-miR-10450-3p	EgrG_001130000
egr-miR-124a-3p	EgrG_001101300	egr-let-7-5p	EgrG_000142600	egr-miR-10450-3p	EgrG_001132500
egr-miR-124a-3p	EgrG_001105500	egr-let-7-5p	EgrG_000457600	egr-miR-10450-3p	EgrG_001005600
egr-miR-124a-3p	EgrG_001110000	egr-let-7-5p	EgrG_000506500	egr-miR-10a-5p	EgrG_000094300
egr-miR-124a-3p	EgrG_001111800	egr-let-7-5p	EgrG_001000100	egr-miR-10a-5p	EgrG_000154250
egr-miR-124a-3p	EgrG_001130200	egr-let-7-5p	EgrG_000726100	egr-miR-10a-5p	EgrG_000358900
egr-miR-124a-3p	EgrG_001132500	egr-let-7-5p	EgrG_000213100	egr-miR-10a-5p	EgrG_000296700
egr-miR-124a-3p	EgrG_001134300	egr-let-7-5p	EgrG_001141000	egr-miR-10a-5p	EgrG_000341000
egr-miR-124a-3p	EgrG_001152100	egr-let-7-5p	EgrG_000260600	egr-miR-10a-5p	EgrG_000431900
egr-miR-124a-3p	EgrG_001168500	egr-let-7-5p	EgrG_000061600	egr-miR-10a-5p	EgrG_000907100
egr-miR-124a-3p	EgrG_001173900	egr-let-7-5p	EgrG_000202600	egr-miR-10a-5p	EgrG_000594500
egr-miR-124a-3p	EgrG_001190500	egr-let-7-5p	EgrG_001099200	egr-miR-10a-5p	EgrG_000827950
egr-miR-124a-3p	EgrG_001191100	egr-let-7-5p	EgrG_000111100	egr-miR-10a-5p	EgrG_000598800
egr-miR-124a-3p	EgrG_001191900	egr-let-7-5p	EgrG_000600000	egr-miR-10a-5p	EgrG_000819900
egr-miR-124a-3p	EgrG_001194000	egr-let-7-5p	EgrG_000532700	egr-miR-10a-5p	EgrG_000700210
egr-miR-124a-3p	EgrG_002000200	egr-let-7-5p	EgrG_001166100	egr-miR-10a-5p	EgrG_000846000
egr-miR-124a-3p	EgrG_002005600	egr-let-7-5p	EgrG_000452500	egr-miR-10a-5p	EgrG_000766600
egr-miR-124a-3p	EgrG_002022800	egr-let-7-5p	EgrG_002320800	egr-miR-10a-5p	EgrG_000526400
egr-miR-124a-3p	EgrG_002029800	egr-let-7-5p	EgrG_000635000	egr-miR-10a-5p	EgrG_000910900
egr-miR-124a-3p	EgrG_002038600	egr-let-7-5p	EgrG_000313900	egr-miR-10a-5p	EgrG_001064000
egr-miR-124a-3p	EgrG_002040300	egr-let-7-5p	EgrG_000392500	egr-miR-10a-5p	EgrG_001141200
egr-miR-124a-3p	EgrG_002042800	egr-let-7-5p	EgrG_000925600	egr-miR-10a-5p	EgrG_002024400
egr-miR-124a-3p	EgrG_002046100	egr-let-7-5p	EgrG_001034700	egr-miR-10a-5p	EgrG_002060700
egr-miR-124a-3p	EgrG_002051000	egr-let-7-5p	EgrG_000512100	egr-miR-10a-5p	EgrG_001137500
egr-miR-124a-3p	EgrG_002056100	egr-let-7-5p	EgrG_000718800	egr-miR-10a-5p	EgrG_000949300
egr-miR-124a-3p	EgrG_002057800	egr-let-7-5p	EgrG_000818800	egr-miR-10a-5p	EgrG_001181720
egr-miR-124a-3p	EgrG_002063200	egr-let-7-5p	EgrG_000616500	egr-miR-124a-3p	EgrG_000054270
egr-miR-124b-3p	EgrG_000010400	egr-let-7-5p	EgrG_000949780	egr-miR-124a-3p	EgrG_000054300
egr-miR-124b-3p	EgrG_000040600	egr-let-7-5p	EgrG_000950100	egr-miR-124a-3p	EgrG_000073400
egr-miR-124b-3p	EgrG_000054500	egr-let-7-5p	EgrG_000155900	egr-miR-124a-3p	EgrG_000077700
egr-miR-124b-3p	EgrG_000057500	egr-let-7-5p	EgrG_000208200	egr-miR-124a-3p	EgrG_000069420
egr-miR-124b-3p	EgrG_000065700	egr-let-7-5p	EgrG_001046600	egr-miR-124a-3p	EgrG_000089600
egr-miR-124b-3p	EgrG_000067400	egr-let-7-5p	EgrG_000659050	egr-miR-124a-3p	EgrG_000076900
egr-miR-124b-3p	EgrG_000068100	egr-let-7-5p	EgrG_000932100	egr-miR-124a-3p	EgrG_000079100
egr-miR-124b-3p	EgrG_000082200	egr-let-7-5p	EgrG_000932200	egr-miR-124a-3p	EgrG_000101200
egr-miR-124b-3p	EgrG_000111210	egr-let-7-5p	EgrG_001113700	egr-miR-124a-3p	EgrG_000134200
egr-miR-124b-3p	EgrG_000112400	egr-let-7-5p	EgrG_000120500	egr-miR-124a-3p	EgrG_000156100
egr-miR-124b-3p	EgrG_000113300	egr-let-7-5p	EgrG_000128100	egr-miR-124a-3p	EgrG_000134900
egr-miR-124b-3p	EgrG_000114000	egr-let-7-5p	EgrG_000751100	egr-miR-124a-3p	EgrG_000151000
egr-miR-124b-3p	EgrG_000131100	egr-let-7-5p	EgrG_000057200	egr-miR-124a-3p	EgrG_000159400
egr-miR-124b-3p	EgrG_000159400	egr-let-7-5p	EgrG_000500500	egr-miR-124a-3p	EgrG_000165300
egr-miR-124b-3p	EgrG_000164700	egr-let-7-5p	EgrG_000126600	egr-miR-124a-3p	EgrG_000173200
egr-miR-124b-3p	EgrG_000181200	egr-let-7-5p	EgrG_001029400	egr-miR-124a-3p	EgrG_000200400
egr-miR-124b-3p	EgrG_000189500	egr-let-7-5p	EgrG_000010300	egr-miR-124a-3p	EgrG_000239500
egr-miR-124b-3p	EgrG_000191500	egr-let-7-5p	EgrG_001173100	egr-miR-124a-3p	EgrG_000191100
egr-miR-124b-3p	EgrG_000196200	egr-let-7-5p	EgrG_001173300	egr-miR-124a-3p	EgrG_000256500
egr-miR-124b-3p	EgrG_000196200	egr-let-7-5p	EgrG_000922600	egr-miR-124a-3p	EgrG_000165000
egr-miR-124b-3p	EgrG_000198700	egr-let-7-5p	EgrG_000701800	egr-miR-124a-3p	EgrG_000483300
egr-miR-124b-3p	EgrG_000200400	egr-let-7-5p	EgrG_001010800	egr-miR-124a-3p	EgrG_000507800
egr-miR-124b-3p	EgrG_000203400	egr-let-7-5p	EgrG_001097100	egr-miR-124a-3p	EgrG_000347400
egr-miR-124b-3p	EgrG_000204800	egr-let-7-5p	EgrG_001136900	egr-miR-124a-3p	EgrG_000392300
egr-miR-124b-3p	EgrG_000205800	egr-let-7-5p	EgrG_000686200	egr-miR-124a-3p	EgrG_000365200
egr-miR-124b-3p	EgrG_000236800	egr-let-7-5p	EgrG_000227100	egr-miR-124a-3p	EgrG_000477500
egr-miR-124b-3p	EgrG_000247200	egr-let-7-5p	EgrG_000449400	egr-miR-124a-3p	EgrG_000470300
egr-miR-124b-3p	EgrG_000247700	egr-let-7-5p	EgrG_000623300	egr-miR-124a-3p	EgrG_000376700
egr-miR-124b-3p	EgrG_000248900	egr-let-7-5p	EgrG_000637300	egr-miR-124a-3p	EgrG_000470800
egr-miR-124b-3p	EgrG_000256200	egr-let-7-5p	EgrG_000664300	egr-miR-124a-3p	EgrG_000358600
egr-miR-124b-3p	EgrG_000257400	egr-let-7-5p	EgrG_000678600	egr-miR-124a-3p	EgrG_000391250
egr-miR-124b-3p	EgrG_000283800	egr-let-7-5p	EgrG_000162200	egr-miR-124a-3p	EgrG_000382000
egr-miR-124b-3p	EgrG_000300700	egr-let-7-5p	EgrG_000453200	egr-miR-124a-3p	EgrG_000345800
egr-miR-124b-3p	EgrG_000318500	egr-let-7-5p	EgrG_000236300	egr-miR-124a-3p	EgrG_000329900
egr-miR-124b-3p	EgrG_000375700	egr-let-7-5p	EgrG_001166100	egr-miR-124a-3p	EgrG_000508000
egr-miR-124b-3p	EgrG_000382000	egr-let-7-5p	EgrG_000554900	egr-miR-124a-3p	EgrG_000854200
egr-miR-124b-3p	EgrG_00040300	egr-let-7-5p	EgrG_000461300	egr-miR-124a-3p	EgrG_000837700
egr-miR-124b-3p	EgrG_000412300	egr-let-7-5p	EgrG_000676800	egr-miR-124a-3p	EgrG_000866400
egr-miR-124b-3p	EgrG_000416300	egr-let-7-5p	EgrG_000846700	egr-miR-124a-3p	EgrG_000645500
egr-miR-124b-3p	EgrG_000418700	egr-let-7-5p	EgrG_002037200	egr-miR-124a-3p	EgrG_000790200
egr-miR-124b-3p	EgrG_000420700	egr-let-7-5p	EgrG_001056600	egr-miR-124a-3p	EgrG_000906200
egr-miR-124b-3p	EgrG_000423800	egr-let-7-5p	EgrG_000171100	egr-miR-124a-3p	EgrG_000633100
egr-miR-124b-3p	EgrG_000426100	egr-let-7-5p	EgrG_000668500	egr-miR-124a-3p	EgrG_000817300
egr-miR-124b-3p	EgrG_000451600	egr-let-7-5p	EgrG_000687000	egr-miR-124a-3p	EgrG_000788200
egr-miR-124b-3p	EgrG_000466300	egr-let-7-5p	EgrG_001167900	egr-miR-124a-3p	EgrG_000727850
egr-miR-124b-3p	EgrG_000470900	egr-let-7-5p	EgrG_000108800	egr-miR-124a-3p	EgrG_000704400
egr-miR-124b-3p	EgrG_000472600	egr-let-7-5p	EgrG_000255100	egr-miR-124a-3p	EgrG_000706400
egr-miR-124b-3p	EgrG_000472900	egr-let-7-5p	EgrG_000355500	egr-miR-124a-3p	EgrG_000760000
egr-miR-124b-3p	EgrG_000492200	egr-let-7-5p	EgrG_001151200	egr-miR-124a-3p	EgrG_000923400
egr-miR-124b-3p	EgrG_000492300	egr-let-7-5p	EgrG_002030400	egr-miR-124a-3p	EgrG_000803100
egr-miR-124b-3p	EgrG_000494600	egr-let-7-5p	EgrG_000357900	egr-miR-124a-3p	EgrG_000886400
egr-miR-124b-3p	EgrG_000503800	egr-let-7-5p	EgrG_000392100	egr-miR-124a-3p	EgrG_000702500
egr-miR-124b-3p	EgrG_000505700	egr-let-7-5p	EgrG_001130800	egr-miR-124a-3p	EgrG_000937600
egr-miR-124b-3p	EgrG_000508300	egr-let-7-5p	EgrG_000746500	egr-miR-124a-3p	EgrG_000804700
egr-miR-124b-3p	EgrG_000509100	egr-let-7-5p	EgrG_000566700	egr-miR-124a-3p	EgrG_000592500
egr-miR-124b-3p	EgrG_000511500	egr-let-7-5p	EgrG_000643600	egr-miR-124a-3p	EgrG_000721900
egr-miR-124b-3p	EgrG_000524800	egr-let-7-5p	EgrG_000436000	egr-miR-124a-3p	EgrG_000888900
egr-miR-124b-3p	EgrG_000528400	egr-let-7-5p	EgrG_000802200	egr-miR-124a-3p	EgrG_000856900
egr-miR-124b-3p	EgrG_000530300	egr-let-7-5p	EgrG_000842400	egr-miR-124a-3p	EgrG_000808000
egr-miR-124b-3p	EgrG_000530340	egr-let-7-5p	EgrG_002033600	egr-miR-124a-3p	EgrG_000880800
egr-miR-124b-3p	EgrG_000531000	egr-let-7-5p	EgrG_000813900	egr-miR-124a-3p	EgrG_000806500
egr-miR-124b-3p	EgrG_000534000	egr-let-7-5p	EgrG_000208400	egr-miR-124a-3p	EgrG_000848400
egr-miR-124b-3p	EgrG_000564000	egr-let-7-5p	EgrG_000224500	egr-miR-124a-3p	EgrG_000613950
egr-miR-124b-3p	EgrG_000572800	egr-let-7-5p	EgrG_000727500	egr-miR-124a-3p	EgrG_000638200
egr-miR-124b-3p	EgrG_000579700	egr-let-7-5p	EgrG_001059900	egr-miR-124a-3p	EgrG_000915200
egr-miR-124b-3p	EgrG_000586800	egr-let-7-5p	EgrG_000511400	egr-miR-124a-3p	EgrG_000830600
egr-miR-124b-3p	EgrG_000589600	egr-let-7-5p	EgrG_000811200	egr-miR-124a-3p	EgrG_000719150
egr-miR-124b-3p	EgrG_000606300	egr-let-7-5p	EgrG_000430900	egr-miR-124a-3p	EgrG_000783100
egr-miR-124b-3p	EgrG_000617200	egr-let-7-5p	EgrG_000201100	egr-miR-124a-3p	EgrG_000622400
egr-miR-124b-3p	EgrG_000621100	egr-let-7-5p	EgrG_000939100	egr-miR-124a-3p	EgrG_000780300
egr-miR-124b-3p	EgrG_000627400	egr-let-7-5p	EgrG_000130400	egr-miR-124a-3p	EgrG_000910900
egr-miR-124b-3p	EgrG_000631500	egr-let-7-5p	EgrG_000303900	egr-miR-124a-3p	EgrG_000735800
egr-miR-124b-3p	EgrG_000636700	egr-let-7-5p	EgrG_001004300	egr-miR-124a-3p	EgrG_000822300
egr-miR-124b-3p	EgrG_000644100	egr-let-7-5p	EgrG_001186800	egr-miR-124a-3p	EgrG_001023400
egr-miR-124b-3p	EgrG_000708700	egr-let-7-5p	EgrG_002025400	egr-miR-124a-3p	EgrG_001107600
egr-miR-124b-3p	EgrG_000714900	egr-let-7-5p	EgrG_000517000	egr-miR-124a-3p	EgrG_001078800
egr-miR-124b-3p	EgrG_000716400	egr-let-7-5p	EgrG_000217000	egr-miR-124a-3p	EgrG_002036500
egr-miR-124b-3p	EgrG_000718500	egr-let-7-5p	EgrG_000440000	egr-miR-124a-3p	EgrG_002066200
egr-miR-124b-3p	EgrG_000719150	egr-let-7-5p	EgrG_000110300	egr-miR-124a-3p	EgrG_001084200
egr-miR-124b-3p	EgrG_000724200	egr-let-7-5p	EgrG_001104200	egr-miR-124a-3p	EgrG_001101300
egr-miR-124b-3p	EgrG_000728610	egr-let-7-5p	EgrG_000044900	egr-miR-124a-3p	EgrG_001089600
egr-miR-124b-3p	EgrG_000739100	egr-let-7-5p	EgrG_000915200	egr-miR-124a-3p	EgrG_001169700
egr-miR-124b-3p	EgrG_000748000	egr-let-7-5p	EgrG_000809200	egr-miR-124a-3p	EgrG_001197200
egr-miR-124b-3p	EgrG_000759300	egr-let-7-5p	EgrG_000105500	egr-miR-124a-3p	EgrG_001129400
egr-miR-124b-3p	EgrG_000760900	egr-let-7-5p	EgrG_000711000	egr-miR-124a-3p	EgrG_001079700
egr-miR-124b-3p	EgrG_000764100	egr-let-7-5p	EgrG_000827200	egr-miR-124a-3p	EgrG_000976800
egr-miR-124b-3p	EgrG_000773400	egr-let-7-5p	EgrG_000932100	egr-miR-124a-3p	EgrG_001059500
egr-miR-124b-3p	EgrG_000775800	egr-let-7-5p	EgrG_000932200	egr-miR-124a-3p	EgrG_001136300
egr-miR-124b-3p	EgrG_000783100	egr-let-7-5p	EgrG_000114800	egr-miR-124a-3p	EgrG_001181300
egr-miR-124b-3p	EgrG_000790400	egr-let-7-5p	EgrG_000451000	egr-miR-124a-3p	EgrG_000992700
egr-miR-124b-3p	EgrG_000791100	egr-let-7-5p	EgrG_000920300	egr-miR-124a-3p	EgrG_001151300
egr-miR-124b-3p	EgrG_000792400	egr-let-7-5p	EgrG_000758300	egr-miR-124a-3p	EgrG_001007000
egr-miR-124b-3p	EgrG_000792900	egr-let-7-5p	EgrG_001104300	egr-miR-124a-3p	EgrG_001067900
egr-miR-124b-3p	EgrG_000794000	egr-let-7-5p	EgrG_000719050	egr-miR-124a-3p	EgrG_001129600
egr-miR-124b-3p	EgrG_000816000	egr-let-7-5p	EgrG_000839900	egr-miR-124a-3p	EgrG_001199900
egr-miR-124b-3p	EgrG_000839400	egr-let-7-5p	EgrG_000934200	egr-miR-124a-3p	EgrG_001036700
egr-miR-124b-3p	EgrG_000840300	egr-let-7-5p	EgrG_000237000	egr-miR-124a-3p	EgrG_001011200
egr-miR-124b-3p	EgrG_000857100	egr-let-7-5p	EgrG_000627100	egr-miR-124a-3p	EgrG_001099350
egr-miR-124b-3p	EgrG_000862200	egr-let-7-5p	EgrG_000890600	egr-miR-124a-3p	EgrG_000979200
egr-miR-124b-3p	EgrG_000884300	egr-let-7-5p	EgrG_001032900	egr-miR-124a-3p	EgrG_002012200
egr-miR-124b-3p	EgrG_000888700	egr-let-7-5p	EgrG_000060700	egr-miR-124a-3p	EgrG_001007700
egr-miR-124b-3p	EgrG_000888900	egr-let-7-5p	EgrG_001090250	egr-miR-124a-3p	EgrG_002066800
egr-miR-124b-3p	EgrG_000894800	egr-let-7-5p	EgrG_000557500	egr-miR-124a-3p	EgrG_000952900
egr-miR-124b-3p	EgrG_000900500	egr-let-7-5p	EgrG_000411400	egr-miR-124a-3p	EgrG_002009600
egr-miR-124b-3p	EgrG_000904000	egr-let-7-5p	EgrG_001044600	egr-miR-124a-3p	EgrG_000998900
egr-miR-124b-3p	EgrG_000910900	egr-let-7-5p	EgrG_001144800	egr-miR-124a-3p	EgrG_000986600
egr-miR-124b-3p	EgrG_000925000	egr-let-7-5p	EgrG_002030000	egr-miR-124b-3p	EgrG_000054270
egr-miR-124b-3p	EgrG_000928200	egr-let-7-5p	EgrG_000747700	egr-miR-124b-3p	EgrG_000054300
egr-miR-124b-3p	EgrG_000936800	egr-let-7-5p	EgrG_000915800	egr-miR-124b-3p	EgrG_000073400
egr-miR-124b-3p	EgrG_000940100	egr-let-7-5p	EgrG_000653900	egr-miR-124b-3p	EgrG_000077700
egr-miR-124b-3p	EgrG_000944000	egr-let-7-5p	EgrG_000263500	egr-miR-124b-3p	EgrG_000069420
egr-miR-124b-3p	EgrG_000960200	egr-let-7-5p	EgrG_000713050	egr-miR-124b-3p	EgrG_000076900
egr-miR-124b-3p	EgrG_000961400	egr-let-7-5p	EgrG_001057300	egr-miR-124b-3p	EgrG_000134200
egr-miR-124b-3p	EgrG_000968000	egr-let-7-5p	EgrG_001084800	egr-miR-124b-3p	EgrG_000134900
egr-miR-124b-3p	EgrG_000974800	egr-let-7-5p	EgrG_000247750	egr-miR-124b-3p	EgrG_000159400
egr-miR-124b-3p	EgrG_000980600	egr-let-7-5p	EgrG_000758700	egr-miR-124b-3p	EgrG_000165300
egr-miR-124b-3p	EgrG_000985500	egr-let-7-5p	EgrG_000157100	egr-miR-124b-3p	EgrG_000200300
egr-miR-124b-3p	EgrG_000986900	egr-let-7-5p	EgrG_000215900	egr-miR-124b-3p	EgrG_000173200
egr-miR-124b-3p	EgrG_000987200	egr-let-7-5p	EgrG_000484600	egr-miR-124b-3p	EgrG_000200400
egr-miR-124b-3p	EgrG_000998900	egr-let-7-5p	EgrG_000825650	egr-miR-124b-3p	EgrG_000239500
egr-miR-124b-3p	EgrG_001013700	egr-let-7-5p	EgrG_001053100	egr-miR-124b-3p	EgrG_000191100
egr-miR-124b-3p	EgrG_001022300	egr-let-7-5p	EgrG_000053500	egr-miR-124b-3p	EgrG_000502500
egr-miR-124b-3p	EgrG_001035000	egr-let-7-5p	EgrG_000808600	egr-miR-124b-3p	EgrG_000483300
egr-miR-124b-3p	EgrG_001036700	egr-let-7-5p	EgrG_002022400	egr-miR-124b-3p	EgrG_000507800
egr-miR-124b-3p	EgrG_001062500	egr-let-7-5p	EgrG_000486900	egr-miR-124b-3p	EgrG_000347400
egr-miR-124b-3p	EgrG_001067900	egr-let-7-5p	EgrG_000645800	egr-miR-124b-3p	EgrG_000365200
egr-miR-124b-3p	EgrG_001073700	egr-let-7-5p	EgrG_001016800	egr-miR-124b-3p	EgrG_000477500
egr-miR-124b-3p	EgrG_001076000	egr-let-7-5p	EgrG_000176400	egr-miR-124b-3p	EgrG_000451900
egr-miR-124b-3p	EgrG_001091800	egr-let-7-5p	EgrG_000528200	egr-miR-124b-3p	EgrG_000382000
egr-miR-124b-3p	EgrG_001101300	egr-let-7-5p	EgrG_000627100	egr-miR-124b-3p	EgrG_000329900
egr-miR-124b-3p	EgrG_001105500	egr-let-7-5p	EgrG_000328700	egr-miR-124b-3p	EgrG_000508000
egr-miR-124b-3p	EgrG_001110000	egr-let-7-5p	EgrG_000617170	egr-miR-124b-3p	EgrG_000854200
egr-miR-124b-3p	EgrG_001111800	egr-let-7-5p	EgrG_000875100	egr-miR-124b-3p	EgrG_000837700
egr-miR-124b-3p	EgrG_001117400	egr-let-7-5p	EgrG_001169700	egr-miR-124b-3p	EgrG_000866400
egr-miR-124b-3p	EgrG_001130200	egr-let-7-5p	EgrG_000766100	egr-miR-124b-3p	EgrG_000852100
egr-miR-124b-3p	EgrG_001152100	egr-let-7-5p	EgrG_000800900	egr-miR-124b-3p	EgrG_000790200
egr-miR-124b-3p	EgrG_001173900	egr-let-7-5p	EgrG_000535600	egr-miR-124b-3p	EgrG_000906200
egr-miR-124b-3p	EgrG_001190500	egr-let-7-5p	EgrG_000591600	egr-miR-124b-3p	EgrG_000572600
egr-miR-124b-3p	EgrG_001191100	egr-let-7-5p	EgrG_000220500	egr-miR-124b-3p	EgrG_000817300
egr-miR-124b-3p	EgrG_001191900	egr-let-7-5p	EgrG_000732900	egr-miR-124b-3p	EgrG_000788200
egr-miR-124b-3p	EgrG_001194000	egr-let-7-5p	EgrG_000785700	egr-miR-124b-3p	EgrG_000727850
egr-miR-124b-3p	EgrG_002022800	egr-let-7-5p	EgrG_000163700	egr-miR-124b-3p	EgrG_000704400
egr-miR-124b-3p	EgrG_002040300	egr-let-7-5p	EgrG_001148600	egr-miR-124b-3p	EgrG_000706400
egr-miR-124b-3p	EgrG_002042800	egr-let-7-5p	EgrG_000935200	egr-miR-124b-3p	EgrG_000760000
egr-miR-124b-3p	EgrG_002046100	egr-let-7-5p	EgrG_001196700	egr-miR-124b-3p	EgrG_000803100
egr-miR-124b-3p	EgrG_002051000	egr-let-7-5p	EgrG_000055000	egr-miR-124b-3p	EgrG_000886400
egr-miR-124b-3p	EgrG_002056100	egr-let-7-5p	EgrG_000433400	egr-miR-124b-3p	EgrG_000702500
egr-miR-124b-3p	EgrG_002063200	egr-let-7-5p	EgrG_001159100	egr-miR-124b-3p	EgrG_000888900
egr-miR-125-5p	EgrG_000045800	egr-let-7-5p	EgrG_000076000	egr-miR-124b-3p	EgrG_000856900
egr-miR-125-5p	EgrG_000068200	egr-let-7-5p	EgrG_000709300	egr-miR-124b-3p	EgrG_000880800
egr-miR-125-5p	EgrG_000093800	egr-let-7-5p	EgrG_000758400	egr-miR-124b-3p	EgrG_000848400
egr-miR-125-5p	EgrG_000102600	egr-let-7-5p	EgrG_001032700	egr-miR-124b-3p	EgrG_000638200
egr-miR-125-5p	EgrG_000119800	egr-let-7-5p	EgrG_000321700	egr-miR-124b-3p	EgrG_000915200
egr-miR-125-5p	EgrG_000119800	egr-let-7-5p	EgrG_000626300	egr-miR-124b-3p	EgrG_000830600
egr-miR-125-5p	EgrG_000119800	egr-let-7-5p	EgrG_000127000	egr-miR-124b-3p	EgrG_000719150
egr-miR-125-5p	EgrG_000131300	egr-let-7-5p	EgrG_000389900	egr-miR-124b-3p	EgrG_000783100
egr-miR-125-5p	EgrG_000132100	egr-let-7-5p	EgrG_002067000	egr-miR-124b-3p	EgrG_000780300
egr-miR-125-5p	EgrG_000135000	egr-let-7-5p	EgrG_000848600	egr-miR-124b-3p	EgrG_000910900
egr-miR-125-5p	EgrG_000156700	egr-let-7-5p	EgrG_000076500	egr-miR-124b-3p	EgrG_000735800
egr-miR-125-5p	EgrG_000163800	egr-let-7-5p	EgrG_000197100	egr-miR-124b-3p	EgrG_000822300
egr-miR-125-5p	EgrG_000166500	egr-let-7-5p	EgrG_002014800	egr-miR-124b-3p	EgrG_001084200
egr-miR-125-5p	EgrG_000169500	egr-let-7-5p	EgrG_000905300	egr-miR-124b-3p	EgrG_001169700
egr-miR-125-5p	EgrG_000200800	egr-let-7-5p	EgrG_000975700	egr-miR-124b-3p	EgrG_001197200
egr-miR-125-5p	EgrG_000217200	egr-let-7-5p	EgrG_001174600	egr-miR-124b-3p	EgrG_001079700
egr-miR-125-5p	EgrG_000261800	egr-let-7-5p	EgrG_000378900	egr-miR-124b-3p	EgrG_000976800
egr-miR-125-5p	EgrG_000318000	egr-let-7-5p	EgrG_000979200	egr-miR-124b-3p	EgrG_001136300
egr-miR-125-5p	EgrG_000337700	egr-let-7-5p	EgrG_001055600	egr-miR-124b-3p	EgrG_001181300
egr-miR-125-5p	EgrG_000350200	egr-let-7-5p	EgrG_000605500	egr-miR-124b-3p	EgrG_001151300
egr-miR-125-5p	EgrG_000363400	egr-let-7-5p	EgrG_000457200	egr-miR-124b-3p	EgrG_001007000
egr-miR-125-5p	EgrG_000379600	egr-let-7-5p	EgrG_000753300	egr-miR-124b-3p	EgrG_001067900
egr-miR-125-5p	EgrG_000457900	egr-let-7-5p	EgrG_000822700	egr-miR-124b-3p	EgrG_001129600
egr-miR-125-5p	EgrG_000462500	egr-let-7-5p	EgrG_000239500	egr-miR-124b-3p	EgrG_001036700
egr-miR-125-5p	EgrG_000465900	egr-let-7-5p	EgrG_000461200	egr-miR-124b-3p	EgrG_002047700
egr-miR-125-5p	EgrG_000485900	egr-let-7-5p	EgrG_000653900	egr-miR-124b-3p	EgrG_001036400
egr-miR-125-5p	EgrG_000511000	egr-let-7-5p	EgrG_000753200	egr-miR-124b-3p	EgrG_001140900
egr-miR-125-5p	EgrG_000532200	egr-let-7-5p	EgrG_002055600	egr-miR-124b-3p	EgrG_001099350
egr-miR-125-5p	EgrG_000575100	egr-let-7-5p	EgrG_000707800	egr-miR-124b-3p	EgrG_000979200
egr-miR-125-5p	EgrG_000580700	egr-let-7-5p	EgrG_000149750	egr-miR-124b-3p	EgrG_002012200
egr-miR-125-5p	EgrG_000601500	egr-let-7-5p	EgrG_000527200	egr-miR-124b-3p	EgrG_001007700
egr-miR-125-5p	EgrG_000604600	egr-let-7-5p	EgrG_000764200	egr-miR-124b-3p	EgrG_002066800
egr-miR-125-5p	EgrG_000618250	egr-let-7-5p	EgrG_001201000	egr-miR-124b-3p	EgrG_000952900
egr-miR-125-5p	EgrG_000700700	egr-let-7-5p	EgrG_000056900	egr-miR-124b-3p	EgrG_000998900
egr-miR-125-5p	EgrG_000703300	egr-let-7-5p	EgrG_000984400	egr-miR-125-5p	EgrG_000073200
egr-miR-125-5p	EgrG_000704300	egr-let-7-5p	EgrG_000357600	egr-miR-125-5p	EgrG_000217200
egr-miR-125-5p	EgrG_000751500	egr-let-7-5p	EgrG_000753000	egr-miR-125-5p	EgrG_000243400
egr-miR-125-5p	EgrG_000752800	egr-let-7-5p	EgrG_000824300	egr-miR-125-5p	EgrG_000213900
egr-miR-125-5p	EgrG_000759200	egr-let-7-5p	EgrG_000485900	egr-miR-125-5p	EgrG_000241000
egr-miR-125-5p	EgrG_000779900	egr-let-7-5p	EgrG_000804800	egr-miR-125-5p	EgrG_000430700
egr-miR-125-5p	EgrG_000785500	egr-let-7-5p	EgrG_000481100	egr-miR-125-5p	EgrG_000323300
egr-miR-125-5p	EgrG_000793300	egr-let-7-5p	EgrG_000547100	egr-miR-125-5p	EgrG_000261300
egr-miR-125-5p	EgrG_000818900	egr-let-7-5p	EgrG_000831600	egr-miR-125-5p	EgrG_000517900
egr-miR-125-5p	EgrG_000897500	egr-let-7-5p	EgrG_000961100	egr-miR-125-5p	EgrG_000263800
egr-miR-125-5p	EgrG_000910100	egr-let-7-5p	EgrG_000983900	egr-miR-125-5p	EgrG_000391300
egr-miR-125-5p	EgrG_000942000	egr-let-7-5p	EgrG_000492100	egr-miR-125-5p	EgrG_000663900
egr-miR-125-5p	EgrG_000962200	egr-let-7-5p	EgrG_000550000	egr-miR-125-5p	EgrG_000591700
egr-miR-125-5p	EgrG_000964100	egr-let-7-5p	EgrG_000776900	egr-miR-125-5p	EgrG_000775000
egr-miR-125-5p	EgrG_000964300	egr-let-7-5p	EgrG_000896900	egr-miR-125-5p	EgrG_000550400
egr-miR-125-5p	EgrG_000979800	egr-let-7-5p	EgrG_000530100	egr-miR-125-5p	EgrG_000621400
egr-miR-125-5p	EgrG_001049000	egr-let-7-5p	EgrG_000393700	egr-miR-125-5p	EgrG_000759200
egr-miR-125-5p	EgrG_001054500	egr-let-7-5p	EgrG_000473600	egr-miR-125-5p	EgrG_000735200
egr-miR-125-5p	EgrG_001056200	egr-let-7-5p	EgrG_000438100	egr-miR-125-5p	EgrG_000873000
egr-miR-125-5p	EgrG_001064600	egr-let-7-5p	EgrG_000766100	egr-miR-125-5p	EgrG_000797000
egr-miR-125-5p	EgrG_001093900	egr-let-7-5p	EgrG_000500500	egr-miR-125-5p	EgrG_000833600
egr-miR-125-5p	EgrG_001106700	egr-let-7-5p	EgrG_000693900	egr-miR-125-5p	EgrG_000727900
egr-miR-125-5p	EgrG_001121100	egr-let-7-5p	EgrG_000914700	egr-miR-125-5p	EgrG_000582600
egr-miR-125-5p	EgrG_001121900	egr-let-7-5p	EgrG_002014800	egr-miR-125-5p	EgrG_000738100
egr-miR-125-5p	EgrG_001195300	egr-let-7-5p	EgrG_000438200	egr-miR-125-5p	EgrG_000910900
egr-miR-125-5p	EgrG_002002100	egr-let-7-5p	EgrG_000688300	egr-miR-125-5p	EgrG_000968200
egr-miR-125-5p	EgrG_002061300	egr-let-7-5p	EgrG_000154800	egr-miR-125-5p	EgrG_000990500
egr-miR-133-3p	EgrG_000040350	egr-let-7-5p	EgrG_000700900	egr-miR-125-5p	EgrG_001137900
egr-miR-133-3p	EgrG_000084300	egr-let-7-5p	EgrG_001064600	egr-miR-125-5p	EgrG_000979800
egr-miR-133-3p	EgrG_000220600	egr-let-7-5p	EgrG_000489700	egr-miR-125-5p	EgrG_001032000
egr-miR-133-3p	EgrG_000372900	egr-let-7-5p	EgrG_000869500	egr-miR-125-5p	EgrG_002047300
egr-miR-133-3p	EgrG_000437000	egr-let-7-5p	EgrG_000492500	egr-miR-125-5p	EgrG_002047000
egr-miR-133-3p	EgrG_000437100	egr-let-7-5p	EgrG_001045350	egr-miR-125-5p	EgrG_000987000
egr-miR-133-3p	EgrG_000528000	egr-let-7-5p	EgrG_001059500	egr-miR-125-5p	EgrG_001049000
egr-miR-133-3p	EgrG_000581200	egr-let-7-5p	EgrG_001091900	egr-miR-125-5p	EgrG_001163000
egr-miR-133-3p	EgrG_000592600	egr-let-7-5p	EgrG_000096900	egr-miR-125-5p	EgrG_001033600
egr-miR-133-3p	EgrG_000604300	egr-let-7-5p	EgrG_001167100	egr-miR-125-5p	EgrG_000949300
egr-miR-133-3p	EgrG_000632000	egr-let-7-5p	EgrG_000364300	egr-miR-125-5p	EgrG_001106100
egr-miR-133-3p	EgrG_000641600	egr-let-7-5p	EgrG_000475000	egr-miR-125-5p	EgrG_000944700
egr-miR-133-3p	EgrG_000655500	egr-let-7-5p	EgrG_000702400	egr-miR-125-5p	EgrG_001032700
egr-miR-133-3p	EgrG_000693700	egr-let-7-5p	EgrG_000748000	egr-miR-125-5p	EgrG_001005300
egr-miR-133-3p	EgrG_000716400	egr-let-7-5p	EgrG_000880900	egr-miR-133-3p	EgrG_000113400
egr-miR-133-3p	EgrG_000787300	egr-let-7-5p	EgrG_000540000	egr-miR-133-3p	EgrG_000221100
egr-miR-133-3p	EgrG_000790300	egr-let-7-5p	EgrG_000322250	egr-miR-133-3p	EgrG_000237250
egr-miR-133-3p	EgrG_000800700	egr-let-7-5p	EgrG_000774400	egr-miR-133-3p	EgrG_000253400
egr-miR-133-3p	EgrG_000819800	egr-let-7-5p	EgrG_000986400	egr-miR-133-3p	EgrG_000209350
egr-miR-133-3p	EgrG_000866300	egr-let-7-5p	EgrG_001000600	egr-miR-133-3p	EgrG_000315600
egr-miR-133-3p	EgrG_000884400	egr-let-7-5p	EgrG_000607600	egr-miR-133-3p	EgrG_000505900
egr-miR-133-3p	EgrG_000973400	egr-let-7-5p	EgrG_000762500	egr-miR-133-3p	EgrG_000438900
egr-miR-133-3p	EgrG_001066900	egr-let-7-5p	EgrG_000634200	egr-miR-133-3p	EgrG_000358600
egr-miR-133-3p	EgrG_002005000	egr-let-7-5p	EgrG_000677100	egr-miR-133-3p	EgrG_000517550
egr-miR-133-3p	EgrG_002010400	egr-let-7-5p	EgrG_000328400	egr-miR-133-3p	EgrG_000332800
egr-miR-133-3p	EgrG_002054300	egr-let-7-5p	EgrG_000617170	egr-miR-133-3p	EgrG_000652600
egr-miR-153-3p	EgrG_000066800	egr-let-7-5p	EgrG_001044600	egr-miR-133-3p	EgrG_000663200
egr-miR-153-3p	EgrG_000128900	egr-let-7-5p	EgrG_000823300	egr-miR-133-3p	EgrG_000693400
egr-miR-153-3p	EgrG_000178500	egr-let-7-5p	EgrG_000957200	egr-miR-133-3p	EgrG_000831900
egr-miR-153-3p	EgrG_000228200	egr-let-7-5p	EgrG_000118900	egr-miR-133-3p	EgrG_000868000
egr-miR-153-3p	EgrG_000408400	egr-let-7-5p	EgrG_000863700	egr-miR-133-3p	EgrG_000616000
egr-miR-153-3p	EgrG_000478800	egr-let-7-5p	EgrG_000821100	egr-miR-133-3p	EgrG_000936400
egr-miR-153-3p	EgrG_000512000	egr-let-7-5p	EgrG_002051300	egr-miR-133-3p	EgrG_000863800
egr-miR-153-3p	EgrG_000574300	egr-let-7-5p	EgrG_000479500	egr-miR-133-3p	EgrG_000904000
egr-miR-153-3p	EgrG_000588000	egr-let-7-5p	EgrG_000610500	egr-miR-133-3p	EgrG_000675100
egr-miR-153-3p	EgrG_000588100	egr-let-7-5p	EgrG_000896900	egr-miR-133-3p	EgrG_000742700
egr-miR-153-3p	EgrG_000615100	egr-let-7-5p	EgrG_002054800	egr-miR-133-3p	EgrG_002053900
egr-miR-153-3p	EgrG_000697900	egr-let-7-5p	EgrG_000550800	egr-miR-133-3p	EgrG_002008100
egr-miR-153-3p	EgrG_000808900	egr-let-7-5p	EgrG_002042200	egr-miR-133-3p	EgrG_000947900
egr-miR-153-3p	EgrG_000811900	egr-let-7-5p	EgrG_000162900	egr-miR-133-3p	EgrG_001053800
egr-miR-153-3p	EgrG_000827500	egr-let-7-5p	EgrG_000524300	egr-miR-133-3p	EgrG_001101300
egr-miR-153-3p	EgrG_000913000	egr-let-7-5p	EgrG_000824200	egr-miR-133-3p	EgrG_000946000
egr-miR-153-3p	EgrG_000957900	egr-let-7-5p	EgrG_000150300	egr-miR-133-3p	EgrG_000972300
egr-miR-153-3p	EgrG_001063500	egr-let-7-5p	EgrG_001173100	egr-miR-133-3p	EgrG_000982000
egr-miR-153-3p	EgrG_002037400	egr-let-7-5p	EgrG_001173300	egr-miR-133-3p	EgrG_001107200
egr-miR-2162-3p	EgrG_000365000	egr-let-7-5p	EgrG_000057200	egr-miR-133-3p	EgrG_002007800
egr-miR-219-5p	EgrG_000113250	egr-let-7-5p	EgrG_000189200	egr-miR-133-3p	EgrG_001163000
egr-miR-219-5p	EgrG_000127800	egr-let-7-5p	EgrG_000503800	egr-miR-133-3p	EgrG_002062400
egr-miR-219-5p	EgrG_000214800	egr-let-7-5p	EgrG_000572500	egr-miR-133-3p	EgrG_000966000
egr-miR-219-5p	EgrG_000235900	egr-let-7-5p	EgrG_000619900	egr-miR-133-3p	EgrG_001067900
egr-miR-219-5p	EgrG_000297600	egr-let-7-5p	EgrG_000763300	egr-miR-133-3p	EgrG_002010400
egr-miR-219-5p	EgrG_000378900	egr-let-7-5p	EgrG_000766600	egr-miR-133-3p	EgrG_001008000
egr-miR-219-5p	EgrG_000380500	egr-let-7-5p	EgrG_000863400	egr-miR-133-3p	EgrG_001106100
egr-miR-219-5p	EgrG_000424600	egr-let-7-5p	EgrG_000910300	egr-miR-133-3p	EgrG_001067600
egr-miR-219-5p	EgrG_000478000	egr-let-7-5p	EgrG_000426900	egr-miR-133-3p	EgrG_001156500
egr-miR-219-5p	EgrG_000505500	egr-let-7-5p	EgrG_000533100	egr-miR-133-3p	EgrG_002061500
egr-miR-219-5p	EgrG_000511900	egr-let-7-5p	EgrG_000710400	egr-miR-133-3p	EgrG_002034000
egr-miR-219-5p	EgrG_000549700	egr-let-7-5p	EgrG_000949000	egr-miR-153-3p	EgrG_000045800
egr-miR-219-5p	EgrG_000637800	egr-let-7-5p	EgrG_000319100	egr-miR-153-3p	EgrG_000056600
egr-miR-219-5p	EgrG_000717800	egr-let-7-5p	EgrG_000339200	egr-miR-153-3p	EgrG_000052100
egr-miR-219-5p	EgrG_000837200	egr-let-7-5p	EgrG_000745900	egr-miR-153-3p	EgrG_000086200
egr-miR-219-5p	EgrG_000910900	egr-let-7-5p	EgrG_000754200	egr-miR-153-3p	EgrG_000087300
egr-miR-219-5p	EgrG_000914700	egr-let-7-5p	EgrG_000903100	egr-miR-153-3p	EgrG_000096900
egr-miR-219-5p	EgrG_000987000	egr-let-7-5p	EgrG_000123300	egr-miR-153-3p	EgrG_000075700
egr-miR-219-5p	EgrG_000999200	egr-let-7-5p	EgrG_000373300	egr-miR-153-3p	EgrG_000125600
egr-miR-219-5p	EgrG_001044200	egr-let-7-5p	EgrG_000594500	egr-miR-153-3p	EgrG_000127600
egr-miR-219-5p	EgrG_001124900	egr-let-7-5p	EgrG_000949000	egr-miR-153-3p	EgrG_000101200
egr-miR-277b-3p	EgrG_000080400	egr-let-7-5p	EgrG_000832000	egr-miR-153-3p	EgrG_000120000
egr-miR-277b-3p	EgrG_000085300	egr-let-7-5p	EgrG_002016400	egr-miR-153-3p	EgrG_000124000
egr-miR-277b-3p	EgrG_000090300	egr-let-7-5p	EgrG_000180200	egr-miR-153-3p	EgrG_000236800
egr-miR-277b-3p	EgrG_000095500	egr-let-7-5p	EgrG_000220200	egr-miR-153-3p	EgrG_000175000
egr-miR-277b-3p	EgrG_000123100	egr-let-7-5p	EgrG_000489200	egr-miR-153-3p	EgrG_000246600
egr-miR-277b-3p	EgrG_000182950	egr-let-7-5p	EgrG_000881200	egr-miR-153-3p	EgrG_000183200
egr-miR-277b-3p	EgrG_000187800	egr-let-7-5p	EgrG_000313900	egr-miR-153-3p	EgrG_000189100
egr-miR-277b-3p	EgrG_000197700	egr-let-7-5p	EgrG_001057300	egr-miR-153-3p	EgrG_000260200
egr-miR-277b-3p	EgrG_000236200	egr-let-7-5p	EgrG_002320300	egr-miR-153-3p	EgrG_000345000
egr-miR-277b-3p	EgrG_000412250	egr-let-7-5p	EgrG_000614100	egr-miR-153-3p	EgrG_000508300
egr-miR-277b-3p	EgrG_000530900	egr-let-7-5p	EgrG_000847800	egr-miR-153-3p	EgrG_000510000
egr-miR-277b-3p	EgrG_000657300	egr-let-7-5p	EgrG_001188600	egr-miR-153-3p	EgrG_000318600
egr-miR-277b-3p	EgrG_000790500	egr-let-7-5p	EgrG_000109000	egr-miR-153-3p	EgrG_000459700
egr-miR-277b-3p	EgrG_000821800	egr-let-7-5p	EgrG_000351400	egr-miR-153-3p	EgrG_000505100
egr-miR-277b-3p	EgrG_000829400	egr-let-7-5p	EgrG_001116700	egr-miR-153-3p	EgrG_000315700
egr-miR-277b-3p	EgrG_000851300	egr-let-7-5p	EgrG_000253500	egr-miR-153-3p	EgrG_000517900
egr-miR-277b-3p	EgrG_000928050	egr-let-7-5p	EgrG_000530900	egr-miR-153-3p	EgrG_000262650
egr-miR-277b-3p	EgrG_000937000	egr-let-7-5p	EgrG_000915000	egr-miR-153-3p	EgrG_000425900
egr-miR-277b-3p	EgrG_000943500	egr-let-7-5p	EgrG_000096500	egr-miR-153-3p	EgrG_000350200
egr-miR-277b-3p	EgrG_001052400	egr-let-7-5p	EgrG_000750100	egr-miR-153-3p	EgrG_000413300
egr-miR-277b-3p	EgrG_002018800	egr-let-7-5p	EgrG_000471500	egr-miR-153-3p	EgrG_000885900
egr-miR-277b-3p	EgrG_002029000	egr-let-7-5p	EgrG_000879600	egr-miR-153-3p	EgrG_000572900
egr-miR-277b-3p	EgrG_900000300	egr-let-7-5p	EgrG_000283800	egr-miR-153-3p	EgrG_000618400
egr-miR-281-3p	EgrG_000096400	egr-let-7-5p	EgrG_000975300	egr-miR-153-3p	EgrG_000758000
egr-miR-281-3p	EgrG_000238100	egr-let-7-5p	EgrG_000998700	egr-miR-153-3p	EgrG_000893900
egr-miR-281-3p	EgrG_000242400	egr-let-7-5p	EgrG_001080400	egr-miR-153-3p	EgrG_000696800
egr-miR-281-3p	EgrG_000246800	egr-let-7-5p	EgrG_000505700	egr-miR-153-3p	EgrG_000902900
egr-miR-281-3p	EgrG_000266700	egr-let-7-5p	EgrG_000626000	egr-miR-153-3p	EgrG_000733700
egr-miR-281-3p	EgrG_000303800	egr-let-7-5p	EgrG_001034820	egr-miR-153-3p	EgrG_000800500
egr-miR-281-3p	EgrG_000354400	egr-let-7-5p	EgrG_002068300	egr-miR-153-3p	EgrG_000756000
egr-miR-281-3p	EgrG_000366100	egr-let-7-5p	EgrG_000297700	egr-miR-153-3p	EgrG_000689000
egr-miR-281-3p	EgrG_000394300	egr-let-7-5p	EgrG_000591000	egr-miR-153-3p	EgrG_000733050
egr-miR-281-3p	EgrG_000455800	egr-let-7-5p	EgrG_000734700	egr-miR-153-3p	EgrG_000709800
egr-miR-281-3p	EgrG_000487400	egr-let-7-5p	EgrG_002060300	egr-miR-153-3p	EgrG_000609200
egr-miR-281-3p	EgrG_000495400	egr-let-7-5p	EgrG_000228500	egr-miR-153-3p	EgrG_000788800
egr-miR-281-3p	EgrG_000511400	egr-let-7-5p	EgrG_000677910	egr-miR-153-3p	EgrG_000897400
egr-miR-281-3p	EgrG_000522600	egr-let-7-5p	EgrG_000100400	egr-miR-153-3p	EgrG_000685300
egr-miR-281-3p	EgrG_000533900	egr-let-7-5p	EgrG_000391100	egr-miR-153-3p	EgrG_000758300
egr-miR-281-3p	EgrG_000545200	egr-let-7-5p	EgrG_000886200	egr-miR-153-3p	EgrG_000568300
egr-miR-281-3p	EgrG_000546100	egr-let-7-5p	EgrG_001035000	egr-miR-153-3p	EgrG_000575000
egr-miR-281-3p	EgrG_000549200	egr-let-7-5p	EgrG_000605900	egr-miR-153-3p	EgrG_000823100
egr-miR-281-3p	EgrG_000589500	egr-let-7-5p	EgrG_001073700	egr-miR-153-3p	EgrG_000731600
egr-miR-281-3p	EgrG_000666500	egr-let-7-5p	EgrG_000797400	egr-miR-153-3p	EgrG_000608700
egr-miR-281-3p	EgrG_000684950	egr-let-7-5p	EgrG_000221000	egr-miR-153-3p	EgrG_000525200
egr-miR-281-3p	EgrG_000778700	egr-let-7-5p	EgrG_000803800	egr-miR-153-3p	EgrG_000711500
egr-miR-281-3p	EgrG_000795300	egr-let-7-5p	EgrG_001081400	egr-miR-153-3p	EgrG_000533450
egr-miR-281-3p	EgrG_000818000	egr-let-7-5p	EgrG_000041300	egr-miR-153-3p	EgrG_000741300
egr-miR-281-3p	EgrG_000847800	egr-let-7-5p	EgrG_000451400	egr-miR-153-3p	EgrG_000531650
egr-miR-281-3p	EgrG_000871500	egr-let-7-5p	EgrG_001174100	egr-miR-153-3p	EgrG_000571400
egr-miR-281-3p	EgrG_000876000	egr-let-7-5p	EgrG_000599900	egr-miR-153-3p	EgrG_000624800
egr-miR-281-3p	EgrG_000951900	egr-let-7-5p	EgrG_000875900	egr-miR-153-3p	EgrG_000697000
egr-miR-281-3p	EgrG_001036700	egr-let-7-5p	EgrG_000507500	egr-miR-153-3p	EgrG_000603300
egr-miR-281-3p	EgrG_001048100	egr-let-7-5p	EgrG_000740700	egr-miR-153-3p	EgrG_000766600
egr-miR-281-3p	EgrG_001057800	egr-let-7-5p	EgrG_000587800	egr-miR-153-3p	EgrG_000526400
egr-miR-281-3p	EgrG_001107000	egr-let-7-5p	EgrG_000108800	egr-miR-153-3p	EgrG_000908300
egr-miR-281-3p	EgrG_001127900	egr-let-7-5p	EgrG_000678400	egr-miR-153-3p	EgrG_000773200
egr-miR-281-3p	EgrG_001188900	egr-let-7-5p	EgrG_000783500	egr-miR-153-3p	EgrG_000913000
egr-miR-281-3p	EgrG_002014500	egr-let-7-5p	EgrG_000768700	egr-miR-153-3p	EgrG_000527100
egr-miR-281-3p	EgrG_002067500	egr-let-7-5p	EgrG_000814700	egr-miR-153-3p	EgrG_001145200
egr-miR-2b-3p	EgrG_000036200	egr-let-7-5p	EgrG_000469900	egr-miR-153-3p	EgrG_001122800
egr-miR-2b-3p	EgrG_000053400	egr-let-7-5p	EgrG_000596200	egr-miR-153-3p	EgrG_001100200
egr-miR-2b-3p	EgrG_000053900	egr-let-7-5p	EgrG_001000500	egr-miR-153-3p	EgrG_001081600
egr-miR-2b-3p	EgrG_000054600	egr-let-7-5p	EgrG_000210300	egr-miR-153-3p	EgrG_001061300
egr-miR-2b-3p	EgrG_000062100	egr-let-7-5p	EgrG_000114700	egr-miR-153-3p	EgrG_001043500
egr-miR-2b-3p	EgrG_000067300	egr-let-7-5p	EgrG_000647400	egr-miR-153-3p	EgrG_001122500
egr-miR-2b-3p	EgrG_000070600	egr-let-7-5p	EgrG_001039500	egr-miR-153-3p	EgrG_001094800
egr-miR-2b-3p	EgrG_000074200	egr-let-7-5p	EgrG_001128600	egr-miR-153-3p	EgrG_000976800
egr-miR-2b-3p	EgrG_000101900	egr-let-7-5p	EgrG_000735000	egr-miR-153-3p	EgrG_001094500
egr-miR-2b-3p	EgrG_000104700	egr-let-7-5p	EgrG_002007200	egr-miR-153-3p	EgrG_002030600
egr-miR-2b-3p	EgrG_000108700	egr-let-7-5p	EgrG_000895700	egr-miR-153-3p	EgrG_001021700
egr-miR-2b-3p	EgrG_000111000	egr-let-7-5p	EgrG_000222000	egr-miR-153-3p	EgrG_000991900
egr-miR-2b-3p	EgrG_000118600	egr-let-7-5p	EgrG_000481500	egr-miR-153-3p	EgrG_000995300
egr-miR-2b-3p	EgrG_000123800	egr-let-7-5p	EgrG_000847500	egr-miR-153-3p	EgrG_001144100
egr-miR-2b-3p	EgrG_000130200	egr-let-7-5p	EgrG_000876500	egr-miR-153-3p	EgrG_001110000
egr-miR-2b-3p	EgrG_000147300	egr-let-7-5p	EgrG_001155900	egr-miR-153-3p	EgrG_001099000
egr-miR-2b-3p	EgrG_000153400	egr-let-7-5p	EgrG_001199800	egr-miR-153-3p	EgrG_001149200
egr-miR-2b-3p	EgrG_000171500	egr-let-7-5p	EgrG_000042700	egr-miR-153-3p	EgrG_001133900
egr-miR-2b-3p	EgrG_000173800	egr-let-7-5p	EgrG_000258300	egr-miR-153-3p	EgrG_000987500
egr-miR-2b-3p	EgrG_000174600	egr-let-7-5p	EgrG_000765200	egr-miR-153-3p	EgrG_000977100
egr-miR-2b-3p	EgrG_000180800	egr-let-7-5p	EgrG_001080800	egr-miR-153-3p	EgrG_001058900
egr-miR-2b-3p	EgrG_000202700	egr-let-7-5p	EgrG_000198000	egr-miR-153-3p	EgrG_001199500
egr-miR-2b-3p	EgrG_000221300	egr-let-7-5p	EgrG_000932600	egr-miR-2162-3p	EgrG_000062000
egr-miR-2b-3p	EgrG_000226700	egr-let-7-5p	EgrG_001005500	egr-miR-2162-3p	EgrG_000060500
egr-miR-2b-3p	EgrG_000240100	egr-let-7-5p	EgrG_001083400	egr-miR-2162-3p	EgrG_000321900
egr-miR-2b-3p	EgrG_000242800	egr-let-7-5p	EgrG_001133050	egr-miR-2162-3p	EgrG_000318200
egr-miR-2b-3p	EgrG_000257300	egr-let-7-5p	EgrG_002033900	egr-miR-2162-3p	EgrG_000488000
egr-miR-2b-3p	EgrG_000261200	egr-let-7-5p	EgrG_000942400	egr-miR-2162-3p	EgrG_000470100
egr-miR-2b-3p	EgrG_000294450	egr-let-7-5p	EgrG_000185100	egr-miR-2162-3p	EgrG_000756000
egr-miR-2b-3p	EgrG_000304200	egr-let-7-5p	EgrG_000260100	egr-miR-2162-3p	EgrG_000714050
egr-miR-2b-3p	EgrG_000317800	egr-let-7-5p	EgrG_000746500	egr-miR-2162-3p	EgrG_000714000
egr-miR-2b-3p	EgrG_000325900	egr-let-7-5p	EgrG_000861000	egr-miR-2162-3p	EgrG_000549200
egr-miR-2b-3p	EgrG_000355200	egr-let-7-5p	EgrG_000881500	egr-miR-2162-3p	EgrG_000674300
egr-miR-2b-3p	EgrG_000358900	egr-let-7-5p	EgrG_001013000	egr-miR-2162-3p	EgrG_002065300
egr-miR-2b-3p	EgrG_000360100	egr-let-7-5p	EgrG_000484900	egr-miR-2162-3p	EgrG_002067400
egr-miR-2b-3p	EgrG_000363800	egr-let-7-5p	EgrG_000390300	egr-miR-2162-3p	EgrG_001014300
egr-miR-2b-3p	EgrG_000409900	egr-let-7-5p	EgrG_000821800	egr-miR-2162-3p	EgrG_001128400
egr-miR-2b-3p	EgrG_000411700	egr-let-7-5p	EgrG_000324900	egr-miR-219-5p	EgrG_000059400
egr-miR-2b-3p	EgrG_000417100	egr-let-7-5p	EgrG_000364200	egr-miR-219-5p	EgrG_000068500
egr-miR-2b-3p	EgrG_000429500	egr-let-7-5p	EgrG_000520100	egr-miR-219-5p	EgrG_000065200
egr-miR-2b-3p	EgrG_000431400	egr-let-7-5p	EgrG_000811400	egr-miR-219-5p	EgrG_000073300
egr-miR-2b-3p	EgrG_000431500	egr-let-7-5p	EgrG_000990300	egr-miR-219-5p	EgrG_000105100
egr-miR-2b-3p	EgrG_000450200	egr-let-7-5p	EgrG_001105300	egr-miR-219-5p	EgrG_000111000
egr-miR-2b-3p	EgrG_000466200	egr-let-7-5p	EgrG_001190500	egr-miR-219-5p	EgrG_000107000
egr-miR-2b-3p	EgrG_000467400	egr-let-7-5p	EgrG_000158100	egr-miR-219-5p	EgrG_000165300
egr-miR-2b-3p	EgrG_000471400	egr-let-7-5p	EgrG_000776000	egr-miR-219-5p	EgrG_000236800
egr-miR-2b-3p	EgrG_000472400	egr-let-7-5p	EgrG_000911300	egr-miR-219-5p	EgrG_000183400
egr-miR-2b-3p	EgrG_000493200	egr-let-7-5p	EgrG_000544600	egr-miR-219-5p	EgrG_000164900
egr-miR-2b-3p	EgrG_000508800	egr-let-7-5p	EgrG_000613800	egr-miR-219-5p	EgrG_000208000
egr-miR-2b-3p	EgrG_000509600	egr-let-7-5p	EgrG_000944700	egr-miR-219-5p	EgrG_000189700
egr-miR-2b-3p	EgrG_000524700	egr-let-7-5p	EgrG_001136200	egr-miR-219-5p	EgrG_000492800
egr-miR-2b-3p	EgrG_000531300	egr-let-7-5p	EgrG_002039500	egr-miR-219-5p	EgrG_000261800
egr-miR-2b-3p	EgrG_000550300	egr-let-7-5p	EgrG_000723300	egr-miR-219-5p	EgrG_000437100
egr-miR-2b-3p	EgrG_000550500	egr-let-7-5p	EgrG_000843900	egr-miR-219-5p	EgrG_000305200
egr-miR-2b-3p	EgrG_000558800	egr-let-7-5p	EgrG_001034300	egr-miR-219-5p	EgrG_000412400
egr-miR-2b-3p	EgrG_000570100	egr-let-7-5p	EgrG_000608700	egr-miR-219-5p	EgrG_000396200
egr-miR-2b-3p	EgrG_000587700	egr-let-7-5p	EgrG_001063950	egr-miR-219-5p	EgrG_000470100
egr-miR-2b-3p	EgrG_000594600	egr-let-7-5p	EgrG_000887000	egr-miR-219-5p	EgrG_000406600
egr-miR-2b-3p	EgrG_000618800	egr-let-7-5p	EgrG_000601200	egr-miR-219-5p	EgrG_000727000
egr-miR-2b-3p	EgrG_000627200	egr-let-7-5p	EgrG_000210300	egr-miR-219-5p	EgrG_000603700
egr-miR-2b-3p	EgrG_000673600	egr-let-7-5p	EgrG_000363400	egr-miR-219-5p	EgrG_000621400
egr-miR-2b-3p	EgrG_000674200	egr-let-7-5p	EgrG_000809700	egr-miR-219-5p	EgrG_000636100
egr-miR-2b-3p	EgrG_000677700	egr-let-7-5p	EgrG_000153100	egr-miR-219-5p	EgrG_000580800
egr-miR-2b-3p	EgrG_000685800	egr-let-7-5p	EgrG_000171200	egr-miR-219-5p	EgrG_000591000
egr-miR-2b-3p	EgrG_000698000	egr-let-7-5p	EgrG_000842100	egr-miR-219-5p	EgrG_000601600
egr-miR-2b-3p	EgrG_000709200	egr-let-7-5p	EgrG_000389300	egr-miR-219-5p	EgrG_000780100
egr-miR-2b-3p	EgrG_000713700	egr-let-7-5p	EgrG_000826900	egr-miR-219-5p	EgrG_000726900
egr-miR-2b-3p	EgrG_000719600	egr-let-7-5p	EgrG_000906500	egr-miR-219-5p	EgrG_000554700
egr-miR-2b-3p	EgrG_000727000	egr-let-7-5p	EgrG_000922600	egr-miR-219-5p	EgrG_000777400
egr-miR-2b-3p	EgrG_000728200	egr-let-7-5p	EgrG_001126100	egr-miR-219-5p	EgrG_000705100
egr-miR-2b-3p	EgrG_000732700	egr-let-7-5p	EgrG_000144500	egr-miR-219-5p	EgrG_000629400
egr-miR-2b-3p	EgrG_000741200	egr-let-7-5p	EgrG_000207400	egr-miR-219-5p	EgrG_000531100
egr-miR-2b-3p	EgrG_000743300	egr-let-7-5p	EgrG_000489900	egr-miR-219-5p	EgrG_000788700
egr-miR-2b-3p	EgrG_000748300	egr-let-7-5p	EgrG_000159050	egr-miR-219-5p	EgrG_000890800
egr-miR-2b-3p	EgrG_000751500	egr-let-7-5p	EgrG_000354200	egr-miR-219-5p	EgrG_000624600
egr-miR-2b-3p	EgrG_000751800	egr-let-7-5p	EgrG_000758300	egr-miR-219-5p	EgrG_001050200
egr-miR-2b-3p	EgrG_000752800	egr-let-7-5p	EgrG_001125300	egr-miR-219-5p	EgrG_002026700
egr-miR-2b-3p	EgrG_000757300	egr-let-7-5p	EgrG_000067800	egr-miR-219-5p	EgrG_000989900
egr-miR-2b-3p	EgrG_000770400	egr-let-7-5p	EgrG_000208600	egr-miR-219-5p	EgrG_001144300
egr-miR-2b-3p	EgrG_000781900	egr-let-7-5p	EgrG_000236400	egr-miR-219-5p	EgrG_002058600
egr-miR-2b-3p	EgrG_000798700	egr-let-7-5p	EgrG_000445400	egr-miR-219-5p	EgrG_002022500
egr-miR-2b-3p	EgrG_000803800	egr-let-7-5p	EgrG_002029900	egr-miR-219-5p	EgrG_002053300
egr-miR-2b-3p	EgrG_000813200	egr-let-7-5p	EgrG_000248000	egr-miR-219-5p	EgrG_001139000
egr-miR-2b-3p	EgrG_000815700	egr-let-7-5p	EgrG_000700220	egr-miR-219-5p	EgrG_001159100
egr-miR-2b-3p	EgrG_000822600	egr-let-7-5p	EgrG_001034700	egr-miR-219-5p	EgrG_001022800
egr-miR-2b-3p	EgrG_000836200	egr-let-7-5p	EgrG_001144800	egr-miR-219-5p	EgrG_001177600
egr-miR-2b-3p	EgrG_000842600	egr-let-7-5p	EgrG_000891000	egr-miR-219-5p	EgrG_002042900
egr-miR-2b-3p	EgrG_000868200	egr-let-7-5p	EgrG_000389200	egr-miR-219-5p	EgrG_002027600
egr-miR-2b-3p	EgrG_000869500	egr-let-7-5p	EgrG_000966600	egr-miR-219-5p	EgrG_001199600
egr-miR-2b-3p	EgrG_000875300	egr-let-7-5p	EgrG_000962900	egr-miR-219-5p	EgrG_001044200
egr-miR-2b-3p	EgrG_000876000	egr-let-7-5p	EgrG_000978600	egr-miR-219-5p	EgrG_002065400
egr-miR-2b-3p	EgrG_000876800	egr-let-7-5p	EgrG_001032800	egr-miR-277b-3p	EgrG_000052100
egr-miR-2b-3p	EgrG_000877400	egr-let-7-5p	EgrG_000121800	egr-miR-277b-3p	EgrG_000115400
egr-miR-2b-3p	EgrG_000882300	egr-let-7-5p	EgrG_000501400	egr-miR-277b-3p	EgrG_000182950
egr-miR-2b-3p	EgrG_000898800	egr-let-7-5p	EgrG_000831800	egr-miR-277b-3p	EgrG_000511100
egr-miR-2b-3p	EgrG_000899100	egr-let-7-5p	EgrG_000990600	egr-miR-277b-3p	EgrG_000356600
egr-miR-2b-3p	EgrG_000902600	egr-let-7-5p	EgrG_001033500	egr-miR-277b-3p	EgrG_000339000
egr-miR-2b-3p	EgrG_000912500	egr-let-7-5p	EgrG_001201100	egr-miR-277b-3p	EgrG_000341000
egr-miR-2b-3p	EgrG_000920400	egr-let-7-5p	EgrG_002038000	egr-miR-277b-3p	EgrG_000572900
egr-miR-2b-3p	EgrG_000923600	egr-let-7-5p	EgrG_000150300	egr-miR-277b-3p	EgrG_000657300
egr-miR-2b-3p	EgrG_000931800	egr-let-7-5p	EgrG_001020600	egr-miR-281-3p	EgrG_000045800
egr-miR-2b-3p	EgrG_000937200	egr-let-7-5p	EgrG_002039600	egr-miR-281-3p	EgrG_000049700
egr-miR-2b-3p	EgrG_000940000	egr-let-7-5p	EgrG_000815700	egr-miR-281-3p	EgrG_000062000
egr-miR-2b-3p	EgrG_000948400	egr-let-7-5p	EgrG_001002100	egr-miR-281-3p	EgrG_000077800
egr-miR-2b-3p	EgrG_000949780	egr-let-7-5p	EgrG_000303400	egr-miR-281-3p	EgrG_000108550
egr-miR-2b-3p	EgrG_000950100	egr-let-7-5p	EgrG_000898800	egr-miR-281-3p	EgrG_000118100
egr-miR-2b-3p	EgrG_001005700	egr-let-7-5p	EgrG_000493500	egr-miR-281-3p	EgrG_000157800
egr-miR-2b-3p	EgrG_001006900	egr-let-7-5p	EgrG_002062700	egr-miR-281-3p	EgrG_000144350
egr-miR-2b-3p	EgrG_001012300	egr-let-7-5p	EgrG_000069900	egr-miR-281-3p	EgrG_000131350
egr-miR-2b-3p	EgrG_001019600	egr-let-7-5p	EgrG_000216400	egr-miR-281-3p	EgrG_000238200
egr-miR-2b-3p	EgrG_001026000	egr-let-7-5p	EgrG_000823300	egr-miR-281-3p	EgrG_000166500
egr-miR-2b-3p	EgrG_001029900	egr-let-7-5p	EgrG_000745800	egr-miR-281-3p	EgrG_000226200
egr-miR-2b-3p	EgrG_001031800	egr-let-7-5p	EgrG_000758300	egr-miR-281-3p	EgrG_000163300
egr-miR-2b-3p	EgrG_001035200	egr-let-7-5p	EgrG_001036800	egr-miR-281-3p	EgrG_000213900
egr-miR-2b-3p	EgrG_001035700	egr-let-7-5p	EgrG_000930100	egr-miR-281-3p	EgrG_000246600
egr-miR-2b-3p	EgrG_001035700	egr-let-7-5p	EgrG_001166100	egr-miR-281-3p	EgrG_000173800
egr-miR-2b-3p	EgrG_001046100	egr-let-7-5p	EgrG_000703600	egr-miR-281-3p	EgrG_000206600
egr-miR-2b-3p	EgrG_001048900	egr-let-7-5p	EgrG_001014000	egr-miR-281-3p	EgrG_000410600
egr-miR-2b-3p	EgrG_001053600	egr-let-7-5p	EgrG_001067200	egr-miR-281-3p	EgrG_000496400
egr-miR-2b-3p	EgrG_001054400	egr-let-7-5p	EgrG_001067500	egr-miR-281-3p	EgrG_000461100
egr-miR-2b-3p	EgrG_001054600	egr-let-7-5p	EgrG_000292700	egr-miR-281-3p	EgrG_000469700
egr-miR-2b-3p	EgrG_001065000	egr-let-7-5p	EgrG_000480400	egr-miR-281-3p	EgrG_000405400
egr-miR-2b-3p	EgrG_001082900	egr-let-7-5p	EgrG_001006100	egr-miR-281-3p	EgrG_000330400
egr-miR-2b-3p	EgrG_001100100	egr-let-7-5p	EgrG_000808600	egr-miR-281-3p	EgrG_000493600
egr-miR-2b-3p	EgrG_001116300	egr-miR-10293-5p	EgrG_002055000	egr-miR-281-3p	EgrG_000262900
egr-miR-2b-3p	EgrG_001116400	egr-miR-10293-5p	EgrG_000107900	egr-miR-281-3p	EgrG_000314700
egr-miR-2b-3p	EgrG_001117200	egr-miR-10293-5p	EgrG_000873700	egr-miR-281-3p	EgrG_000450100
egr-miR-2b-3p	EgrG_001130900	egr-miR-10293-5p	EgrG_000928100	egr-miR-281-3p	EgrG_000490000
egr-miR-2b-3p	EgrG_001134500	egr-miR-10293-5p	EgrG_000966600	egr-miR-281-3p	EgrG_000349300
egr-miR-2b-3p	EgrG_001141700	egr-miR-10293-5p	EgrG_000646100	egr-miR-281-3p	EgrG_000480000
egr-miR-2b-3p	EgrG_001155400	egr-miR-10293-5p	EgrG_000961500	egr-miR-281-3p	EgrG_000365600
egr-miR-2b-3p	EgrG_001167600	egr-miR-10293-5p	EgrG_000122300	egr-miR-281-3p	EgrG_000371100
egr-miR-2b-3p	EgrG_001172600	egr-miR-10293-5p	EgrG_001151600	egr-miR-281-3p	EgrG_000422900
egr-miR-2b-3p	EgrG_001176400	egr-miR-10293-5p	EgrG_000646300	egr-miR-281-3p	EgrG_000260600
egr-miR-2b-3p	EgrG_001183100	egr-miR-10293-5p	EgrG_000062700	egr-miR-281-3p	EgrG_000517900
egr-miR-2b-3p	EgrG_001193000	egr-miR-10293-5p	EgrG_001168100	egr-miR-281-3p	EgrG_000318000
egr-miR-2b-3p	EgrG_002002400	egr-miR-10293-5p	EgrG_001005900	egr-miR-281-3p	EgrG_000441900
egr-miR-2b-3p	EgrG_002015200	egr-miR-10293-5p	EgrG_000871500	egr-miR-281-3p	EgrG_000296000
egr-miR-2b-3p	EgrG_002045800	egr-miR-10293-5p	EgrG_000009500	egr-miR-281-3p	EgrG_000465700
egr-miR-2b-3p	EgrG_002047500	egr-miR-10293-5p	EgrG_000589700	egr-miR-281-3p	EgrG_000459050
egr-miR-2b-3p	EgrG_002059700	egr-miR-10293-5p	EgrG_000156800	egr-miR-281-3p	EgrG_000451600
egr-miR-2c-5p	EgrG_000041400	egr-miR-10293-5p	EgrG_000856000	egr-miR-281-3p	EgrG_000443000
egr-miR-2c-5p	EgrG_000071400	egr-miR-10293-5p	EgrG_000771100	egr-miR-281-3p	EgrG_000486100
egr-miR-2c-5p	EgrG_000075300	egr-miR-10293-5p	EgrG_000695400	egr-miR-281-3p	EgrG_000319500
egr-miR-2c-5p	EgrG_000076100	egr-miR-10293-5p	EgrG_000401800	egr-miR-281-3p	EgrG_000324400
egr-miR-2c-5p	EgrG_000079700	egr-miR-10293-5p	EgrG_000835100	egr-miR-281-3p	EgrG_000497200
egr-miR-2c-5p	EgrG_000088500	egr-miR-10293-5p	EgrG_000177600	egr-miR-281-3p	EgrG_000491700
egr-miR-2c-5p	EgrG_000098100	egr-miR-10293-5p	EgrG_002062300	egr-miR-281-3p	EgrG_000409600
egr-miR-2c-5p	EgrG_000102600	egr-miR-10293-5p	EgrG_000546000	egr-miR-281-3p	EgrG_000733450
egr-miR-2c-5p	EgrG_000154100x	egr-miR-10293-5p	EgrG_000213600	egr-miR-281-3p	EgrG_000668200
egr-miR-2c-5p	EgrG_000176100	egr-miR-10293-5p	EgrG_000230400	egr-miR-281-3p	EgrG_000751200
egr-miR-2c-5p	EgrG_000184600	egr-miR-10293-5p	EgrG_000525400	egr-miR-281-3p	EgrG_000870600
egr-miR-2c-5p	EgrG_000201500	egr-miR-10293-5p	EgrG_001130700	egr-miR-281-3p	EgrG_000673800
egr-miR-2c-5p	EgrG_000236900	egr-miR-10293-5p	EgrG_000869900	egr-miR-281-3p	EgrG_000940000
egr-miR-2c-5p	EgrG_000241400	egr-miR-10293-5p	EgrG_001078100	egr-miR-281-3p	EgrG_000828600
egr-miR-2c-5p	EgrG_000259500	egr-miR-10293-5p	EgrG_000262700	egr-miR-281-3p	EgrG_000525000
egr-miR-2c-5p	EgrG_000279000	egr-miR-10293-5p	EgrG_000252600	egr-miR-281-3p	EgrG_000939700
egr-miR-2c-5p	EgrG_000294100	egr-miR-10293-5p	EgrG_000766500	egr-miR-281-3p	EgrG_000833900
egr-miR-2c-5p	EgrG_000313100	egr-miR-10293-5p	EgrG_002015000	egr-miR-281-3p	EgrG_000782500
egr-miR-2c-5p	EgrG_000320300	egr-miR-10293-5p	EgrG_000425100	egr-miR-281-3p	EgrG_000782500
egr-miR-2c-5p	EgrG_000320800	egr-miR-10293-5p	EgrG_000202400	egr-miR-281-3p	EgrG_000759050
egr-miR-2c-5p	EgrG_000340800	egr-miR-10293-5p	EgrG_000118800	egr-miR-281-3p	EgrG_000881400
egr-miR-2c-5p	EgrG_000353600	egr-miR-10293-5p	EgrG_001158900	egr-miR-281-3p	EgrG_000906400
egr-miR-2c-5p	EgrG_000377550	egr-miR-10293-5p	EgrG_000545700	egr-miR-281-3p	EgrG_000722300
egr-miR-2c-5p	EgrG_000380300	egr-miR-10293-5p	EgrG_000257600	egr-miR-281-3p	EgrG_000528400
egr-miR-2c-5p	EgrG_000381100	egr-miR-10293-5p	EgrG_002050500	egr-miR-281-3p	EgrG_000702500
egr-miR-2c-5p	EgrG_000381400	egr-miR-10293-5p	EgrG_000764100	egr-miR-281-3p	EgrG_000767300
egr-miR-2c-5p	EgrG_000412250	egr-miR-10293-5p	EgrG_000706600	egr-miR-281-3p	EgrG_000912800
egr-miR-2c-5p	EgrG_000449600	egr-miR-10293-5p	EgrG_000944900	egr-miR-281-3p	EgrG_000781700
egr-miR-2c-5p	EgrG_000455400	egr-miR-10293-5p	EgrG_000342600	egr-miR-281-3p	EgrG_000842900
egr-miR-2c-5p	EgrG_000467800	egr-miR-10293-5p	EgrG_000747400	egr-miR-281-3p	EgrG_000802600
egr-miR-2c-5p	EgrG_000471400	egr-miR-10293-5p	EgrG_000599000	egr-miR-281-3p	EgrG_000651000
egr-miR-2c-5p	EgrG_000478300	egr-miR-10293-5p	EgrG_000396100	egr-miR-281-3p	EgrG_000856900
egr-miR-2c-5p	EgrG_000491400	egr-miR-10293-5p	EgrG_002036900	egr-miR-281-3p	EgrG_000699000
egr-miR-2c-5p	EgrG_000497000	egr-miR-10293-5p	EgrG_000831800	egr-miR-281-3p	EgrG_000735300
egr-miR-2c-5p	EgrG_000501500	egr-miR-10293-5p	EgrG_002049400	egr-miR-281-3p	EgrG_000602900
egr-miR-2c-5p	EgrG_000505800	egr-miR-10293-5p	EgrG_000553200	egr-miR-281-3p	EgrG_000685500
egr-miR-2c-5p	EgrG_000524600	egr-miR-10293-5p	EgrG_000960300	egr-miR-281-3p	EgrG_000820300
egr-miR-2c-5p	EgrG_000529000	egr-miR-10293-5p	EgrG_001051300	egr-miR-281-3p	EgrG_000823600
egr-miR-2c-5p	EgrG_000553400	egr-miR-10293-5p	EgrG_000668100	egr-miR-281-3p	EgrG_000558400
egr-miR-2c-5p	EgrG_000569800	egr-miR-10293-5p	EgrG_000610500	egr-miR-281-3p	EgrG_000534100
egr-miR-2c-5p	EgrG_000580500	egr-miR-10293-5p	EgrG_000595100	egr-miR-281-3p	EgrG_000890200
egr-miR-2c-5p	EgrG_000610100	egr-miR-10293-5p	EgrG_002069900	egr-miR-281-3p	EgrG_002048000
egr-miR-2c-5p	EgrG_000618300	egr-miR-10293-5p	EgrG_000964800	egr-miR-281-3p	EgrG_001088500
egr-miR-2c-5p	EgrG_000630600	egr-miR-10293-5p	EgrG_000233800	egr-miR-281-3p	EgrG_001041200
egr-miR-2c-5p	EgrG_000654850	egr-miR-10293-5p	EgrG_000944300	egr-miR-281-3p	EgrG_001188900
egr-miR-2c-5p	EgrG_000716700	egr-miR-10293-5p	EgrG_000314100	egr-miR-281-3p	EgrG_001098800
egr-miR-2c-5p	EgrG_000729500	egr-miR-10293-5p	EgrG_000783200	egr-miR-281-3p	EgrG_002061400
egr-miR-2c-5p	EgrG_000741300	egr-miR-10293-5p	EgrG_002036000	egr-miR-281-3p	EgrG_001033700
egr-miR-2c-5p	EgrG_000764900	egr-miR-10293-5p	EgrG_000262900	egr-miR-281-3p	EgrG_002008100
egr-miR-2c-5p	EgrG_000777250	egr-miR-10293-5p	EgrG_000610500	egr-miR-281-3p	EgrG_001137900
egr-miR-2c-5p	EgrG_000784700	egr-miR-10293-5p	EgrG_000236300	egr-miR-281-3p	EgrG_001090200
egr-miR-2c-5p	EgrG_000797100	egr-miR-10293-5p	EgrG_001122500	egr-miR-281-3p	EgrG_001048200
egr-miR-2c-5p	EgrG_000828100	egr-miR-10293-5p	EgrG_000442400	egr-miR-281-3p	EgrG_000979900
egr-miR-2c-5p	EgrG_000837100	egr-miR-10293-5p	EgrG_000821200	egr-miR-281-3p	EgrG_002056800
egr-miR-2c-5p	EgrG_000869100	egr-miR-10293-5p	EgrG_002025700	egr-miR-281-3p	EgrG_002019600
egr-miR-2c-5p	EgrG_000890800	egr-miR-10293-5p	EgrG_000799000	egr-miR-281-3p	EgrG_001060900
egr-miR-2c-5p	EgrG_000933500	egr-miR-10293-5p	EgrG_000600300	egr-miR-281-3p	EgrG_001195300
egr-miR-2c-5p	EgrG_000956000	egr-miR-10293-5p	EgrG_000391500	egr-miR-281-3p	EgrG_001082200
egr-miR-2c-5p	EgrG_000966200	egr-miR-10293-5p	EgrG_000727100	egr-miR-281-3p	EgrG_002006000
egr-miR-2c-5p	EgrG_000968300	egr-miR-10293-5p	EgrG_000750800	egr-miR-281-3p	EgrG_002067700
egr-miR-2c-5p	EgrG_000997550	egr-miR-10293-5p	EgrG_000197600	egr-miR-281-3p	EgrG_001081500
egr-miR-2c-5p	EgrG_001000100	egr-miR-10293-5p	EgrG_000603700	egr-miR-281-3p	EgrG_001158100
egr-miR-2c-5p	EgrG_001002600	egr-miR-10293-5p	EgrG_002012000	egr-miR-281-3p	EgrG_001163100
egr-miR-2c-5p	EgrG_001008500	egr-miR-10293-5p	EgrG_000809400	egr-miR-281-3p	EgrG_002014200
egr-miR-2c-5p	EgrG_001011250	egr-miR-10293-5p	EgrG_002039700	egr-miR-281-3p	EgrG_002048600
egr-miR-2c-5p	EgrG_001044800	egr-miR-10293-5p	EgrG_000054600	egr-miR-281-3p	EgrG_001067200
egr-miR-2c-5p	EgrG_001054100	egr-miR-10293-5p	EgrG_001089700	egr-miR-281-3p	EgrG_001143600
egr-miR-2c-5p	EgrG_001082300	egr-miR-10293-5p	EgrG_000762500	egr-miR-281-3p	EgrG_001170700
egr-miR-2c-5p	EgrG_001087500	egr-miR-10293-5p	EgrG_000158300	egr-miR-281-3p	EgrG_001111600
egr-miR-2c-5p	EgrG_001112200	egr-miR-10293-5p	EgrG_002037800	egr-miR-281-3p	EgrG_000977500
egr-miR-2c-5p	EgrG_001137300	egr-miR-10293-5p	EgrG_000418600	egr-miR-281-3p	EgrG_001099100
egr-miR-2c-5p	EgrG_001195100	egr-miR-10293-5p	EgrG_000602900	egr-miR-281-3p	EgrG_002062400
egr-miR-2c-5p	EgrG_002008900	egr-miR-10293-5p	EgrG_001027700	egr-miR-281-3p	EgrG_002066600
egr-miR-2c-5p	EgrG_002010700	egr-miR-10293-5p	EgrG_000534300	egr-miR-281-3p	EgrG_001179200
egr-miR-2c-5p	EgrG_002029100	egr-miR-10293-5p	EgrG_000332600	egr-miR-281-3p	EgrG_001176900
egr-miR-2c-5p	EgrG_002040200	egr-miR-10293-5p	EgrG_000356200	egr-miR-281-3p	EgrG_001085550
egr-miR-2c-5p	EgrG_002044400	egr-miR-10293-5p	EgrG_000075200	egr-miR-281-3p	EgrG_001067500
egr-miR-2c-5p	EgrG_002044500	egr-miR-10293-5p	EgrG_001108700	egr-miR-281-3p	EgrG_001154800
egr-miR-31-5p	EgrG_000075300	egr-miR-10293-5p	EgrG_001003000	egr-miR-281-3p	EgrG_002049400
egr-miR-31-5p	EgrG_000096400	egr-miR-10293-5p	EgrG_000184600	egr-miR-281-3p	EgrG_002052300
egr-miR-31-5p	EgrG_000100200	egr-miR-10293-5p	EgrG_000732700	egr-miR-281-3p	EgrG_001012200
egr-miR-31-5p	EgrG_000107600	egr-miR-10293-5p	EgrG_000553200	egr-miR-281-3p	EgrG_002060200
egr-miR-31-5p	EgrG_000123400	egr-miR-10293-5p	EgrG_002038700	egr-miR-281-3p	EgrG_002005300
egr-miR-31-5p	EgrG_000132200	egr-miR-10293-5p	EgrG_000787700	egr-miR-281-3p	EgrG_002042700
egr-miR-31-5p	EgrG_000135900	egr-miR-10293-5p	EgrG_000698200	egr-miR-281-3p	EgrG_001128400
egr-miR-31-5p	EgrG_000143200	egr-miR-10293-5p	EgrG_000881300	egr-miR-281-3p	EgrG_001156500
egr-miR-31-5p	EgrG_000146400	egr-miR-10293-5p	EgrG_001000600	egr-miR-281-3p	EgrG_002030500
egr-miR-31-5p	EgrG_000147400	egr-miR-10293-5p	EgrG_000204400	egr-miR-281-3p	EgrG_000955600
egr-miR-31-5p	EgrG_000159600	egr-miR-10293-5p	EgrG_000339100	egr-miR-281-3p	EgrG_000988200
egr-miR-31-5p	EgrG_000160300	egr-miR-10293-5p	EgrG_000833600	egr-miR-281-3p	EgrG_001194100
egr-miR-31-5p	EgrG_000163800	egr-miR-10293-5p	EgrG_000871200	egr-miR-281-3p	EgrG_002025600
egr-miR-31-5p	EgrG_000174000	egr-miR-10293-5p	EgrG_000856100	egr-miR-2b-3p	EgrG_000061900
egr-miR-31-5p	EgrG_000184900	egr-miR-10293-5p	EgrG_000179000	egr-miR-2b-3p	EgrG_000061900
egr-miR-31-5p	EgrG_000190600	egr-miR-10293-5p	EgrG_000086900	egr-miR-2b-3p	EgrG_000062100
egr-miR-31-5p	EgrG_000200700	egr-miR-10293-5p	EgrG_000432400	egr-miR-2b-3p	EgrG_000065200
egr-miR-31-5p	EgrG_000203200	egr-miR-10293-5p	EgrG_000832700	egr-miR-2b-3p	EgrG_000061800
egr-miR-31-5p	EgrG_000206800	egr-miR-10293-5p	EgrG_000757600	egr-miR-2b-3p	EgrG_000061800
egr-miR-31-5p	EgrG_000315200	egr-miR-10293-5p	EgrG_000778600	egr-miR-2b-3p	EgrG_000125600
egr-miR-31-5p	EgrG_000324600	egr-miR-10293-5p	EgrG_000244600	egr-miR-2b-3p	EgrG_000111600
egr-miR-31-5p	EgrG_000341200	egr-miR-10293-5p	EgrG_000540700	egr-miR-2b-3p	EgrG_000108700
egr-miR-31-5p	EgrG_000376300	egr-miR-10293-5p	EgrG_000807500	egr-miR-2b-3p	EgrG_000117800
egr-miR-31-5p	EgrG_000381900	egr-miR-10293-5p	EgrG_000906500	egr-miR-2b-3p	EgrG_000113400
egr-miR-31-5p	EgrG_000391250	egr-miR-10293-5p	EgrG_000527000	egr-miR-2b-3p	EgrG_000129700
egr-miR-31-5p	EgrG_000406900	egr-miR-10293-5p	EgrG_000245400	egr-miR-2b-3p	EgrG_000198800
egr-miR-31-5p	EgrG_000415800	egr-miR-10293-5p	EgrG_001003700	egr-miR-2b-3p	EgrG_000202700
egr-miR-31-5p	EgrG_000420100	egr-miR-10293-5p	EgrG_000540400	egr-miR-2b-3p	EgrG_000240100
egr-miR-31-5p	EgrG_000420900	egr-miR-10293-5p	EgrG_000463100	egr-miR-2b-3p	EgrG_000173800
egr-miR-31-5p	EgrG_000425200	egr-miR-10293-5p	EgrG_000988300	egr-miR-2b-3p	EgrG_000171500
egr-miR-31-5p	EgrG_000427600	egr-miR-10293-5p	EgrG_001073800	egr-miR-2b-3p	EgrG_000492900
egr-miR-31-5p	EgrG_000437000	egr-miR-10293-5p	EgrG_002041500	egr-miR-2b-3p	EgrG_000439000
egr-miR-31-5p	EgrG_000442900	egr-miR-10293-5p	EgrG_001036200	egr-miR-2b-3p	EgrG_000493200
egr-miR-31-5p	EgrG_000443000	egr-miR-10293-5p	EgrG_000703100	egr-miR-2b-3p	EgrG_000321700
egr-miR-31-5p	EgrG_000443700	egr-miR-10293-5p	EgrG_000652500	egr-miR-2b-3p	EgrG_000507100
egr-miR-31-5p	EgrG_000452500	egr-miR-10293-5p	EgrG_000677200	egr-miR-2b-3p	EgrG_000333200
egr-miR-31-5p	EgrG_000466000	egr-miR-10293-5p	EgrG_000919400	egr-miR-2b-3p	EgrG_000415800
egr-miR-31-5p	EgrG_000494400	egr-miR-10293-5p	EgrG_001192300	egr-miR-2b-3p	EgrG_000325900
egr-miR-31-5p	EgrG_000494600	egr-miR-10293-5p	EgrG_000351800	egr-miR-2b-3p	EgrG_000506400
egr-miR-31-5p	EgrG_000497500	egr-miR-10293-5p	EgrG_000156100	egr-miR-2b-3p	EgrG_000262900
egr-miR-31-5p	EgrG_000499200	egr-miR-10293-5p	EgrG_000442300	egr-miR-2b-3p	EgrG_000489400
egr-miR-31-5p	EgrG_000513800	egr-miR-10293-5p	EgrG_002052400	egr-miR-2b-3p	EgrG_000323300
egr-miR-31-5p	EgrG_000530800	egr-miR-10293-5p	EgrG_000085500	egr-miR-2b-3p	EgrG_000505800
egr-miR-31-5p	EgrG_000539400	egr-miR-10293-5p	EgrG_000506200	egr-miR-2b-3p	EgrG_000505100
egr-miR-31-5p	EgrG_000548100	egr-miR-10293-5p	EgrG_000671700	egr-miR-2b-3p	EgrG_000341900
egr-miR-31-5p	EgrG_000553300	egr-miR-10293-5p	EgrG_000965800	egr-miR-2b-3p	EgrG_000396200
egr-miR-31-5p	EgrG_000575200	egr-miR-10450-3p	EgrG_000843200	egr-miR-2b-3p	EgrG_000361400
egr-miR-31-5p	EgrG_000582400	egr-miR-10450-3p	EgrG_000252500	egr-miR-2b-3p	EgrG_000341000
egr-miR-31-5p	EgrG_000584600	egr-miR-10450-3p	EgrG_000526100	egr-miR-2b-3p	EgrG_000551300
egr-miR-31-5p	EgrG_000595100	egr-miR-10450-3p	EgrG_000416900	egr-miR-2b-3p	EgrG_000759600
egr-miR-31-5p	EgrG_000621800	egr-miR-10450-3p	EgrG_000330900	egr-miR-2b-3p	EgrG_000727000
egr-miR-31-5p	EgrG_000633400	egr-miR-10450-3p	EgrG_001007000	egr-miR-2b-3p	EgrG_000767200
egr-miR-31-5p	EgrG_000642900	egr-miR-10450-3p	EgrG_000075300	egr-miR-2b-3p	EgrG_000716000
egr-miR-31-5p	EgrG_000673600	egr-miR-10450-3p	EgrG_000895200	egr-miR-2b-3p	EgrG_000580600
egr-miR-31-5p	EgrG_000677850	egr-miR-10450-3p	EgrG_000737200	egr-miR-2b-3p	EgrG_000856800
egr-miR-31-5p	EgrG_000694800	egr-miR-10450-3p	EgrG_000536600	egr-miR-2b-3p	EgrG_000770300
egr-miR-31-5p	EgrG_000695400	egr-miR-10450-3p	EgrG_000070800	egr-miR-2b-3p	EgrG_000929700
egr-miR-31-5p	EgrG_000705300	egr-miR-10450-3p	EgrG_000995600	egr-miR-2b-3p	EgrG_000621600
egr-miR-31-5p	EgrG_000712200	egr-miR-10450-3p	EgrG_000052500	egr-miR-2b-3p	EgrG_000940000
egr-miR-31-5p	EgrG_000715100	egr-miR-10450-3p	EgrG_000638300	egr-miR-2b-3p	EgrG_000714050
egr-miR-31-5p	EgrG_000719200	egr-miR-10450-3p	EgrG_000809700	egr-miR-2b-3p	EgrG_000619800
egr-miR-31-5p	EgrG_000722100	egr-miR-10450-3p	EgrG_000800600	egr-miR-2b-3p	EgrG_000545700
egr-miR-31-5p	EgrG_000733600	egr-miR-10450-3p	EgrG_000333500	egr-miR-2b-3p	EgrG_000674200
egr-miR-31-5p	EgrG_000744500	egr-miR-10450-3p	EgrG_001150600	egr-miR-2b-3p	EgrG_000899600
egr-miR-31-5p	EgrG_000745800	egr-miR-10450-3p	EgrG_000340800	egr-miR-2b-3p	EgrG_000685800
egr-miR-31-5p	EgrG_000755400	egr-miR-10450-3p	EgrG_001142800	egr-miR-2b-3p	EgrG_000912500
egr-miR-31-5p	EgrG_000759400	egr-miR-10450-3p	EgrG_001143100	egr-miR-2b-3p	EgrG_000714000
egr-miR-31-5p	EgrG_000763500	egr-miR-10450-3p	EgrG_000085600	egr-miR-2b-3p	EgrG_000651000
egr-miR-31-5p	EgrG_000764700	egr-miR-10450-3p	EgrG_000755300	egr-miR-2b-3p	EgrG_000740600
egr-miR-31-5p	EgrG_000774100	egr-miR-10450-3p	EgrG_000551300	egr-miR-2b-3p	EgrG_000835800
egr-miR-31-5p	EgrG_000780600	egr-miR-10450-3p	EgrG_002036900	egr-miR-2b-3p	EgrG_000726700
egr-miR-31-5p	EgrG_000782400	egr-miR-10450-3p	EgrG_000507400	egr-miR-2b-3p	EgrG_000915200
egr-miR-31-5p	EgrG_000794400	egr-miR-10450-3p	EgrG_000908300	egr-miR-2b-3p	EgrG_000587600
egr-miR-31-5p	EgrG_000794600	egr-miR-10450-3p	EgrG_000165600	egr-miR-2b-3p	EgrG_000770400
egr-miR-31-5p	EgrG_000796200	egr-miR-10450-3p	EgrG_001118500	egr-miR-2b-3p	EgrG_000752300
egr-miR-31-5p	EgrG_000809000	egr-miR-10450-3p	EgrG_000608200	egr-miR-2b-3p	EgrG_000773200
egr-miR-31-5p	EgrG_000817500	egr-miR-10450-3p	EgrG_000193700	egr-miR-2b-3p	EgrG_000933000
egr-miR-31-5p	EgrG_000818500	egr-miR-10450-3p	EgrG_000884900	egr-miR-2b-3p	EgrG_001082900
egr-miR-31-5p	EgrG_000827000	egr-miR-10450-3p	EgrG_000683500	egr-miR-2b-3p	EgrG_001012000
egr-miR-31-5p	EgrG_000844800	egr-miR-10450-3p	EgrG_001016100	egr-miR-2b-3p	EgrG_002053900
egr-miR-31-5p	EgrG_000860400	egr-miR-10450-3p	EgrG_000063000	egr-miR-2b-3p	EgrG_001012300
egr-miR-31-5p	EgrG_000867500	egr-miR-10450-3p	EgrG_001051700	egr-miR-2b-3p	EgrG_002061400
egr-miR-31-5p	EgrG_000872600	egr-miR-10450-3p	EgrG_000190600	egr-miR-2b-3p	EgrG_001122800
egr-miR-31-5p	EgrG_000878200	egr-miR-10450-3p	EgrG_000057900	egr-miR-2b-3p	EgrG_001053800
egr-miR-31-5p	EgrG_000881500	egr-miR-10450-3p	EgrG_000159000	egr-miR-2b-3p	EgrG_001034300
egr-miR-31-5p	EgrG_000888400	egr-miR-10450-3p	EgrG_000358600	egr-miR-2b-3p	EgrG_001048200
egr-miR-31-5p	EgrG_000892100	egr-miR-10450-3p	EgrG_002040000	egr-miR-2b-3p	EgrG_001035700
egr-miR-31-5p	EgrG_000897100	egr-miR-10450-3p	EgrG_002061500	egr-miR-2b-3p	EgrG_001019600
egr-miR-31-5p	EgrG_000926700	egr-miR-10450-3p	EgrG_000347000	egr-miR-2b-3p	EgrG_001105300
egr-miR-31-5p	EgrG_000934700	egr-miR-10450-3p	EgrG_001005500	egr-miR-2b-3p	EgrG_002002400
egr-miR-31-5p	EgrG_000935200	egr-miR-10450-3p	EgrG_000226800	egr-miR-2b-3p	EgrG_001172600
egr-miR-31-5p	EgrG_000940100	egr-miR-10450-3p	EgrG_000113000	egr-miR-2b-3p	EgrG_000962000
egr-miR-31-5p	EgrG_000942800	egr-miR-10450-3p	EgrG_000195500	egr-miR-2b-3p	EgrG_001006100
egr-miR-31-5p	EgrG_000943900	egr-miR-10450-3p	EgrG_000358300	egr-miR-2b-3p	EgrG_001148200
egr-miR-31-5p	EgrG_000949780	egr-miR-10450-3p	EgrG_000181500	egr-miR-2b-3p	EgrG_001128400
egr-miR-31-5p	EgrG_000950100	egr-miR-10450-3p	EgrG_001017900	egr-miR-2b-3p	EgrG_000987500
egr-miR-31-5p	EgrG_000982300	egr-miR-10450-3p	EgrG_001050700	egr-miR-2b-3p	EgrG_001139100
egr-miR-31-5p	EgrG_000983600	egr-miR-10450-3p	EgrG_000859400	egr-miR-2b-3p	EgrG_001139300
egr-miR-31-5p	EgrG_001000200	egr-miR-10450-3p	EgrG_001196900	egr-miR-2c-5p	EgrG_000052700
egr-miR-31-5p	EgrG_001017400	egr-miR-10450-3p	EgrG_000513300	egr-miR-2c-5p	EgrG_000069100
egr-miR-31-5p	EgrG_001040600	egr-miR-10450-3p	EgrG_001174300	egr-miR-2c-5p	EgrG_000086100
egr-miR-31-5p	EgrG_001045000	egr-miR-10450-3p	EgrG_000638200	egr-miR-2c-5p	EgrG_000102300
egr-miR-31-5p	EgrG_001047200	egr-miR-10450-3p	EgrG_000243000	egr-miR-2c-5p	EgrG_000113300
egr-miR-31-5p	EgrG_001052900	egr-miR-10a-5p	EgrG_000695100	egr-miR-2c-5p	EgrG_000115500
egr-miR-31-5p	EgrG_001077900	egr-miR-10a-5p	EgrG_000681500	egr-miR-2c-5p	EgrG_000195200
egr-miR-31-5p	EgrG_001114100	egr-miR-10a-5p	EgrG_001119400	egr-miR-2c-5p	EgrG_000250900
egr-miR-31-5p	EgrG_001115100	egr-miR-10a-5p	EgrG_000133700	egr-miR-2c-5p	EgrG_000205200
egr-miR-31-5p	EgrG_001141300	egr-miR-10a-5p	EgrG_000637000	egr-miR-2c-5p	EgrG_000165500
egr-miR-31-5p	EgrG_001147400	egr-miR-10a-5p	EgrG_000855500	egr-miR-2c-5p	EgrG_000313700
egr-miR-31-5p	EgrG_001151200	egr-miR-10a-5p	EgrG_000247200	egr-miR-2c-5p	EgrG_000406700
egr-miR-31-5p	EgrG_001164500	egr-miR-10a-5p	EgrG_000995100	egr-miR-2c-5p	EgrG_000358900
egr-miR-31-5p	EgrG_001170200	egr-miR-10a-5p	EgrG_000580300	egr-miR-2c-5p	EgrG_000507400
egr-miR-31-5p	EgrG_001184800	egr-miR-10a-5p	EgrG_000712900	egr-miR-2c-5p	EgrG_000503400
egr-miR-31-5p	EgrG_001188700	egr-miR-10a-5p	EgrG_001127800	egr-miR-2c-5p	EgrG_000422900
egr-miR-31-5p	EgrG_001190600	egr-miR-10a-5p	EgrG_000127800	egr-miR-2c-5p	EgrG_000427000
egr-miR-31-5p	EgrG_001198700	egr-miR-10a-5p	EgrG_000925900	egr-miR-2c-5p	EgrG_000295600
egr-miR-31-5p	EgrG_001200200	egr-miR-10a-5p	EgrG_001020600	egr-miR-2c-5p	EgrG_000824900
egr-miR-31-5p	EgrG_002018900	egr-miR-10a-5p	EgrG_001188400	egr-miR-2c-5p	EgrG_000634600
egr-miR-31-5p	EgrG_002025400	egr-miR-10a-5p	EgrG_000703300	egr-miR-2c-5p	EgrG_000727900
egr-miR-31-5p	EgrG_002044000	egr-miR-10a-5p	EgrG_000701200	egr-miR-2c-5p	EgrG_000890800
egr-miR-31-5p	EgrG_002046600	egr-miR-10a-5p	EgrG_001178800	egr-miR-2c-5p	EgrG_000854100
egr-miR-31-5p	EgrG_002050800	egr-miR-10a-5p	EgrG_000600500	egr-miR-2c-5p	EgrG_000769400
egr-miR-31-5p	EgrG_002320800	egr-miR-10a-5p	EgrG_000478600	egr-miR-2c-5p	EgrG_002026700
egr-miR-3479a-3p	EgrG_000036200	egr-miR-10a-5p	EgrG_000477000	egr-miR-2c-5p	EgrG_001098800
egr-miR-3479a-3p	EgrG_000073600	egr-miR-10a-5p	EgrG_000845300	egr-miR-2c-5p	EgrG_002039100
egr-miR-3479a-3p	EgrG_000091600	egr-miR-10a-5p	EgrG_000765400	egr-miR-2c-5p	EgrG_001142300
egr-miR-3479a-3p	EgrG_000125600	egr-miR-10a-5p	EgrG_000481800	egr-miR-2c-5p	EgrG_001101300
egr-miR-3479a-3p	EgrG_000150300	egr-miR-10a-5p	EgrG_001113700	egr-miR-2c-5p	EgrG_001054100
egr-miR-3479a-3p	EgrG_000160300	egr-miR-10a-5p	EgrG_000294400	egr-miR-2c-5p	EgrG_000978700
egr-miR-3479a-3p	EgrG_000248300	egr-miR-10a-5p	EgrG_000597400	egr-miR-2c-5p	EgrG_001054000
egr-miR-3479a-3p	EgrG_000255100	egr-miR-10a-5p	EgrG_000101100	egr-miR-2c-5p	EgrG_002062400
egr-miR-3479a-3p	EgrG_000339800	egr-miR-10a-5p	EgrG_000762800	egr-miR-2c-5p	EgrG_000962000
egr-miR-3479a-3p	EgrG_000345000	egr-miR-10a-5p	EgrG_000747400	egr-miR-2c-5p	EgrG_001093800
egr-miR-3479a-3p	EgrG_000425900	egr-miR-10a-5p	EgrG_000753900	egr-miR-2c-5p	EgrG_001148200
egr-miR-3479a-3p	EgrG_000426100	egr-miR-10a-5p	EgrG_001066400	egr-miR-31-5p	EgrG_000041450
egr-miR-3479a-3p	EgrG_000428600	egr-miR-10a-5p	EgrG_002013500	egr-miR-31-5p	EgrG_000010300
egr-miR-3479a-3p	EgrG_000429400	egr-miR-10a-5p	EgrG_000080700	egr-miR-31-5p	EgrG_000042500
egr-miR-3479a-3p	EgrG_000434100	egr-miR-10a-5p	EgrG_000926000	egr-miR-31-5p	EgrG_000040900
egr-miR-3479a-3p	EgrG_000487500	egr-miR-10a-5p	EgrG_001181500	egr-miR-31-5p	EgrG_000052400
egr-miR-3479a-3p	EgrG_000496800	egr-miR-10a-5p	EgrG_000090400	egr-miR-31-5p	EgrG_000056300
egr-miR-3479a-3p	EgrG_000526400	egr-miR-10a-5p	EgrG_000250700	egr-miR-31-5p	EgrG_000054350
egr-miR-3479a-3p	EgrG_000530500	egr-miR-10a-5p	EgrG_000883600	egr-miR-31-5p	EgrG_000064700
egr-miR-3479a-3p	EgrG_000593800	egr-miR-10a-5p	EgrG_000498600	egr-miR-31-5p	EgrG_000065200
egr-miR-3479a-3p	EgrG_000603400	egr-miR-10a-5p	EgrG_000770400	egr-miR-31-5p	EgrG_000066400
egr-miR-3479a-3p	EgrG_000614700	egr-miR-10a-5p	EgrG_000242400	egr-miR-31-5p	EgrG_000070800
egr-miR-3479a-3p	EgrG_000640900	egr-miR-10a-5p	EgrG_000416750	egr-miR-31-5p	EgrG_000095150
egr-miR-3479a-3p	EgrG_000642900	egr-miR-10a-5p	EgrG_000628100	egr-miR-31-5p	EgrG_000098400
egr-miR-3479a-3p	EgrG_000665200	egr-miR-10a-5p	EgrG_001088300	egr-miR-31-5p	EgrG_000151600
egr-miR-3479a-3p	EgrG_000689900	egr-miR-10a-5p	EgrG_000077300	egr-miR-31-5p	EgrG_000108600
egr-miR-3479a-3p	EgrG_000696000	egr-miR-10a-5p	EgrG_000205300	egr-miR-31-5p	EgrG_000155300
egr-miR-3479a-3p	EgrG_000768300	egr-miR-10a-5p	EgrG_000463800	egr-miR-31-5p	EgrG_000156300
egr-miR-3479a-3p	EgrG_000773400	egr-miR-10a-5p	EgrG_001084500	egr-miR-31-5p	EgrG_000145100
egr-miR-3479a-3p	EgrG_000774000	egr-miR-10a-5p	EgrG_000392500	egr-miR-31-5p	EgrG_000124300
egr-miR-3479a-3p	EgrG_000827300	egr-miR-10a-5p	EgrG_000244900	egr-miR-31-5p	EgrG_000179100
egr-miR-3479a-3p	EgrG_000880400	egr-miR-10a-5p	EgrG_000641250	egr-miR-31-5p	EgrG_000158250
egr-miR-3479a-3p	EgrG_000949300	egr-miR-10a-5p	EgrG_000188500	egr-miR-31-5p	EgrG_000166400
egr-miR-3479a-3p	EgrG_000955800	egr-miR-10a-5p	EgrG_000448200	egr-miR-31-5p	EgrG_000221000
egr-miR-3479a-3p	EgrG_000961600	egr-miR-10a-5p	EgrG_000411200	egr-miR-31-5p	EgrG_000179000
egr-miR-3479a-3p	EgrG_000984100	egr-miR-10a-5p	EgrG_001117600	egr-miR-31-5p	EgrG_000229500
egr-miR-3479a-3p	EgrG_000999500	egr-miR-10a-5p	EgrG_000962300	egr-miR-31-5p	EgrG_000208200
egr-miR-3479a-3p	EgrG_001011800	egr-miR-10a-5p	EgrG_000283900	egr-miR-31-5p	EgrG_000249800
egr-miR-3479a-3p	EgrG_001014500	egr-miR-10a-5p	EgrG_000770900	egr-miR-31-5p	EgrG_000173200
egr-miR-3479a-3p	EgrG_001018100	egr-miR-10a-5p	EgrG_000715500	egr-miR-31-5p	EgrG_000206900
egr-miR-3479a-3p	EgrG_001022700	egr-miR-10a-5p	EgrG_000932000	egr-miR-31-5p	EgrG_000170300
egr-miR-3479a-3p	EgrG_001025600	egr-miR-10a-5p	EgrG_000239800	egr-miR-31-5p	EgrG_000174000
egr-miR-3479a-3p	EgrG_001042500	egr-miR-10a-5p	EgrG_000668700	egr-miR-31-5p	EgrG_000179600
egr-miR-3479a-3p	EgrG_001083050	egr-miR-10a-5p	EgrG_001027100	egr-miR-31-5p	EgrG_000213900
egr-miR-3479a-3p	EgrG_001098300	egr-miR-10a-5p	EgrG_000665000	egr-miR-31-5p	EgrG_000228800
egr-miR-3479a-3p	EgrG_001098500	egr-miR-10a-5p	EgrG_001065000	egr-miR-31-5p	EgrG_000164600
egr-miR-3479a-3p	EgrG_001185000	egr-miR-10a-5p	EgrG_000331050	egr-miR-31-5p	EgrG_000190900
egr-miR-3479a-3p	EgrG_001199500	egr-miR-10a-5p	EgrG_000413000	egr-miR-31-5p	EgrG_000213600
egr-miR-3479a-3p	EgrG_002017200	egr-miR-10a-5p	EgrG_000665700	egr-miR-31-5p	EgrG_000162400
egr-miR-3479a-3p	EgrG_002049900	egr-miR-10a-5p	EgrG_000375600	egr-miR-31-5p	EgrG_000189100
egr-miR-3479a-3p	EgrG_002068500	egr-miR-10a-5p	EgrG_000718300	egr-miR-31-5p	EgrG_000200700
egr-miR-4988	EgrG_000072800	egr-miR-10a-5p	EgrG_001150000	egr-miR-31-5p	EgrG_000208000
egr-miR-4988	EgrG_000075500	egr-miR-10a-5p	EgrG_000664000	egr-miR-31-5p	EgrG_000222300
egr-miR-4988	EgrG_000104700	egr-miR-10a-5p	EgrG_000910900	egr-miR-31-5p	EgrG_000166300
egr-miR-4988	EgrG_000174600	egr-miR-10a-5p	EgrG_000316800	egr-miR-31-5p	EgrG_000209700
egr-miR-4988	EgrG_000208000	egr-miR-10a-5p	EgrG_001191900	egr-miR-31-5p	EgrG_000521200
egr-miR-4988	EgrG_000213200	egr-miR-10a-5p	EgrG_000245800	egr-miR-31-5p	EgrG_000470400
egr-miR-4988	EgrG_000241000	egr-miR-10a-5p	EgrG_000321550	egr-miR-31-5p	EgrG_000355300
egr-miR-4988	EgrG_000352300	egr-miR-10a-5p	EgrG_001067600	egr-miR-31-5p	EgrG_000468800
egr-miR-4988	EgrG_000354800	egr-miR-10a-5p	EgrG_000420300	egr-miR-31-5p	EgrG_000379600
egr-miR-4988	EgrG_000371100	egr-miR-10a-5p	EgrG_000878700	egr-miR-31-5p	EgrG_000361100
egr-miR-4988	EgrG_000627200	egr-miR-10a-5p	EgrG_000922400	egr-miR-31-5p	EgrG_000522900
egr-miR-4988	EgrG_000749600	egr-miR-10a-5p	EgrG_000702300	egr-miR-31-5p	EgrG_000522900
egr-miR-4988	EgrG_000804400	egr-miR-10a-5p	EgrG_000796800	egr-miR-31-5p	EgrG_000432200
egr-miR-4988	EgrG_000914500	egr-miR-10a-5p	EgrG_000465600	egr-miR-31-5p	EgrG_000462200
egr-miR-4988	EgrG_000939400	egr-miR-10a-5p	EgrG_000582600	egr-miR-31-5p	EgrG_000297500
egr-miR-4988	EgrG_000954800	egr-miR-10a-5p	EgrG_001168800	egr-miR-31-5p	EgrG_000514830
egr-miR-4988	EgrG_001048900	egr-miR-10a-5p	EgrG_000098800	egr-miR-31-5p	EgrG_000461100
egr-miR-4988	EgrG_001064200	egr-miR-10a-5p	EgrG_000426100	egr-miR-31-5p	EgrG_000457300
egr-miR-4988	EgrG_001198500	egr-miR-10a-5p	EgrG_000568900	egr-miR-31-5p	EgrG_000301300
egr-miR-4988	EgrG_002023000	egr-miR-10a-5p	EgrG_000983900	egr-miR-31-5p	EgrG_000350300
egr-miR-4988	EgrG_002023700	egr-miR-10a-5p	EgrG_000245900	egr-miR-31-5p	EgrG_000454700
egr-miR-4989-3p	EgrG_000070700	egr-miR-10a-5p	EgrG_000913300	egr-miR-31-5p	EgrG_000377800
egr-miR-4989-3p	EgrG_000085300	egr-miR-10a-5p	EgrG_000318000	egr-miR-31-5p	EgrG_000293800
egr-miR-4989-3p	EgrG_000185100	egr-miR-10a-5p	EgrG_000923900	egr-miR-31-5p	EgrG_000431100
egr-miR-4989-3p	EgrG_000189200	egr-miR-10a-5p	EgrG_000754600	egr-miR-31-5p	EgrG_000343200
egr-miR-4989-3p	EgrG_000221700	egr-miR-10a-5p	EgrG_000616050	egr-miR-31-5p	EgrG_000481400
egr-miR-4989-3p	EgrG_000314000	egr-miR-10a-5p	EgrG_000809100	egr-miR-31-5p	EgrG_000434500
egr-miR-4989-3p	EgrG_000453600	egr-miR-10a-5p	EgrG_000488500	egr-miR-31-5p	EgrG_000476100
egr-miR-4989-3p	EgrG_000459300	egr-miR-10a-5p	EgrG_002002400	egr-miR-31-5p	EgrG_000356600
egr-miR-4989-3p	EgrG_000495100	egr-miR-10a-5p	EgrG_000318000	egr-miR-31-5p	EgrG_000407700
egr-miR-4989-3p	EgrG_000522200	egr-miR-10a-5p	EgrG_000720900	egr-miR-31-5p	EgrG_000503600
egr-miR-4989-3p	EgrG_000702700	egr-miR-10a-5p	EgrG_000700700	egr-miR-31-5p	EgrG_000434600
egr-miR-4989-3p	EgrG_000728300	egr-miR-10a-5p	EgrG_001028700	egr-miR-31-5p	EgrG_000376300
egr-miR-4989-3p	EgrG_000734800	egr-miR-10a-5p	EgrG_000053800	egr-miR-31-5p	EgrG_000354200
egr-miR-4989-3p	EgrG_000741500	egr-miR-10a-5p	EgrG_000677400	egr-miR-31-5p	EgrG_000295900
egr-miR-4989-3p	EgrG_000808800	egr-miR-10a-5p	EgrG_000179500	egr-miR-31-5p	EgrG_000512600
egr-miR-4989-3p	EgrG_000819800	egr-miR-10a-5p	EgrG_000842100	egr-miR-31-5p	EgrG_000519000
egr-miR-4989-3p	EgrG_000821800	egr-miR-124a-3p	EgrG_000830700	egr-miR-31-5p	EgrG_000391700
egr-miR-4989-3p	EgrG_000873100	egr-miR-124a-3p	EgrG_001185000	egr-miR-31-5p	EgrG_000451300
egr-miR-4989-3p	EgrG_000943500	egr-miR-124a-3p	EgrG_000159400	egr-miR-31-5p	EgrG_000305400
egr-miR-4989-3p	EgrG_000947500	egr-miR-124a-3p	EgrG_001088300	egr-miR-31-5p	EgrG_000424900
egr-miR-4989-3p	EgrG_001074100	egr-miR-124a-3p	EgrG_001035000	egr-miR-31-5p	EgrG_000382000
egr-miR-4989-3p	EgrG_001126900	egr-miR-124a-3p	EgrG_001007000	egr-miR-31-5p	EgrG_000458200
egr-miR-4989-3p	EgrG_001163300	egr-miR-124a-3p	EgrG_001022800	egr-miR-31-5p	EgrG_000482500
egr-miR-4989-3p	EgrG_001177300	egr-miR-124a-3p	EgrG_000985400	egr-miR-31-5p	EgrG_000338200
egr-miR-4989-3p	EgrG_002003100	egr-miR-124a-3p	EgrG_000848800	egr-miR-31-5p	EgrG_000468300
egr-miR-4989-5p	EgrG_000125300	egr-miR-124a-3p	EgrG_001093600	egr-miR-31-5p	EgrG_000414100
egr-miR-4989-5p	EgrG_000125400	egr-miR-124a-3p	EgrG_000884300	egr-miR-31-5p	EgrG_000426200
egr-miR-4989-5p	EgrG_000133900	egr-miR-124a-3p	EgrG_000164700	egr-miR-31-5p	EgrG_000262650
egr-miR-4989-5p	EgrG_000147050	egr-miR-124a-3p	EgrG_000489600	egr-miR-31-5p	EgrG_000499300
egr-miR-4989-5p	EgrG_000241400	egr-miR-124a-3p	EgrG_000224500	egr-miR-31-5p	EgrG_000415100
egr-miR-4989-5p	EgrG_000259400	egr-miR-124a-3p	EgrG_002020500	egr-miR-31-5p	EgrG_000478300
egr-miR-4989-5p	EgrG_000350400	egr-miR-124a-3p	EgrG_000375700	egr-miR-31-5p	EgrG_000389200
egr-miR-4989-5p	EgrG_000375200	egr-miR-124a-3p	EgrG_000884300	egr-miR-31-5p	EgrG_000362900
egr-miR-4989-5p	EgrG_000416700	egr-miR-124a-3p	EgrG_000775600	egr-miR-31-5p	EgrG_000295600
egr-miR-4989-5p	EgrG_000418500	egr-miR-124a-3p	EgrG_000469500	egr-miR-31-5p	EgrG_000482300
egr-miR-4989-5p	EgrG_000429950	egr-miR-124a-3p	EgrG_000819000	egr-miR-31-5p	EgrG_000499100
egr-miR-4989-5p	EgrG_000659600	egr-miR-124a-3p	EgrG_000819300	egr-miR-31-5p	EgrG_000470100
egr-miR-4989-5p	EgrG_000663500	egr-miR-124a-3p	EgrG_000180500	egr-miR-31-5p	EgrG_000486100
egr-miR-4989-5p	EgrG_000671100	egr-miR-124a-3p	EgrG_000196200	egr-miR-31-5p	EgrG_000413500
egr-miR-4989-5p	EgrG_000695800	egr-miR-124a-3p	EgrG_000212000	egr-miR-31-5p	EgrG_000392500
egr-miR-4989-5p	EgrG_000707800	egr-miR-124a-3p	EgrG_001122800	egr-miR-31-5p	EgrG_000265100
egr-miR-4989-5p	EgrG_000722500	egr-miR-124a-3p	EgrG_000558100	egr-miR-31-5p	EgrG_000265100
egr-miR-4989-5p	EgrG_000739500	egr-miR-124a-3p	EgrG_001145200	egr-miR-31-5p	EgrG_000464800
egr-miR-4989-5p	EgrG_000739600	egr-miR-124a-3p	EgrG_000686100	egr-miR-31-5p	EgrG_000634200
egr-miR-4989-5p	EgrG_000816000	egr-miR-124a-3p	EgrG_000200100	egr-miR-31-5p	EgrG_000855700
egr-miR-4989-5p	EgrG_000878900	egr-miR-124a-3p	EgrG_000101500	egr-miR-31-5p	EgrG_000534300
egr-miR-4989-5p	EgrG_000986200	egr-miR-124a-3p	EgrG_000451600	egr-miR-31-5p	EgrG_000842300
egr-miR-4989-5p	EgrG_001029800	egr-miR-124a-3p	EgrG_000973100	egr-miR-31-5p	EgrG_000623200
egr-miR-4989-5p	EgrG_001053800	egr-miR-124a-3p	EgrG_000619900	egr-miR-31-5p	EgrG_000645800
egr-miR-4989-5p	EgrG_001059000	egr-miR-124a-3p	EgrG_000847200	egr-miR-31-5p	EgrG_000748900
egr-miR-4989-5p	EgrG_001100800	egr-miR-124a-3p	EgrG_000830300	egr-miR-31-5p	EgrG_000869500
egr-miR-4989-5p	EgrG_001150100	egr-miR-124a-3p	EgrG_000059650	egr-miR-31-5p	EgrG_000772300
egr-miR-4989-5p	EgrG_001150200	egr-miR-124a-3p	EgrG_000200200	egr-miR-31-5p	EgrG_000897500
egr-miR-4989-5p	EgrG_001188700	egr-miR-124a-3p	EgrG_000406900	egr-miR-31-5p	EgrG_000852100
egr-miR-4989-5p	EgrG_002020600	egr-miR-124a-3p	EgrG_000111210	egr-miR-31-5p	EgrG_000540000
egr-miR-4989-5p	EgrG_002042500	egr-miR-124a-3p	EgrG_002060200	egr-miR-31-5p	EgrG_000912400
egr-miR-4990	EgrG_000041500	egr-miR-124a-3p	EgrG_000802500	egr-miR-31-5p	EgrG_000623300
egr-miR-4990	EgrG_000041600	egr-miR-124a-3p	EgrG_000411600	egr-miR-31-5p	EgrG_000636700
egr-miR-4990	EgrG_000043400	egr-miR-124a-3p	EgrG_000921700	egr-miR-31-5p	EgrG_000610500
egr-miR-4990	EgrG_000044000	egr-miR-124a-3p	EgrG_000260500	egr-miR-31-5p	EgrG_000842700
egr-miR-4990	EgrG_000055900	egr-miR-124a-3p	EgrG_000494600	egr-miR-31-5p	EgrG_000930700
egr-miR-4990	EgrG_000060200	egr-miR-124a-3p	EgrG_000866600	egr-miR-31-5p	EgrG_000636100
egr-miR-4990	EgrG_000064400	egr-miR-124a-3p	EgrG_000065700	egr-miR-31-5p	EgrG_000902900
egr-miR-4990	EgrG_000070500	egr-miR-124a-3p	EgrG_001110000	egr-miR-31-5p	EgrG_000902900
egr-miR-4990	EgrG_000076000	egr-miR-124a-3p	EgrG_000109000	egr-miR-31-5p	EgrG_000738800
egr-miR-4990	EgrG_000087300	egr-miR-124a-3p	EgrG_000711900	egr-miR-31-5p	EgrG_000673800
egr-miR-4990	EgrG_000096200	egr-miR-124a-3p	EgrG_000464000	egr-miR-31-5p	EgrG_000885400
egr-miR-4990	EgrG_000102000	egr-miR-124a-3p	EgrG_001091800	egr-miR-31-5p	EgrG_000618700
egr-miR-4990	EgrG_000104900	egr-miR-124a-3p	EgrG_000904200	egr-miR-31-5p	EgrG_000524200
egr-miR-4990	EgrG_000109500	egr-miR-124a-3p	EgrG_000859400	egr-miR-31-5p	EgrG_000524200
egr-miR-4990	EgrG_000134400	egr-miR-124a-3p	EgrG_000781400	egr-miR-31-5p	EgrG_000887300
egr-miR-4990	EgrG_000134600	egr-miR-124a-3p	EgrG_000249400	egr-miR-31-5p	EgrG_000571600
egr-miR-4990	EgrG_000135500	egr-miR-124a-3p	EgrG_000118000	egr-miR-31-5p	EgrG_000759050
egr-miR-4990	EgrG_000135600	egr-miR-124a-3p	EgrG_000682700	egr-miR-31-5p	EgrG_000796500
egr-miR-4990	EgrG_000143200	egr-miR-124a-3p	EgrG_000116500	egr-miR-31-5p	EgrG_000741800
egr-miR-4990	EgrG_000143600	egr-miR-124a-3p	EgrG_001006000	egr-miR-31-5p	EgrG_000627800
egr-miR-4990	EgrG_000161800	egr-miR-124a-3p	EgrG_000794500	egr-miR-31-5p	EgrG_000787300
egr-miR-4990	EgrG_000171800	egr-miR-124a-3p	EgrG_000606100	egr-miR-31-5p	EgrG_000794400
egr-miR-4990	EgrG_000172900	egr-miR-124a-3p	EgrG_002004300	egr-miR-31-5p	EgrG_000634600
egr-miR-4990	EgrG_000184700	egr-miR-124a-3p	EgrG_001199400	egr-miR-31-5p	EgrG_000695900
egr-miR-4990	EgrG_000187400	egr-miR-124a-3p	EgrG_000627400	egr-miR-31-5p	EgrG_000629000
egr-miR-4990	EgrG_000190600	egr-miR-124a-3p	EgrG_000872700	egr-miR-31-5p	EgrG_000571700
egr-miR-4990	EgrG_000195600	egr-miR-124a-3p	EgrG_000630650	egr-miR-31-5p	EgrG_000601200
egr-miR-4990	EgrG_000200800	egr-miR-124a-3p	EgrG_000171200	egr-miR-31-5p	EgrG_000705900
egr-miR-4990	EgrG_000205800	egr-miR-124a-3p	EgrG_000809800	egr-miR-31-5p	EgrG_000906800
egr-miR-4990	EgrG_000211400	egr-miR-124a-3p	EgrG_000170900	egr-miR-31-5p	EgrG_000899300
egr-miR-4990	EgrG_000211500	egr-miR-124a-3p	EgrG_000198100	egr-miR-31-5p	EgrG_000731800
egr-miR-4990	EgrG_000221500	egr-miR-124a-3p	EgrG_000390000	egr-miR-31-5p	EgrG_000524600
egr-miR-4990	EgrG_000221800	egr-miR-124a-3p	EgrG_000683800	egr-miR-31-5p	EgrG_000930400
egr-miR-4990	EgrG_000236500	egr-miR-124a-3p	EgrG_000617170	egr-miR-31-5p	EgrG_000924300
egr-miR-4990	EgrG_000237800	egr-miR-124a-3p	EgrG_002038800	egr-miR-31-5p	EgrG_000610800
egr-miR-4990	EgrG_000261850	egr-miR-124a-3p	EgrG_001128600	egr-miR-31-5p	EgrG_000624100
egr-miR-4990	EgrG_000262500	egr-miR-124a-3p	EgrG_000169900	egr-miR-31-5p	EgrG_000829400
egr-miR-4990	EgrG_000270700	egr-miR-124a-3p	EgrG_000528400	egr-miR-31-5p	EgrG_000912500
egr-miR-4990	EgrG_000297400	egr-miR-124a-3p	EgrG_000777100	egr-miR-31-5p	EgrG_000805500
egr-miR-4990	EgrG_000304300	egr-miR-124a-3p	EgrG_000518400	egr-miR-31-5p	EgrG_000940300
egr-miR-4990	EgrG_000308400	egr-miR-124a-3p	EgrG_000804800	egr-miR-31-5p	EgrG_000771200
egr-miR-4990	EgrG_000314700	egr-miR-124a-3p	EgrG_000102600	egr-miR-31-5p	EgrG_000582650
egr-miR-4990	EgrG_000315700	egr-miR-124a-3p	EgrG_000618300	egr-miR-31-5p	EgrG_000524800
egr-miR-4990	EgrG_000319200	egr-miR-124a-3p	EgrG_000737300	egr-miR-31-5p	EgrG_000593300
egr-miR-4990	EgrG_000324400	egr-miR-124a-3p	EgrG_000621100	egr-miR-31-5p	EgrG_000896800
egr-miR-4990	EgrG_000324600	egr-miR-124a-3p	EgrG_000915200	egr-miR-31-5p	EgrG_000767800
egr-miR-4990	EgrG_000324600	egr-miR-124a-3p	EgrG_000806000	egr-miR-31-5p	EgrG_000908700
egr-miR-4990	EgrG_000330200	egr-miR-124a-3p	EgrG_001139900	egr-miR-31-5p	EgrG_000867900
egr-miR-4990	EgrG_000338200	egr-miR-124a-3p	EgrG_000321100	egr-miR-31-5p	EgrG_000898400
egr-miR-4990	EgrG_000345800	egr-miR-124a-3p	EgrG_000855700	egr-miR-31-5p	EgrG_000833800
egr-miR-4990	EgrG_000345900	egr-miR-124a-3p	EgrG_000886400	egr-miR-31-5p	EgrG_000903900
egr-miR-4990	EgrG_000348000	egr-miR-124a-3p	EgrG_000505700	egr-miR-31-5p	EgrG_000712300
egr-miR-4990	EgrG_000349800	egr-miR-124a-3p	EgrG_000466900	egr-miR-31-5p	EgrG_000732500
egr-miR-4990	EgrG_000365000	egr-miR-124a-3p	EgrG_001119200	egr-miR-31-5p	EgrG_000613950
egr-miR-4990	EgrG_000373700	egr-miR-124a-3p	EgrG_000922200	egr-miR-31-5p	EgrG_000694380
egr-miR-4990	EgrG_000390700	egr-miR-124a-3p	EgrG_000944000	egr-miR-31-5p	EgrG_000719500
egr-miR-4990	EgrG_000391250	egr-miR-124a-3p	EgrG_000695100	egr-miR-31-5p	EgrG_000538000
egr-miR-4990	EgrG_000394700	egr-miR-124a-3p	EgrG_000703050	egr-miR-31-5p	EgrG_000713300
egr-miR-4990	EgrG_000397300	egr-miR-124a-3p	EgrG_000962300	egr-miR-31-5p	EgrG_000848600
egr-miR-4990	EgrG_000409900	egr-miR-124a-3p	EgrG_000458200	egr-miR-31-5p	EgrG_000783100
egr-miR-4990	EgrG_000410800	egr-miR-124a-3p	EgrG_001176700	egr-miR-31-5p	EgrG_000694300
egr-miR-4990	EgrG_000414100	egr-miR-124a-3p	EgrG_000620700	egr-miR-31-5p	EgrG_000876900
egr-miR-4990	EgrG_000414600	egr-miR-124a-3p	EgrG_001060300	egr-miR-31-5p	EgrG_000854100
egr-miR-4990	EgrG_000414600	egr-miR-124a-3p	EgrG_000949500	egr-miR-31-5p	EgrG_000574600
egr-miR-4990	EgrG_000414600	egr-miR-124a-3p	EgrG_000818000	egr-miR-31-5p	EgrG_000653900
egr-miR-4990	EgrG_000414900	egr-miR-124a-3p	EgrG_001011400	egr-miR-31-5p	EgrG_000551900
egr-miR-4990	EgrG_000414900	egr-miR-124a-3p	EgrG_000734500	egr-miR-31-5p	EgrG_000528500
egr-miR-4990	EgrG_000414900	egr-miR-124a-3p	EgrG_000318600	egr-miR-31-5p	EgrG_000656610
egr-miR-4990	EgrG_000415600	egr-miR-124a-3p	EgrG_000596900	egr-miR-31-5p	EgrG_000908300
egr-miR-4990	EgrG_000417900	egr-miR-124a-3p	EgrG_001016700	egr-miR-31-5p	EgrG_000605000
egr-miR-4990	EgrG_000430000	egr-miR-124a-3p	EgrG_001189600	egr-miR-31-5p	EgrG_000894100
egr-miR-4990	EgrG_000439000	egr-miR-124a-3p	EgrG_001021000	egr-miR-31-5p	EgrG_000616400
egr-miR-4990	EgrG_000457500	egr-miR-124a-3p	EgrG_000202500	egr-miR-31-5p	EgrG_000870900
egr-miR-4990	EgrG_000481500	egr-miR-124a-3p	EgrG_000794400	egr-miR-31-5p	EgrG_000992100
egr-miR-4990	EgrG_000486000	egr-miR-124a-3p	EgrG_000759700	egr-miR-31-5p	EgrG_001185650
egr-miR-4990	EgrG_000492200	egr-miR-124a-3p	EgrG_001180600	egr-miR-31-5p	EgrG_002068300
egr-miR-4990	EgrG_000492300	egr-miR-124a-3p	EgrG_000465000	egr-miR-31-5p	EgrG_002016600
egr-miR-4990	EgrG_000494100	egr-miR-124a-3p	EgrG_001095000	egr-miR-31-5p	EgrG_001159900
egr-miR-4990	EgrG_000498200	egr-miR-124a-3p	EgrG_000490900	egr-miR-31-5p	EgrG_001146400
egr-miR-4990	EgrG_000499100	egr-miR-124a-3p	EgrG_000998900	egr-miR-31-5p	EgrG_001067000
egr-miR-4990	EgrG_000499300	egr-miR-124a-3p	EgrG_000873100	egr-miR-31-5p	EgrG_001048200
egr-miR-4990	EgrG_000500100	egr-miR-124a-3p	EgrG_000749600	egr-miR-31-5p	EgrG_001157600
egr-miR-4990	EgrG_000503800	egr-miR-124a-3p	EgrG_002022800	egr-miR-31-5p	EgrG_001157600
egr-miR-4990	EgrG_000505500	egr-miR-124a-3p	EgrG_000644600	egr-miR-31-5p	EgrG_000993000
egr-miR-4990	EgrG_000506200	egr-miR-124a-3p	EgrG_001105200	egr-miR-31-5p	EgrG_001026600
egr-miR-4990	EgrG_000513800	egr-miR-124a-3p	EgrG_000073400	egr-miR-31-5p	EgrG_001149900
egr-miR-4990	EgrG_000518700	egr-miR-124a-3p	EgrG_000895600	egr-miR-31-5p	EgrG_001149900
egr-miR-4990	EgrG_000521700	egr-miR-124a-3p	EgrG_000862200	egr-miR-31-5p	EgrG_001139000
egr-miR-4990	EgrG_000522300	egr-miR-124a-3p	EgrG_001007100	egr-miR-31-5p	EgrG_002066200
egr-miR-4990	EgrG_000530320	egr-miR-124a-3p	EgrG_000842600	egr-miR-31-5p	EgrG_001101600
egr-miR-4990	EgrG_000535000	egr-miR-124a-3p	EgrG_001064000	egr-miR-31-5p	EgrG_001171200
egr-miR-4990	EgrG_000536400	egr-miR-124a-3p	EgrG_000412500	egr-miR-31-5p	EgrG_000971400
egr-miR-4990	EgrG_000545300	egr-miR-124a-3p	EgrG_000876800	egr-miR-31-5p	EgrG_001189800
egr-miR-4990	EgrG_000548500	egr-miR-124a-3p	EgrG_000058600	egr-miR-31-5p	EgrG_001172400
egr-miR-4990	EgrG_000549200	egr-miR-124a-3p	EgrG_000572900	egr-miR-31-5p	EgrG_002010900
egr-miR-4990	EgrG_000553200	egr-miR-124a-3p	EgrG_000922400	egr-miR-31-5p	EgrG_001182600
egr-miR-4990	EgrG_000564700	egr-miR-124a-3p	EgrG_000042800	egr-miR-31-5p	EgrG_001197200
egr-miR-4990	EgrG_000579850	egr-miR-124a-3p	EgrG_000325100	egr-miR-31-5p	EgrG_001075900
egr-miR-4990	EgrG_000580100	egr-miR-124a-3p	EgrG_000816000	egr-miR-31-5p	EgrG_000972300
egr-miR-4990	EgrG_000592100	egr-miR-124a-3p	EgrG_000065400	egr-miR-31-5p	EgrG_002020400
egr-miR-4990	EgrG_000597800	egr-miR-124a-3p	EgrG_000925000	egr-miR-31-5p	EgrG_002027700
egr-miR-4990	EgrG_000598700	egr-miR-124a-3p	EgrG_000198700	egr-miR-31-5p	EgrG_002038300
egr-miR-4990	EgrG_000601200	egr-miR-124a-3p	EgrG_000637800	egr-miR-31-5p	EgrG_001096800
egr-miR-4990	EgrG_000602300	egr-miR-124a-3p	EgrG_000477500	egr-miR-31-5p	EgrG_001056750
egr-miR-4990	EgrG_000602400	egr-miR-124a-3p	EgrG_000982300	egr-miR-31-5p	EgrG_002027100
egr-miR-4990	EgrG_000604900	egr-miR-124a-3p	EgrG_000900500	egr-miR-31-5p	EgrG_001085900
egr-miR-4990	EgrG_000606400	egr-miR-124a-3p	EgrG_000623500	egr-miR-31-5p	EgrG_002010100
egr-miR-4990	EgrG_000606900	egr-miR-124a-3p	EgrG_002067000	egr-miR-31-5p	EgrG_001157300
egr-miR-4990	EgrG_000618250	egr-miR-124a-3p	EgrG_000069290	egr-miR-31-5p	EgrG_001200200
egr-miR-4990	EgrG_000621500	egr-miR-124a-3p	EgrG_000472500	egr-miR-31-5p	EgrG_001055000
egr-miR-4990	EgrG_000622300	egr-miR-124a-3p	EgrG_000852400	egr-miR-31-5p	EgrG_002056700
egr-miR-4990	EgrG_000624300	egr-miR-124a-3p	EgrG_000944700	egr-miR-31-5p	EgrG_001170700
egr-miR-4990	EgrG_000627500	egr-miR-124a-3p	EgrG_000474700	egr-miR-31-5p	EgrG_001101900
egr-miR-4990	EgrG_000628800	egr-miR-124a-3p	EgrG_000113000	egr-miR-31-5p	EgrG_001115100
egr-miR-4990	EgrG_000629200	egr-miR-124a-3p	EgrG_000740200	egr-miR-31-5p	EgrG_001086200
egr-miR-4990	EgrG_000635800	egr-miR-124a-3p	EgrG_000936800	egr-miR-31-5p	EgrG_001014600
egr-miR-4990	EgrG_000636100	egr-miR-124a-3p	EgrG_002046000	egr-miR-31-5p	EgrG_001134800
egr-miR-4990	EgrG_000643900	egr-miR-124a-3p	EgrG_000238000	egr-miR-31-5p	EgrG_001170800
egr-miR-4990	EgrG_000655500	egr-miR-124a-3p	EgrG_000813200	egr-miR-31-5p	EgrG_001165100
egr-miR-4990	EgrG_000656610	egr-miR-124a-3p	EgrG_001045300	egr-miR-31-5p	EgrG_000979100
egr-miR-4990	EgrG_000663200	egr-miR-124a-3p	EgrG_001187400	egr-miR-31-5p	EgrG_001157200
egr-miR-4990	EgrG_000667400	egr-miR-124a-3p	EgrG_000074500	egr-miR-31-5p	EgrG_001152900
egr-miR-4990	EgrG_000684500	egr-miR-124a-3p	EgrG_000390300	egr-miR-31-5p	EgrG_002020000
egr-miR-4990	EgrG_000700220	egr-miR-124a-3p	EgrG_000886700	egr-miR-31-5p	EgrG_001127300
egr-miR-4990	EgrG_000708900	egr-miR-124a-3p	EgrG_001117400	egr-miR-31-5p	EgrG_001006100
egr-miR-4990	EgrG_000710200	egr-miR-124a-3p	EgrG_001159600	egr-miR-31-5p	EgrG_002028800
egr-miR-4990	EgrG_000714700	egr-miR-124a-3p	EgrG_001078100	egr-miR-31-5p	EgrG_001137800
egr-miR-4990	EgrG_000715400	egr-miR-124a-3p	EgrG_000707500	egr-miR-31-5p	EgrG_001123400
egr-miR-4990	EgrG_000718800	egr-miR-124a-3p	EgrG_002033400	egr-miR-31-5p	EgrG_001007700
egr-miR-4990	EgrG_000720100	egr-miR-124a-3p	EgrG_000131600	egr-miR-31-5p	EgrG_001184400
egr-miR-4990	EgrG_000720150	egr-miR-124a-3p	EgrG_000545500	egr-miR-31-5p	EgrG_001173700
egr-miR-4990	EgrG_000724600	egr-miR-124a-3p	EgrG_000338900	egr-miR-31-5p	EgrG_000949730
egr-miR-4990	EgrG_000725600	egr-miR-124a-3p	EgrG_001130200	egr-miR-31-5p	EgrG_002000400
egr-miR-4990	EgrG_000725600	egr-miR-124a-3p	EgrG_000355000	egr-miR-31-5p	EgrG_000951100
egr-miR-4990	EgrG_000728500	egr-miR-124a-3p	EgrG_000645500	egr-miR-31-5p	EgrG_000986600
egr-miR-4990	EgrG_000731500	egr-miR-124a-3p	EgrG_000735800	egr-miR-31-5p	EgrG_001134100
egr-miR-4990	EgrG_000734600	egr-miR-124a-3p	EgrG_000772100	egr-miR-3479a-3p	EgrG_000042600
egr-miR-4990	EgrG_000739300	egr-miR-124a-3p	EgrG_001159700	egr-miR-3479a-3p	EgrG_000042600
egr-miR-4990	EgrG_000745500	egr-miR-124a-3p	EgrG_000123100	egr-miR-3479a-3p	EgrG_000060500
egr-miR-4990	EgrG_000751500	egr-miR-124a-3p	EgrG_000906200	egr-miR-3479a-3p	EgrG_000065500
egr-miR-4990	EgrG_000753900	egr-miR-124a-3p	EgrG_000928200	egr-miR-3479a-3p	EgrG_000061800
egr-miR-4990	EgrG_000755550	egr-miR-124a-3p	EgrG_000916200	egr-miR-3479a-3p	EgrG_000073600
egr-miR-4990	EgrG_000762300	egr-miR-124a-3p	EgrG_000106800	egr-miR-3479a-3p	EgrG_000091600
egr-miR-4990	EgrG_000764000	egr-miR-124a-3p	EgrG_000315300	egr-miR-3479a-3p	EgrG_000085100
egr-miR-4990	EgrG_000767400	egr-miR-124a-3p	EgrG_000782300	egr-miR-3479a-3p	EgrG_000125600
egr-miR-4990	EgrG_000769900	egr-miR-124a-3p	EgrG_001176400	egr-miR-3479a-3p	EgrG_000130800
egr-miR-4990	EgrG_000791500	egr-miR-124a-3p	EgrG_000664050	egr-miR-3479a-3p	EgrG_000236800
egr-miR-4990	EgrG_000795700	egr-miR-124a-3p	EgrG_001018500	egr-miR-3479a-3p	EgrG_000163300
egr-miR-4990	EgrG_000804500	egr-miR-124a-3p	EgrG_000483300	egr-miR-3479a-3p	EgrG_000169900
egr-miR-4990	EgrG_000827950	egr-miR-124a-3p	EgrG_000121400	egr-miR-3479a-3p	EgrG_000229600
egr-miR-4990	EgrG_000829600	egr-miR-124a-3p	EgrG_000210300	egr-miR-3479a-3p	EgrG_000254000
egr-miR-4990	EgrG_000850500	egr-miR-124a-3p	EgrG_001058510	egr-miR-3479a-3p	EgrG_000246800
egr-miR-4990	EgrG_000867200	egr-miR-124a-3p	EgrG_001171000	egr-miR-3479a-3p	EgrG_000493000
egr-miR-4990	EgrG_000875800	egr-miR-124a-3p	EgrG_000817300	egr-miR-3479a-3p	EgrG_000322800
egr-miR-4990	EgrG_000878200	egr-miR-124a-3p	EgrG_000099600	egr-miR-3479a-3p	EgrG_000322800
egr-miR-4990	EgrG_000886700	egr-miR-124a-3p	EgrG_000866400	egr-miR-3479a-3p	EgrG_000297600
egr-miR-4990	EgrG_000887100	egr-miR-124a-3p	EgrG_000082200	egr-miR-3479a-3p	EgrG_000506600
egr-miR-4990	EgrG_000887700	egr-miR-124a-3p	EgrG_000198700	egr-miR-3479a-3p	EgrG_000330000
egr-miR-4990	EgrG_000890900	egr-miR-124a-3p	EgrG_000607200	egr-miR-3479a-3p	EgrG_000396200
egr-miR-4990	EgrG_000891100	egr-miR-124a-3p	EgrG_002001600	egr-miR-3479a-3p	EgrG_000439800
egr-miR-4990	EgrG_000891900	egr-miR-124a-3p	EgrG_000604500	egr-miR-3479a-3p	EgrG_000604100
egr-miR-4990	EgrG_000911800	egr-miR-124a-3p	EgrG_001079800	egr-miR-3479a-3p	EgrG_000852100
egr-miR-4990	EgrG_000912300	egr-miR-124a-3p	EgrG_000453300	egr-miR-3479a-3p	EgrG_000934400
egr-miR-4990	EgrG_000916900	egr-miR-124a-3p	EgrG_001123100	egr-miR-3479a-3p	EgrG_000934400
egr-miR-4990	EgrG_000918400	egr-miR-124a-3p	EgrG_000145600	egr-miR-3479a-3p	EgrG_000673800
egr-miR-4990	EgrG_000921100	egr-miR-124a-3p	EgrG_000767200	egr-miR-3479a-3p	EgrG_000651300
egr-miR-4990	EgrG_000925100	egr-miR-124a-3p	EgrG_001056500	egr-miR-3479a-3p	EgrG_000586600
egr-miR-4990	EgrG_000926400	egr-miR-124a-3p	EgrG_000189500	egr-miR-3479a-3p	EgrG_000605900
egr-miR-4990	EgrG_000927800	egr-miR-124a-3p	EgrG_000413500	egr-miR-3479a-3p	EgrG_000813200
egr-miR-4990	EgrG_000937400	egr-miR-124a-3p	EgrG_000836600	egr-miR-3479a-3p	EgrG_000820000
egr-miR-4990	EgrG_000945550	egr-miR-124a-3p	EgrG_000191500	egr-miR-3479a-3p	EgrG_000663200
egr-miR-4990	EgrG_000946000	egr-miR-124a-3p	EgrG_000838000	egr-miR-3479a-3p	EgrG_000735200
egr-miR-4990	EgrG_000947800	egr-miR-124a-3p	EgrG_000456900	egr-miR-3479a-3p	EgrG_000681800
egr-miR-4990	EgrG_000947900	egr-miR-124a-3p	EgrG_000886700	egr-miR-3479a-3p	EgrG_000677600
egr-miR-4990	EgrG_000949720	egr-miR-124a-3p	EgrG_001125300	egr-miR-3479a-3p	EgrG_000650700
egr-miR-4990	EgrG_000949720	egr-miR-124a-3p	EgrG_000571500	egr-miR-3479a-3p	EgrG_000797000
egr-miR-4990	EgrG_000949780	egr-miR-124a-3p	EgrG_000738700	egr-miR-3479a-3p	EgrG_000567600
egr-miR-4990	EgrG_000950100	egr-miR-124a-3p	EgrG_000899100	egr-miR-3479a-3p	EgrG_000593800
egr-miR-4990	EgrG_000950700	egr-miR-124a-3p	EgrG_000803600	egr-miR-3479a-3p	EgrG_000906500
egr-miR-4990	EgrG_000950700	egr-miR-124a-3p	EgrG_001125200	egr-miR-3479a-3p	EgrG_000531650
egr-miR-4990	EgrG_000954700	egr-miR-124a-3p	EgrG_000747700	egr-miR-3479a-3p	EgrG_000697000
egr-miR-4990	EgrG_000987400	egr-miR-124a-3p	EgrG_000831200	egr-miR-3479a-3p	EgrG_000890100
egr-miR-4990	EgrG_000988500	egr-miR-124a-3p	EgrG_000555900	egr-miR-3479a-3p	EgrG_000567400
egr-miR-4990	EgrG_000989250	egr-miR-124a-3p	EgrG_000564000	egr-miR-3479a-3p	EgrG_000645100
egr-miR-4990	EgrG_001005300	egr-miR-124a-3p	EgrG_000248900	egr-miR-3479a-3p	EgrG_000753700
egr-miR-4990	EgrG_001007600	egr-miR-124a-3p	EgrG_001123100	egr-miR-3479a-3p	EgrG_000880300
egr-miR-4990	EgrG_001010000	egr-miR-124a-3p	EgrG_000423900	egr-miR-3479a-3p	EgrG_002030800
egr-miR-4990	EgrG_001011500	egr-miR-124a-3p	EgrG_000203400	egr-miR-3479a-3p	EgrG_001074700
egr-miR-4990	EgrG_001020400	egr-miR-124a-3p	EgrG_000084300	egr-miR-3479a-3p	EgrG_001065400
egr-miR-4990	EgrG_001046600	egr-miR-124a-3p	EgrG_000413350	egr-miR-3479a-3p	EgrG_001158500
egr-miR-4990	EgrG_001047700	egr-miR-124a-3p	EgrG_000494800	egr-miR-3479a-3p	EgrG_001192300
egr-miR-4990	EgrG_001050600	egr-miR-124a-3p	EgrG_000855300	egr-miR-3479a-3p	EgrG_000999500
egr-miR-4990	EgrG_001054100	egr-miR-124a-3p	EgrG_000713200	egr-miR-3479a-3p	EgrG_002036900
egr-miR-4990	EgrG_001058800	egr-miR-124a-3p	EgrG_000882500	egr-miR-3479a-3p	EgrG_000961600
egr-miR-4990	EgrG_001082900	egr-miR-124a-3p	EgrG_001194700	egr-miR-3479a-3p	EgrG_002054000
egr-miR-4990	EgrG_001084200	egr-miR-124a-3p	EgrG_000233500	egr-miR-3479a-3p	EgrG_000949300
egr-miR-4990	EgrG_001086000	egr-miR-124a-3p	EgrG_000869100	egr-miR-3479a-3p	EgrG_000955500
egr-miR-4990	EgrG_001089100	egr-miR-124a-3p	EgrG_000101400	egr-miR-3479a-3p	EgrG_001109500
egr-miR-4990	EgrG_001089800	egr-miR-124a-3p	EgrG_000144600	egr-miR-3479a-3p	EgrG_002017200
egr-miR-4990	EgrG_001096300	egr-miR-124a-3p	EgrG_000472800	egr-miR-3479a-3p	EgrG_001058520
egr-miR-4990	EgrG_001097200	egr-miR-124a-3p	EgrG_002002800	egr-miR-3479a-3p	EgrG_002039700
egr-miR-4990	EgrG_001102800	egr-miR-124a-3p	EgrG_000465800	egr-miR-3479a-3p	EgrG_002044600
egr-miR-4990	EgrG_001108800	egr-miR-124a-3p	EgrG_000637900	egr-miR-3479a-3p	EgrG_001132500
egr-miR-4990	EgrG_001112900	egr-miR-124a-3p	EgrG_002066800	egr-miR-4988	EgrG_000060500
egr-miR-4990	EgrG_001122300	egr-miR-124a-3p	EgrG_000382000	egr-miR-4988	EgrG_000073300
egr-miR-4990	EgrG_001129200	egr-miR-124a-3p	EgrG_000449500	egr-miR-4988	EgrG_000109400
egr-miR-4990	EgrG_001131100	egr-miR-124a-3p	EgrG_000495800	egr-miR-4988	EgrG_000207400
egr-miR-4990	EgrG_001132400	egr-miR-124a-3p	EgrG_000814600	egr-miR-4988	EgrG_000241000
egr-miR-4990	EgrG_001136900	egr-miR-124a-3p	EgrG_000346900	egr-miR-4988	EgrG_000439000
egr-miR-4990	EgrG_001143900	egr-miR-124a-3p	EgrG_000904000	egr-miR-4988	EgrG_000469700
egr-miR-4990	EgrG_001145000	egr-miR-124a-3p	EgrG_000150400	egr-miR-4988	EgrG_000455700
egr-miR-4990	EgrG_001147100	egr-miR-124a-3p	EgrG_000822700	egr-miR-4988	EgrG_000517550
egr-miR-4990	EgrG_001147900	egr-miR-124a-3p	EgrG_001198300	egr-miR-4988	EgrG_000361500
egr-miR-4990	EgrG_001157900	egr-miR-124a-3p	EgrG_000434500	egr-miR-4988	EgrG_000465200
egr-miR-4990	EgrG_001163700	egr-miR-124a-3p	EgrG_000237000	egr-miR-4988	EgrG_000482500
egr-miR-4990	EgrG_001170100	egr-miR-124a-3p	EgrG_000427600	egr-miR-4988	EgrG_000504200
egr-miR-4990	EgrG_001173200	egr-miR-124a-3p	EgrG_000841900	egr-miR-4988	EgrG_000605900
egr-miR-4990	EgrG_001182400	egr-miR-124a-3p	EgrG_000860200	egr-miR-4988	EgrG_000714050
egr-miR-4990	EgrG_001185900	egr-miR-124a-3p	EgrG_000993000	egr-miR-4988	EgrG_000725500
egr-miR-4990	EgrG_001191000	egr-miR-124a-3p	EgrG_000364700	egr-miR-4988	EgrG_000630700
egr-miR-4990	EgrG_001191900	egr-miR-124a-3p	EgrG_002021400	egr-miR-4988	EgrG_000714000
egr-miR-4990	EgrG_001195950	egr-miR-124a-3p	EgrG_000202100	egr-miR-4988	EgrG_000814000
egr-miR-4990	EgrG_001197700	egr-miR-124a-3p	EgrG_001134300	egr-miR-4988	EgrG_000538900
egr-miR-4990	EgrG_001199400	egr-miR-124a-3p	EgrG_000492200	egr-miR-4988	EgrG_001188900
egr-miR-4990	EgrG_001199900	egr-miR-124a-3p	EgrG_000492300	egr-miR-4988	EgrG_001097800
egr-miR-4990	EgrG_001200400	egr-miR-124a-3p	EgrG_002062300	egr-miR-4988	EgrG_001158500
egr-miR-4990	EgrG_002000900	egr-miR-124a-3p	EgrG_000468300	egr-miR-4988	EgrG_002057400
egr-miR-4990	EgrG_002001600	egr-miR-124a-3p	EgrG_000968000	egr-miR-4988	EgrG_001167600
egr-miR-4990	EgrG_002003450	egr-miR-124a-3p	EgrG_001050500	egr-miR-4988	EgrG_000949300
egr-miR-4990	EgrG_002012500	egr-miR-124a-3p	EgrG_001146700	egr-miR-4988	EgrG_002003100
egr-miR-4990	EgrG_002013500	egr-miR-124a-3p	EgrG_000823700	egr-miR-4988	EgrG_001005300
egr-miR-4990	EgrG_002022700	egr-miR-124a-3p	EgrG_000144500	egr-miR-4989-3p	EgrG_000572900
egr-miR-4990	EgrG_002023100	egr-miR-124a-3p	EgrG_000257600	egr-miR-4989-3p	EgrG_000803700
egr-miR-4990	EgrG_002023600	egr-miR-124a-3p	EgrG_001128600	egr-miR-4989-3p	EgrG_000732400
egr-miR-4990	EgrG_002032200	egr-miR-124a-3p	EgrG_000483500	egr-miR-4989-3p	EgrG_001176100
egr-miR-4990	EgrG_002033300	egr-miR-124a-3p	EgrG_002037600	egr-miR-4989-5p	EgrG_000045500
egr-miR-4990	EgrG_002036200	egr-miR-124a-3p	EgrG_000539400	egr-miR-4989-5p	EgrG_000049700
egr-miR-4990	EgrG_002037800	egr-miR-124a-3p	EgrG_000840000	egr-miR-4989-5p	EgrG_000080100
egr-miR-4990	EgrG_002042600	egr-miR-124a-3p	EgrG_000759300	egr-miR-4989-5p	EgrG_000073600
egr-miR-4990	EgrG_002043700	egr-miR-124a-3p	EgrG_000627010	egr-miR-4989-5p	EgrG_000093200
egr-miR-4990	EgrG_002048700	egr-miR-124a-3p	EgrG_000123600	egr-miR-4989-5p	EgrG_000095200
egr-miR-4990	EgrG_002052800	egr-miR-124a-3p	EgrG_000466300	egr-miR-4989-5p	EgrG_000147100
egr-miR-4990	EgrG_002063500	egr-miR-124a-3p	EgrG_000900800	egr-miR-4989-5p	EgrG_000115900
egr-miR-4990	EgrG_002066500	egr-miR-124a-3p	EgrG_000943800	egr-miR-4989-5p	EgrG_000127600
egr-miR-4990	EgrG_002069100	egr-miR-124a-3p	EgrG_001000200	egr-miR-4989-5p	EgrG_000099600
egr-miR-4990	EgrG_002071400	egr-miR-124a-3p	EgrG_000161900	egr-miR-4989-5p	EgrG_000102800
egr-miR-61-3p	EgrG_000057400	egr-miR-124a-3p	EgrG_000392300	egr-miR-4989-5p	EgrG_000129900
egr-miR-61-3p	EgrG_000060400	egr-miR-124a-3p	EgrG_000609500	egr-miR-4989-5p	EgrG_000123400
egr-miR-61-3p	EgrG_000065100	egr-miR-124a-3p	EgrG_000611800	egr-miR-4989-5p	EgrG_000100400
egr-miR-61-3p	EgrG_000078700	egr-miR-124a-3p	EgrG_000413350	egr-miR-4989-5p	EgrG_000113800
egr-miR-61-3p	EgrG_000088000	egr-miR-124a-3p	EgrG_000882200	egr-miR-4989-5p	EgrG_000099000
egr-miR-61-3p	EgrG_000088100	egr-miR-124a-3p	EgrG_000478300	egr-miR-4989-5p	EgrG_000156100
egr-miR-61-3p	EgrG_000106300	egr-miR-124a-3p	EgrG_000716400	egr-miR-4989-5p	EgrG_000156100
egr-miR-61-3p	EgrG_000199600	egr-miR-124a-3p	EgrG_000446400	egr-miR-4989-5p	EgrG_000127200
egr-miR-61-3p	EgrG_000199600	egr-miR-124a-3p	EgrG_000571500	egr-miR-4989-5p	EgrG_000232600
egr-miR-61-3p	EgrG_000226400	egr-miR-124a-3p	EgrG_000940100	egr-miR-4989-5p	EgrG_000233600
egr-miR-61-3p	EgrG_000228400	egr-miR-124a-3p	EgrG_000216500	egr-miR-4989-5p	EgrG_000200900
egr-miR-61-3p	EgrG_000235200	egr-miR-124a-3p	EgrG_000174800	egr-miR-4989-5p	EgrG_000208400
egr-miR-61-3p	EgrG_000250400	egr-miR-124a-3p	EgrG_000851900	egr-miR-4989-5p	EgrG_000197600
egr-miR-61-3p	EgrG_000358200	egr-miR-124a-3p	EgrG_000121200	egr-miR-4989-5p	EgrG_000190800
egr-miR-61-3p	EgrG_000412100	egr-miR-124a-3p	EgrG_000322250	egr-miR-4989-5p	EgrG_000227100
egr-miR-61-3p	EgrG_000432800	egr-miR-124a-3p	EgrG_000661600	egr-miR-4989-5p	EgrG_000198600
egr-miR-61-3p	EgrG_000517000	egr-miR-124a-3p	EgrG_000999000	egr-miR-4989-5p	EgrG_000237100
egr-miR-61-3p	EgrG_000527500	egr-miR-124a-3p	EgrG_001087800	egr-miR-4989-5p	EgrG_000212400
egr-miR-61-3p	EgrG_000529900	egr-miR-124a-3p	EgrG_000111300	egr-miR-4989-5p	EgrG_000163300
egr-miR-61-3p	EgrG_000546700	egr-miR-124a-3p	EgrG_000566400	egr-miR-4989-5p	EgrG_000218700
egr-miR-61-3p	EgrG_000596900	egr-miR-124a-3p	EgrG_000670400	egr-miR-4989-5p	EgrG_000228500
egr-miR-61-3p	EgrG_000632300	egr-miR-124a-3p	EgrG_000715700	egr-miR-4989-5p	EgrG_000257850
egr-miR-61-3p	EgrG_000682150	egr-miR-124a-3p	EgrG_000459100	egr-miR-4989-5p	EgrG_000213600
egr-miR-61-3p	EgrG_000687300	egr-miR-124a-3p	EgrG_001135000	egr-miR-4989-5p	EgrG_000186300
egr-miR-61-3p	EgrG_000689600	egr-miR-124a-3p	EgrG_000701000	egr-miR-4989-5p	EgrG_000242000
egr-miR-61-3p	EgrG_000705400	egr-miR-124a-3p	EgrG_000654850	egr-miR-4989-5p	EgrG_000235000
egr-miR-61-3p	EgrG_000705600	egr-miR-124a-3p	EgrG_001078700	egr-miR-4989-5p	EgrG_000177600
egr-miR-61-3p	EgrG_000716300	egr-miR-124a-3p	EgrG_000345500	egr-miR-4989-5p	EgrG_000252100
egr-miR-61-3p	EgrG_000720700	egr-miR-124a-3p	EgrG_000825400	egr-miR-4989-5p	EgrG_000492500
egr-miR-61-3p	EgrG_000765600	egr-miR-124a-3p	EgrG_000463000	egr-miR-4989-5p	EgrG_000509500
egr-miR-61-3p	EgrG_000770800	egr-miR-124a-3p	EgrG_000306400	egr-miR-4989-5p	EgrG_000417400
egr-miR-61-3p	EgrG_000787300	egr-miR-124a-3p	EgrG_000719050	egr-miR-4989-5p	EgrG_000379600
egr-miR-61-3p	EgrG_000854700	egr-miR-124a-3p	EgrG_001100700	egr-miR-4989-5p	EgrG_000333100
egr-miR-61-3p	EgrG_000870900	egr-miR-124a-3p	EgrG_000078200	egr-miR-4989-5p	EgrG_000485700
egr-miR-61-3p	EgrG_000878800	egr-miR-124a-3p	EgrG_000642800	egr-miR-4989-5p	EgrG_000430000
egr-miR-61-3p	EgrG_000886000	egr-miR-124a-3p	EgrG_001200800	egr-miR-4989-5p	EgrG_000390500
egr-miR-61-3p	EgrG_000951700	egr-miR-124a-3p	EgrG_002042800	egr-miR-4989-5p	EgrG_000342100
egr-miR-61-3p	EgrG_001005800	egr-miR-124a-3p	EgrG_000830700	egr-miR-4989-5p	EgrG_000389000
egr-miR-61-3p	EgrG_001025800	egr-miR-124a-3p	EgrG_000135700	egr-miR-4989-5p	EgrG_000451100
egr-miR-61-3p	EgrG_001046700	egr-miR-124a-3p	EgrG_000173200	egr-miR-4989-5p	EgrG_000512800
egr-miR-61-3p	EgrG_001093800	egr-miR-124a-3p	EgrG_000418700	egr-miR-4989-5p	EgrG_000263700
egr-miR-61-3p	EgrG_001126150	egr-miR-124a-3p	EgrG_000894300	egr-miR-4989-5p	EgrG_000390000
egr-miR-61-3p	EgrG_002045900	egr-miR-124a-3p	EgrG_000411600	egr-miR-4989-5p	EgrG_000492300
egr-miR-745-3p	EgrG_000059650	egr-miR-124a-3p	EgrG_000643000	egr-miR-4989-5p	EgrG_000364400
egr-miR-745-3p	EgrG_000066600	egr-miR-124a-3p	EgrG_000887650	egr-miR-4989-5p	EgrG_000493000
egr-miR-745-3p	EgrG_000067500	egr-miR-124a-3p	EgrG_000712400	egr-miR-4989-5p	EgrG_000492200
egr-miR-745-3p	EgrG_000080100	egr-miR-124a-3p	EgrG_000247200	egr-miR-4989-5p	EgrG_000470800
egr-miR-745-3p	EgrG_000082400	egr-miR-124a-3p	EgrG_000517700	egr-miR-4989-5p	EgrG_000294200
egr-miR-745-3p	EgrG_000097800	egr-miR-124a-3p	EgrG_000912200	egr-miR-4989-5p	EgrG_000505800
egr-miR-745-3p	EgrG_000111100	egr-miR-124a-3p	EgrG_001076000	egr-miR-4989-5p	EgrG_000494000
egr-miR-745-3p	EgrG_000134300	egr-miR-124a-3p	EgrG_000733600	egr-miR-4989-5p	EgrG_000379400
egr-miR-745-3p	EgrG_000134800	egr-miR-124a-3p	EgrG_000523700	egr-miR-4989-5p	EgrG_000330350
egr-miR-745-3p	EgrG_000136100	egr-miR-124a-3p	EgrG_000155900	egr-miR-4989-5p	EgrG_000437500
egr-miR-745-3p	EgrG_000147100	egr-miR-124a-3p	EgrG_000637800	egr-miR-4989-5p	EgrG_000317100
egr-miR-745-3p	EgrG_000154800	egr-miR-124a-3p	EgrG_000151600	egr-miR-4989-5p	EgrG_000365600
egr-miR-745-3p	EgrG_000179500	egr-miR-124a-3p	EgrG_000847400	egr-miR-4989-5p	EgrG_000307800
egr-miR-745-3p	EgrG_000194800	egr-miR-124a-3p	EgrG_000418100	egr-miR-4989-5p	EgrG_000394200
egr-miR-745-3p	EgrG_000209300	egr-miR-124a-3p	EgrG_001122100	egr-miR-4989-5p	EgrG_000355000
egr-miR-745-3p	EgrG_000210000	egr-miR-124a-3p	EgrG_000085500	egr-miR-4989-5p	EgrG_000458600
egr-miR-745-3p	EgrG_000214000	egr-miR-124a-3p	EgrG_000156100	egr-miR-4989-5p	EgrG_000424900
egr-miR-745-3p	EgrG_000227300	egr-miR-124a-3p	EgrG_000263100	egr-miR-4989-5p	EgrG_000427000
egr-miR-745-3p	EgrG_000229400	egr-miR-124a-3p	EgrG_000164800	egr-miR-4989-5p	EgrG_000485500
egr-miR-745-3p	EgrG_000235000	egr-miR-124a-3p	EgrG_000830300	egr-miR-4989-5p	EgrG_000335800
egr-miR-745-3p	EgrG_000254500	egr-miR-124a-3p	EgrG_000221800	egr-miR-4989-5p	EgrG_000511500
egr-miR-745-3p	EgrG_000283400	egr-miR-124a-3p	EgrG_000105000	egr-miR-4989-5p	EgrG_000425900
egr-miR-745-3p	EgrG_000293700	egr-miR-124a-3p	EgrG_000164600	egr-miR-4989-5p	EgrG_000332800
egr-miR-745-3p	EgrG_000332000	egr-miR-124a-3p	EgrG_000725100	egr-miR-4989-5p	EgrG_000465800
egr-miR-745-3p	EgrG_000334900	egr-miR-124a-3p	EgrG_000759300	egr-miR-4989-5p	EgrG_000495800
egr-miR-745-3p	EgrG_000354850	egr-miR-124a-3p	EgrG_000722900	egr-miR-4989-5p	EgrG_000424100
egr-miR-745-3p	EgrG_000430000	egr-miR-124a-3p	EgrG_000613800	egr-miR-4989-5p	EgrG_000496200
egr-miR-745-3p	EgrG_000430900	egr-miR-124a-3p	EgrG_000844400	egr-miR-4989-5p	EgrG_000439800
egr-miR-745-3p	EgrG_000432300	egr-miR-124a-3p	EgrG_000459200	egr-miR-4989-5p	EgrG_000494700
egr-miR-745-3p	EgrG_000433100	egr-miR-124a-3p	EgrG_000600900	egr-miR-4989-5p	EgrG_000441300
egr-miR-745-3p	EgrG_000437000	egr-miR-124a-3p	EgrG_000868200	egr-miR-4989-5p	EgrG_000427500
egr-miR-745-3p	EgrG_000442000	egr-miR-124a-3p	EgrG_001052800	egr-miR-4989-5p	EgrG_000451500
egr-miR-745-3p	EgrG_000454100	egr-miR-124a-3p	EgrG_000606400	egr-miR-4989-5p	EgrG_000265100
egr-miR-745-3p	EgrG_000455100	egr-miR-124a-3p	EgrG_000606900	egr-miR-4989-5p	EgrG_000449800
egr-miR-745-3p	EgrG_000465100	egr-miR-124a-3p	EgrG_000752700	egr-miR-4989-5p	EgrG_000695800
egr-miR-745-3p	EgrG_000499000	egr-miR-124a-3p	EgrG_000169400	egr-miR-4989-5p	EgrG_000657100
egr-miR-745-3p	EgrG_000519700	egr-miR-124a-3p	EgrG_000807900	egr-miR-4989-5p	EgrG_000752100
egr-miR-745-3p	EgrG_000522000	egr-miR-124a-3p	EgrG_001012100	egr-miR-4989-5p	EgrG_000824700
egr-miR-745-3p	EgrG_000525200	egr-miR-124a-3p	EgrG_001057500	egr-miR-4989-5p	EgrG_000668200
egr-miR-745-3p	EgrG_000531200	egr-miR-124a-3p	EgrG_000196200	egr-miR-4989-5p	EgrG_000868200
egr-miR-745-3p	EgrG_000538000	egr-miR-124a-3p	EgrG_000491600	egr-miR-4989-5p	EgrG_000645500
egr-miR-745-3p	EgrG_000554500	egr-miR-124a-3p	EgrG_000953200	egr-miR-4989-5p	EgrG_000530500
egr-miR-745-3p	EgrG_000589550	egr-miR-124a-3p	EgrG_000978200	egr-miR-4989-5p	EgrG_000759700
egr-miR-745-3p	EgrG_000610100	egr-miR-124a-3p	EgrG_000077700	egr-miR-4989-5p	EgrG_000763100
egr-miR-745-3p	EgrG_000611400	egr-miR-124a-3p	EgrG_000828200	egr-miR-4989-5p	EgrG_000527700
egr-miR-745-3p	EgrG_000636000	egr-miR-124a-3p	EgrG_000763500	egr-miR-4989-5p	EgrG_000714600
egr-miR-745-3p	EgrG_000653300	egr-miR-124a-3p	EgrG_000054270	egr-miR-4989-5p	EgrG_000601000
egr-miR-745-3p	EgrG_000672800	egr-miR-124a-3p	EgrG_000054300	egr-miR-4989-5p	EgrG_000825650
egr-miR-745-3p	EgrG_000707400	egr-miR-124a-3p	EgrG_000244250	egr-miR-4989-5p	EgrG_000606800
egr-miR-745-3p	EgrG_000710900	egr-miR-124a-3p	EgrG_000049700	egr-miR-4989-5p	EgrG_000642900
egr-miR-745-3p	EgrG_000719050	egr-miR-124a-3p	EgrG_000729700	egr-miR-4989-5p	EgrG_000596800
egr-miR-745-3p	EgrG_000730700	egr-miR-124a-3p	EgrG_001129500	egr-miR-4989-5p	EgrG_000686800
egr-miR-745-3p	EgrG_000770100	egr-miR-124a-3p	EgrG_000146300	egr-miR-4989-5p	EgrG_000582400
egr-miR-745-3p	EgrG_000770300	egr-miR-124a-3p	EgrG_000780700	egr-miR-4989-5p	EgrG_000600200
egr-miR-745-3p	EgrG_000771000	egr-miR-124a-3p	EgrG_000979050	egr-miR-4989-5p	EgrG_000853400
egr-miR-745-3p	EgrG_000817700	egr-miR-124a-3p	EgrG_000101600	egr-miR-4989-5p	EgrG_000856300
egr-miR-745-3p	EgrG_000839400	egr-miR-124a-3p	EgrG_000472600	egr-miR-4989-5p	EgrG_000819500
egr-miR-745-3p	EgrG_000847700	egr-miR-124a-3p	EgrG_000886400	egr-miR-4989-5p	EgrG_000757300
egr-miR-745-3p	EgrG_000863900	egr-miR-124a-3p	EgrG_000185450	egr-miR-4989-5p	EgrG_000633400
egr-miR-745-3p	EgrG_000905500	egr-miR-124a-3p	EgrG_000239900	egr-miR-4989-5p	EgrG_000760400
egr-miR-745-3p	EgrG_000914700	egr-miR-124a-3p	EgrG_001042900	egr-miR-4989-5p	EgrG_000788200
egr-miR-745-3p	EgrG_000924600	egr-miR-124a-3p	EgrG_000540000	egr-miR-4989-5p	EgrG_000644850
egr-miR-745-3p	EgrG_000928300	egr-miR-124a-3p	EgrG_002047500	egr-miR-4989-5p	EgrG_000892400
egr-miR-745-3p	EgrG_000947100	egr-miR-124a-3p	EgrG_000182600	egr-miR-4989-5p	EgrG_000790500
egr-miR-745-3p	EgrG_000951400	egr-miR-124a-3p	EgrG_001173500	egr-miR-4989-5p	EgrG_000906000
egr-miR-745-3p	EgrG_000964100	egr-miR-124a-3p	EgrG_000104700	egr-miR-4989-5p	EgrG_000853600
egr-miR-745-3p	EgrG_000988300	egr-miR-124a-3p	EgrG_000316900	egr-miR-4989-5p	EgrG_000905500
egr-miR-745-3p	EgrG_000995200	egr-miR-124a-3p	EgrG_000548100	egr-miR-4989-5p	EgrG_000852500
egr-miR-745-3p	EgrG_001010400	egr-miR-124a-3p	EgrG_000465100	egr-miR-4989-5p	EgrG_000906800
egr-miR-745-3p	EgrG_001013700	egr-miR-124a-3p	EgrG_000410000	egr-miR-4989-5p	EgrG_000706400
egr-miR-745-3p	EgrG_001019700	egr-miR-124a-3p	EgrG_000737300	egr-miR-4989-5p	EgrG_000656620
egr-miR-745-3p	EgrG_001036900	egr-miR-124a-3p	EgrG_000830600	egr-miR-4989-5p	EgrG_000803400
egr-miR-745-3p	EgrG_001091400	egr-miR-124a-3p	EgrG_000466500	egr-miR-4989-5p	EgrG_000702500
egr-miR-745-3p	EgrG_001096200	egr-miR-124a-3p	EgrG_000574200	egr-miR-4989-5p	EgrG_000643900
egr-miR-745-3p	EgrG_001104900	egr-miR-124a-3p	EgrG_000493200	egr-miR-4989-5p	EgrG_000853800
egr-miR-745-3p	EgrG_001106200	egr-miR-124a-3p	EgrG_002011700	egr-miR-4989-5p	EgrG_000900800
egr-miR-745-3p	EgrG_001114910	egr-miR-124a-3p	EgrG_000247200	egr-miR-4989-5p	EgrG_000927900
egr-miR-745-3p	EgrG_001132300	egr-miR-124a-3p	EgrG_000702300	egr-miR-4989-5p	EgrG_000584900
egr-miR-745-3p	EgrG_001137500	egr-miR-124a-3p	EgrG_000945600	egr-miR-4989-5p	EgrG_000721900
egr-miR-745-3p	EgrG_001154600	egr-miR-124a-3p	EgrG_001076100	egr-miR-4989-5p	EgrG_000822400
egr-miR-745-3p	EgrG_001155500	egr-miR-124a-3p	EgrG_002036800	egr-miR-4989-5p	EgrG_000778300
egr-miR-745-3p	EgrG_001167400	egr-miR-124a-3p	EgrG_000159700	egr-miR-4989-5p	EgrG_000589550
egr-miR-745-3p	EgrG_001197600	egr-miR-124a-3p	EgrG_000415200	egr-miR-4989-5p	EgrG_000919700
egr-miR-745-3p	EgrG_001201100	egr-miR-124a-3p	EgrG_000097900	egr-miR-4989-5p	EgrG_000855500
egr-miR-745-3p	EgrG_002012700	egr-miR-124a-3p	EgrG_000256200	egr-miR-4989-5p	EgrG_000699500
egr-miR-745-3p	EgrG_002018500	egr-miR-124a-3p	EgrG_000914900	egr-miR-4989-5p	EgrG_000825600
egr-miR-745-3p	EgrG_002018600	egr-miR-124a-3p	EgrG_000987200	egr-miR-4989-5p	EgrG_000604500
egr-miR-745-3p	EgrG_002020600	egr-miR-124a-3p	EgrG_000060900	egr-miR-4989-5p	EgrG_000824200
egr-miR-745-3p	EgrG_002030300	egr-miR-124a-3p	EgrG_000257600	egr-miR-4989-5p	EgrG_000618800
egr-miR-745-3p	EgrG_002031800	egr-miR-124a-3p	EgrG_000318500	egr-miR-4989-5p	EgrG_000789900
egr-miR-745-3p	EgrG_002051400	egr-miR-124a-3p	EgrG_000554500	egr-miR-4989-5p	EgrG_000758700
egr-miR-745-3p	EgrG_002056300	egr-miR-124a-3p	EgrG_000878100	egr-miR-4989-5p	EgrG_000571400
egr-miR-745-3p	EgrG_002057600	egr-miR-124a-3p	EgrG_000105700	egr-miR-4989-5p	EgrG_000593500
egr-miR-745-5p	EgrG_000110900	egr-miR-124a-3p	EgrG_000766200	egr-miR-4989-5p	EgrG_000613950
egr-miR-745-5p	EgrG_000130200	egr-miR-124a-3p	EgrG_000072300	egr-miR-4989-5p	EgrG_000697000
egr-miR-745-5p	EgrG_000150800	egr-miR-124a-3p	EgrG_000124200	egr-miR-4989-5p	EgrG_000936500
egr-miR-745-5p	EgrG_000176900	egr-miR-124a-3p	EgrG_000863800	egr-miR-4989-5p	EgrG_000538000
egr-miR-745-5p	EgrG_000199400	egr-miR-124a-3p	EgrG_000085100	egr-miR-4989-5p	EgrG_000586200
egr-miR-745-5p	EgrG_000248600	egr-miR-124a-3p	EgrG_000247200	egr-miR-4989-5p	EgrG_000735700
egr-miR-745-5p	EgrG_000254600	egr-miR-124a-3p	EgrG_000487000	egr-miR-4989-5p	EgrG_000664300
egr-miR-745-5p	EgrG_000261900	egr-miR-124a-3p	EgrG_001099200	egr-miR-4989-5p	EgrG_000783100
egr-miR-745-5p	EgrG_000332600	egr-miR-124a-3p	EgrG_002068100	egr-miR-4989-5p	EgrG_000770400
egr-miR-745-5p	EgrG_000352300	egr-miR-124a-3p	EgrG_000346200	egr-miR-4989-5p	EgrG_000643600
egr-miR-745-5p	EgrG_000391250	egr-miR-124a-3p	EgrG_000606300	egr-miR-4989-5p	EgrG_000892700
egr-miR-745-5p	EgrG_000449100	egr-miR-124a-3p	EgrG_000108450	egr-miR-4989-5p	EgrG_000789200
egr-miR-745-5p	EgrG_000467000	egr-miR-124a-3p	EgrG_001133600	egr-miR-4989-5p	EgrG_000544600
egr-miR-745-5p	EgrG_000484700	egr-miR-124a-3p	EgrG_001144550	egr-miR-4989-5p	EgrG_000622400
egr-miR-745-5p	EgrG_000516000	egr-miR-124a-3p	EgrG_000192600	egr-miR-4989-5p	EgrG_000607500
egr-miR-745-5p	EgrG_000535800	egr-miR-124a-3p	EgrG_000627900	egr-miR-4989-5p	EgrG_000684300
egr-miR-745-5p	EgrG_000536800	egr-miR-124a-3p	EgrG_001152300	egr-miR-4989-5p	EgrG_000804400
egr-miR-745-5p	EgrG_000539000	egr-miR-124a-3p	EgrG_000345200	egr-miR-4989-5p	EgrG_000606500
egr-miR-745-5p	EgrG_000557900	egr-miR-124a-3p	EgrG_000398800	egr-miR-4989-5p	EgrG_000528300
egr-miR-745-5p	EgrG_000574300	egr-miR-124a-3p	EgrG_000862800	egr-miR-4989-5p	EgrG_000818500
egr-miR-745-5p	EgrG_000575100	egr-miR-124a-3p	EgrG_000959900	egr-miR-4989-5p	EgrG_000790400
egr-miR-745-5p	EgrG_000585000	egr-miR-124a-3p	EgrG_001190500	egr-miR-4989-5p	EgrG_000600600
egr-miR-745-5p	EgrG_000588700	egr-miR-124a-3p	EgrG_000342100	egr-miR-4989-5p	EgrG_000926900
egr-miR-745-5p	EgrG_000600800	egr-miR-124a-3p	EgrG_000431000	egr-miR-4989-5p	EgrG_002042200
egr-miR-745-5p	EgrG_000686700	egr-miR-124a-3p	EgrG_000467000	egr-miR-4989-5p	EgrG_001121100
egr-miR-745-5p	EgrG_000694000	egr-miR-124a-3p	EgrG_000749000	egr-miR-4989-5p	EgrG_002052800
egr-miR-745-5p	EgrG_000731200	egr-miR-124a-3p	EgrG_000998400	egr-miR-4989-5p	EgrG_002039100
egr-miR-745-5p	EgrG_000732700	egr-miR-124a-3p	EgrG_000150700	egr-miR-4989-5p	EgrG_001122800
egr-miR-745-5p	EgrG_000741400	egr-miR-124a-3p	EgrG_000592700	egr-miR-4989-5p	EgrG_001139500
egr-miR-745-5p	EgrG_000741600	egr-miR-124a-3p	EgrG_000420700	egr-miR-4989-5p	EgrG_001014900
egr-miR-745-5p	EgrG_000769300	egr-miR-124a-3p	EgrG_001024000	egr-miR-4989-5p	EgrG_002011350
egr-miR-745-5p	EgrG_000786700	egr-miR-124a-3p	EgrG_001035800	egr-miR-4989-5p	EgrG_001044300
egr-miR-745-5p	EgrG_000834200	egr-miR-124a-3p	EgrG_001196100	egr-miR-4989-5p	EgrG_001078800
egr-miR-745-5p	EgrG_000847800	egr-miR-124a-3p	EgrG_000602100	egr-miR-4989-5p	EgrG_000978600
egr-miR-745-5p	EgrG_000943000	egr-miR-124a-3p	EgrG_000937600	egr-miR-4989-5p	EgrG_002044500
egr-miR-745-5p	EgrG_000970700	egr-miR-124a-3p	EgrG_000116200	egr-miR-4989-5p	EgrG_002044500
egr-miR-745-5p	EgrG_000991400	egr-miR-124a-3p	EgrG_001200700	egr-miR-4989-5p	EgrG_002066300
egr-miR-745-5p	EgrG_001004900	egr-miR-124a-3p	EgrG_000451000	egr-miR-4989-5p	EgrG_001023100
egr-miR-745-5p	EgrG_001007200	egr-miR-124a-3p	EgrG_000800600	egr-miR-4989-5p	EgrG_001185900
egr-miR-745-5p	EgrG_001043200	egr-miR-124a-3p	EgrG_001035700	egr-miR-4989-5p	EgrG_001141200
egr-miR-745-5p	EgrG_001061200	egr-miR-124a-3p	EgrG_000586300	egr-miR-4989-5p	EgrG_000945100
egr-miR-745-5p	EgrG_001064400	egr-miR-124a-3p	EgrG_001067900	egr-miR-4989-5p	EgrG_001140200
egr-miR-745-5p	EgrG_001064500	egr-miR-124a-3p	EgrG_002037300	egr-miR-4989-5p	EgrG_002033000
egr-miR-745-5p	EgrG_001071600	egr-miR-124a-3p	EgrG_000677850	egr-miR-4989-5p	EgrG_001079500
egr-miR-745-5p	EgrG_001073600	egr-miR-124a-3p	EgrG_000764200	egr-miR-4989-5p	EgrG_000998700
egr-miR-745-5p	EgrG_001075800	egr-miR-124a-3p	EgrG_001135000	egr-miR-4989-5p	EgrG_001101300
egr-miR-745-5p	EgrG_001103600	egr-miR-124a-3p	EgrG_000167200	egr-miR-4989-5p	EgrG_002063500
egr-miR-745-5p	EgrG_001108700	egr-miR-124a-3p	EgrG_002005600	egr-miR-4989-5p	EgrG_001089600
egr-miR-745-5p	EgrG_001116600	egr-miR-124a-3p	EgrG_000817300	egr-miR-4989-5p	EgrG_002030200
egr-miR-745-5p	EgrG_001119600	egr-miR-124a-3p	EgrG_000524400	egr-miR-4989-5p	EgrG_000961100
egr-miR-745-5p	EgrG_001185700	egr-miR-124a-3p	EgrG_000537100	egr-miR-4989-5p	EgrG_002036800
egr-miR-745-5p	EgrG_002003450	egr-miR-124a-3p	EgrG_000253200	egr-miR-4989-5p	EgrG_000947000
egr-miR-745-5p	EgrG_002007200	egr-miR-124a-3p	EgrG_000284000	egr-miR-4989-5p	EgrG_002057800
egr-miR-745-5p	EgrG_002016700	egr-miR-124a-3p	EgrG_000932500	egr-miR-4989-5p	EgrG_000953200
egr-miR-745-5p	EgrG_002024100	egr-miR-124a-3p	EgrG_001155900	egr-miR-4989-5p	EgrG_002018900
egr-miR-745-5p	EgrG_002029400	egr-miR-124a-3p	EgrG_001179400	egr-miR-4989-5p	EgrG_002030300
egr-miR-745-5p	EgrG_002029500	egr-miR-124a-3p	EgrG_000545500	egr-miR-4989-5p	EgrG_001185400
egr-miR-745-5p	EgrG_002037300	egr-miR-124a-3p	EgrG_000660200	egr-miR-4989-5p	EgrG_002014600
egr-miR-745-5p	EgrG_002048800	egr-miR-124a-3p	EgrG_001141100	egr-miR-4989-5p	EgrG_001159700
egr-miR-745-5p	EgrG_002057100	egr-miR-124a-3p	EgrG_001078800	egr-miR-4989-5p	EgrG_002000000
egr-miR-745-5p	EgrG_002065600	egr-miR-124a-3p	EgrG_000079200	egr-miR-4989-5p	EgrG_001033500
egr-miR-8-5p	EgrG_000069310	egr-miR-124a-3p	EgrG_000939900	egr-miR-4989-5p	EgrG_001078300
egr-miR-8-5p	EgrG_000074300	egr-miR-124a-3p	EgrG_002005400	egr-miR-4989-5p	EgrG_000995300
egr-miR-8-5p	EgrG_000156700	egr-miR-124a-3p	EgrG_000855200	egr-miR-4989-5p	EgrG_001115600
egr-miR-8-5p	EgrG_000160900	egr-miR-124a-3p	EgrG_000193800	egr-miR-4989-5p	EgrG_002006800
egr-miR-8-5p	EgrG_000206000	egr-miR-124a-3p	EgrG_000771900	egr-miR-4989-5p	EgrG_002021000
egr-miR-8-5p	EgrG_000254700	egr-miR-124a-3p	EgrG_000461900	egr-miR-4989-5p	EgrG_001049000
egr-miR-8-5p	EgrG_000438600	egr-miR-124a-3p	EgrG_000949780	egr-miR-4989-5p	EgrG_002034500
egr-miR-8-5p	EgrG_000469300	egr-miR-124a-3p	EgrG_000950100	egr-miR-4989-5p	EgrG_001125000
egr-miR-8-5p	EgrG_000489200	egr-miR-124a-3p	EgrG_000090300	egr-miR-4989-5p	EgrG_002023600
egr-miR-8-5p	EgrG_000503700	egr-miR-124a-3p	EgrG_000794000	egr-miR-4989-5p	EgrG_000961600
egr-miR-8-5p	EgrG_000587600	egr-miR-124a-3p	EgrG_000107120	egr-miR-4989-5p	EgrG_001085550
egr-miR-8-5p	EgrG_000670400	egr-miR-124a-3p	EgrG_000523700	egr-miR-4989-5p	EgrG_002044400
egr-miR-8-5p	EgrG_000790700	egr-miR-124a-3p	EgrG_000741900	egr-miR-4989-5p	EgrG_002044400
egr-miR-8-5p	EgrG_000793900	egr-miR-124a-3p	EgrG_001083000	egr-miR-4989-5p	EgrG_001159600
egr-miR-8-5p	EgrG_000804600	egr-miR-124a-3p	EgrG_001163600	egr-miR-4989-5p	EgrG_001131900
egr-miR-8-5p	EgrG_000825800	egr-miR-124a-3p	EgrG_000909400	egr-miR-4989-5p	EgrG_000995200
egr-miR-8-5p	EgrG_000833300	egr-miR-124a-3p	EgrG_001008000	egr-miR-4989-5p	EgrG_000947700
egr-miR-8-5p	EgrG_000834200	egr-miR-124a-3p	EgrG_000243400	egr-miR-4989-5p	EgrG_002026400
egr-miR-8-5p	EgrG_000883100	egr-miR-124a-3p	EgrG_000756400	egr-miR-4989-5p	EgrG_001059300
egr-miR-8-5p	EgrG_000886500	egr-miR-124a-3p	EgrG_000208400	egr-miR-4989-5p	EgrG_001070500
egr-miR-8-5p	EgrG_000933400	egr-miR-124a-3p	EgrG_000238300	egr-miR-4989-5p	EgrG_002005100
egr-miR-8-5p	EgrG_000982800	egr-miR-124a-3p	EgrG_000656610	egr-miR-4989-5p	EgrG_002041400
egr-miR-8-5p	EgrG_001023750	egr-miR-124a-3p	EgrG_000669000	egr-miR-4989-5p	EgrG_001150100
egr-miR-8-5p	EgrG_001076900	egr-miR-124a-3p	EgrG_000685500	egr-miR-4989-5p	EgrG_001059000
egr-miR-8-5p	EgrG_001158800	egr-miR-124a-3p	EgrG_000973100	egr-miR-4989-5p	EgrG_001190800
egr-miR-87-3p	EgrG_000041350	egr-miR-124a-3p	EgrG_001022800	egr-miR-4989-5p	EgrG_002006100
egr-miR-87-3p	EgrG_000082700	egr-miR-124a-3p	EgrG_000294600	egr-miR-4989-5p	EgrG_002025300
egr-miR-87-3p	EgrG_000099300	egr-miR-124a-3p	EgrG_000614700	egr-miR-4989-5p	EgrG_002001500
egr-miR-87-3p	EgrG_000101300	egr-miR-124a-3p	EgrG_000432900	egr-miR-4989-5p	EgrG_001001600
egr-miR-87-3p	EgrG_000119800	egr-miR-124a-3p	EgrG_000461400	egr-miR-4989-5p	EgrG_001093800
egr-miR-87-3p	EgrG_000160300	egr-miR-124a-3p	EgrG_000625500	egr-miR-4989-5p	EgrG_001141000
egr-miR-87-3p	EgrG_000186000	egr-miR-124a-3p	EgrG_000990700	egr-miR-4989-5p	EgrG_000956800
egr-miR-87-3p	EgrG_000207800	egr-miR-124a-3p	EgrG_000118900	egr-miR-4989-5p	EgrG_000986400
egr-miR-87-3p	EgrG_000214500	egr-miR-124a-3p	EgrG_000158500	egr-miR-4989-5p	EgrG_001004250
egr-miR-87-3p	EgrG_000218500	egr-miR-124a-3p	EgrG_000683600	egr-miR-4989-5p	EgrG_002015200
egr-miR-87-3p	EgrG_000245900	egr-miR-124a-3p	EgrG_000816100	egr-miR-4989-5p	EgrG_001123400
egr-miR-87-3p	EgrG_000264400	egr-miR-124a-3p	EgrG_000129400	egr-miR-4989-5p	EgrG_002063700
egr-miR-87-3p	EgrG_000319600	egr-miR-124a-3p	EgrG_000794800	egr-miR-4989-5p	EgrG_001049900
egr-miR-87-3p	EgrG_000373050	egr-miR-124a-3p	EgrG_000857500	egr-miR-4989-5p	EgrG_000987300
egr-miR-87-3p	EgrG_000419800	egr-miR-124a-3p	EgrG_000079500	egr-miR-4989-5p	EgrG_001029800
egr-miR-87-3p	EgrG_000424900	egr-miR-124a-3p	EgrG_000888200	egr-miR-4989-5p	EgrG_000955700
egr-miR-87-3p	EgrG_000438800	egr-miR-124a-3p	EgrG_000915700	egr-miR-4989-5p	EgrG_000944700
egr-miR-87-3p	EgrG_000439500	egr-miR-124a-3p	EgrG_000659800	egr-miR-4989-5p	EgrG_001147600
egr-miR-87-3p	EgrG_000460600	egr-miR-124a-3p	EgrG_000851900	egr-miR-4989-5p	EgrG_002014700
egr-miR-87-3p	EgrG_000489300	egr-miR-124a-3p	EgrG_000929900	egr-miR-4989-5p	EgrG_000949730
egr-miR-87-3p	EgrG_000516300	egr-miR-124a-3p	EgrG_002007500	egr-miR-4989-5p	EgrG_002045900
egr-miR-87-3p	EgrG_000517700	egr-miR-124a-3p	EgrG_000234400	egr-miR-4989-5p	EgrG_000951100
egr-miR-87-3p	EgrG_000520000	egr-miR-124a-3p	EgrG_000617100	egr-miR-4989-5p	EgrG_000975400
egr-miR-87-3p	EgrG_000543800	egr-miR-124a-3p	EgrG_000916100	egr-miR-4989-5p	EgrG_001066500
egr-miR-87-3p	EgrG_000572300	egr-miR-124a-3p	EgrG_000524800	egr-miR-4989-5p	EgrG_002040700
egr-miR-87-3p	EgrG_000576000	egr-miR-124a-3p	EgrG_000533700	egr-miR-4990	EgrG_000060500
egr-miR-87-3p	EgrG_000593900	egr-miR-124a-3p	EgrG_001103900	egr-miR-4990	EgrG_000097100
egr-miR-87-3p	EgrG_000608000	egr-miR-124a-3p	EgrG_000791100	egr-miR-4990	EgrG_000157600
egr-miR-87-3p	EgrG_000614400	egr-miR-124a-3p	EgrG_000144350	egr-miR-4990	EgrG_000157600
egr-miR-87-3p	EgrG_000636100	egr-miR-124a-3p	EgrG_000182600	egr-miR-4990	EgrG_000129300
egr-miR-87-3p	EgrG_000659100	egr-miR-124a-3p	EgrG_001031000	egr-miR-4990	EgrG_000101000
egr-miR-87-3p	EgrG_000659200	egr-miR-124a-3p	EgrG_001054800	egr-miR-4990	EgrG_000135600
egr-miR-87-3p	EgrG_000659800	egr-miR-124a-3p	EgrG_001198100	egr-miR-4990	EgrG_000144500
egr-miR-87-3p	EgrG_000662000	egr-miR-124a-3p	EgrG_000314200	egr-miR-4990	EgrG_000116200
egr-miR-87-3p	EgrG_000702700	egr-miR-124a-3p	EgrG_000856600	egr-miR-4990	EgrG_000188000
egr-miR-87-3p	EgrG_000739100	egr-miR-124a-3p	EgrG_000072300	egr-miR-4990	EgrG_000191200
egr-miR-87-3p	EgrG_000759600	egr-miR-124a-3p	EgrG_000452500	egr-miR-4990	EgrG_000412500
egr-miR-87-3p	EgrG_000766700	egr-miR-124a-3p	EgrG_000602200	egr-miR-4990	EgrG_000365000
egr-miR-87-3p	EgrG_000788100	egr-miR-124a-3p	EgrG_001047900	egr-miR-4990	EgrG_000413800
egr-miR-87-3p	EgrG_000793220	egr-miR-124a-3p	EgrG_000547900	egr-miR-4990	EgrG_000493000
egr-miR-87-3p	EgrG_000811800	egr-miR-124a-3p	EgrG_000588600	egr-miR-4990	EgrG_000510000
egr-miR-87-3p	EgrG_000814800	egr-miR-124a-3p	EgrG_000941600	egr-miR-4990	EgrG_000293900
egr-miR-87-3p	EgrG_000851500	egr-miR-124a-3p	EgrG_000976800	egr-miR-4990	EgrG_000322800
egr-miR-87-3p	EgrG_000858900	egr-miR-124a-3p	EgrG_000510500	egr-miR-4990	EgrG_000338200
egr-miR-87-3p	EgrG_000863100	egr-miR-124a-3p	EgrG_000873100	egr-miR-4990	EgrG_000354300
egr-miR-87-3p	EgrG_000865600	egr-miR-124a-3p	EgrG_000970300	egr-miR-4990	EgrG_000270700
egr-miR-87-3p	EgrG_000885100	egr-miR-124a-3p	EgrG_001185100	egr-miR-4990	EgrG_000550400
egr-miR-87-3p	EgrG_000911900	egr-miR-124a-3p	EgrG_002057400	egr-miR-4990	EgrG_000550400
egr-miR-87-3p	EgrG_000912500	egr-miR-124a-3p	EgrG_000037700	egr-miR-4990	EgrG_000550400
egr-miR-87-3p	EgrG_000913300	egr-miR-124a-3p	EgrG_000792300	egr-miR-4990	EgrG_000527200
egr-miR-87-3p	EgrG_000915300	egr-miR-124a-3p	EgrG_000924400	egr-miR-4990	EgrG_000609600
egr-miR-87-3p	EgrG_000920000	egr-miR-124a-3p	EgrG_002016700	egr-miR-4990	EgrG_000768300
egr-miR-87-3p	EgrG_000928900	egr-miR-124a-3p	EgrG_000711000	egr-miR-4990	EgrG_000825800
egr-miR-87-3p	EgrG_000936900	egr-miR-124a-3p	EgrG_000979000	egr-miR-4990	EgrG_000796500
egr-miR-87-3p	EgrG_000986600	egr-miR-124a-3p	EgrG_000041300	egr-miR-4990	EgrG_000906400
egr-miR-87-3p	EgrG_000991400	egr-miR-124a-3p	EgrG_000762500	egr-miR-4990	EgrG_000905500
egr-miR-87-3p	EgrG_000994600	egr-miR-124a-3p	EgrG_000341100	egr-miR-4990	EgrG_000915500
egr-miR-87-3p	EgrG_001001500	egr-miR-124a-3p	EgrG_000837400	egr-miR-4990	EgrG_000915500
egr-miR-87-3p	EgrG_001006300	egr-miR-124a-3p	EgrG_001094600	egr-miR-4990	EgrG_000935900
egr-miR-87-3p	EgrG_001015050	egr-miR-124a-3p	EgrG_001132500	egr-miR-4990	EgrG_000839300
egr-miR-87-3p	EgrG_001015500	egr-miR-124a-3p	EgrG_001191900	egr-miR-4990	EgrG_000628800
egr-miR-87-3p	EgrG_001031200	egr-miR-124a-3p	EgrG_000257850	egr-miR-4990	EgrG_000606600
egr-miR-87-3p	EgrG_001038200	egr-miR-124a-3p	EgrG_000378850	egr-miR-4990	EgrG_000603300
egr-miR-87-3p	EgrG_001039900	egr-miR-124a-3p	EgrG_000677100	egr-miR-4990	EgrG_000910900
egr-miR-87-3p	EgrG_001094300	egr-miR-124a-3p	EgrG_000741500	egr-miR-4990	EgrG_000910900
egr-miR-87-3p	EgrG_001094900	egr-miR-124a-3p	EgrG_001102800	egr-miR-4990	EgrG_002026700
egr-miR-87-3p	EgrG_001119700	egr-miR-124a-3p	EgrG_000775800	egr-miR-4990	EgrG_001188900
egr-miR-87-3p	EgrG_001153000	egr-miR-124a-3p	EgrG_000822700	egr-miR-4990	EgrG_000987100
egr-miR-87-3p	EgrG_002011300	egr-miR-124a-3p	EgrG_000977900	egr-miR-4990	EgrG_000986000
egr-miR-87-3p	EgrG_002033400	egr-miR-124a-3p	EgrG_001069000	egr-miR-4990	EgrG_001064000
egr-miR-87-3p	EgrG_002059600	egr-miR-124a-3p	EgrG_001147700	egr-miR-4990	EgrG_002037800
egr-miR-87-3p	EgrG_002064400	egr-miR-124a-3p	EgrG_000227800	egr-miR-4990	EgrG_001079500
egr-miR-87-3p	EgrG_002067500	egr-miR-124a-3p	EgrG_000377700	egr-miR-4990	EgrG_001185700
egr-miR-87-5p	EgrG_000054350	egr-miR-124a-3p	EgrG_000773400	egr-miR-4990	EgrG_001144900
egr-miR-87-5p	EgrG_000056300	egr-miR-124a-3p	EgrG_001005200	egr-miR-4990	EgrG_001144900
egr-miR-87-5p	EgrG_000083900	egr-miR-124a-3p	EgrG_000899600	egr-miR-4990	EgrG_002007800
egr-miR-87-5p	EgrG_000098100	egr-miR-124a-3p	EgrG_001031600	egr-miR-4990	EgrG_001109400
egr-miR-87-5p	EgrG_000127700	egr-miR-124a-3p	EgrG_001045350	egr-miR-4990	EgrG_002062400
egr-miR-87-5p	EgrG_000149000	egr-miR-124a-3p	EgrG_000199200	egr-miR-4990	EgrG_000949300
egr-miR-87-5p	EgrG_000166400	egr-miR-124a-3p	EgrG_000720400	egr-miR-4990	EgrG_002003100
egr-miR-87-5p	EgrG_000178000	egr-miR-124a-3p	EgrG_000129400	egr-miR-4990	EgrG_002063800
egr-miR-87-5p	EgrG_000237100	egr-miR-124a-3p	EgrG_001010000	egr-miR-4990	EgrG_002034400
egr-miR-87-5p	EgrG_000251500	egr-miR-124a-3p	EgrG_001079600	egr-miR-4990	EgrG_001191500
egr-miR-87-5p	EgrG_000331500	egr-miR-124a-3p	EgrG_001112100	egr-miR-4990	EgrG_001143300
egr-miR-87-5p	EgrG_000365100	egr-miR-124a-3p	EgrG_002040300	egr-miR-4990	EgrG_001199600
egr-miR-87-5p	EgrG_000365500	egr-miR-124a-3p	EgrG_000158500	egr-miR-61-3p	EgrG_000040500
egr-miR-87-5p	EgrG_000374100	egr-miR-124a-3p	EgrG_000719150	egr-miR-61-3p	EgrG_000040100
egr-miR-87-5p	EgrG_000405400	egr-miR-124a-3p	EgrG_000960200	egr-miR-61-3p	EgrG_000093300
egr-miR-87-5p	EgrG_000417350	egr-miR-124a-3p	EgrG_001152600	egr-miR-61-3p	EgrG_000070800
egr-miR-87-5p	EgrG_000429100	egr-miR-124a-3p	EgrG_000522100	egr-miR-61-3p	EgrG_000120100
egr-miR-87-5p	EgrG_000437700	egr-miR-124a-3p	EgrG_000839800	egr-miR-61-3p	EgrG_000108700
egr-miR-87-5p	EgrG_000445100	egr-miR-124a-3p	EgrG_000676600	egr-miR-61-3p	EgrG_000126920
egr-miR-87-5p	EgrG_000451300	egr-miR-124a-3p	EgrG_000891500	egr-miR-61-3p	EgrG_000150800
egr-miR-87-5p	EgrG_000474500	egr-miR-124a-3p	EgrG_000350000	egr-miR-61-3p	EgrG_000159000
egr-miR-87-5p	EgrG_000485600	egr-miR-124a-3p	EgrG_001058510	egr-miR-61-3p	EgrG_000195700
egr-miR-87-5p	EgrG_000489900	egr-miR-124a-3p	EgrG_000973100	egr-miR-61-3p	EgrG_000168000
egr-miR-87-5p	EgrG_000497000	egr-miR-124a-3p	EgrG_002037000	egr-miR-61-3p	EgrG_000247200
egr-miR-87-5p	EgrG_000505500	egr-miR-124a-3p	EgrG_000676500	egr-miR-61-3p	EgrG_000166300
egr-miR-87-5p	EgrG_000516200	egr-miR-124a-3p	EgrG_000699800	egr-miR-61-3p	EgrG_000412100
egr-miR-87-5p	EgrG_000627600	egr-miR-124a-3p	EgrG_000761500	egr-miR-61-3p	EgrG_000431600
egr-miR-87-5p	EgrG_000640100	egr-miR-124a-3p	EgrG_000800700	egr-miR-61-3p	EgrG_000593600
egr-miR-87-5p	EgrG_000641000	egr-miR-124a-3p	EgrG_000284000	egr-miR-61-3p	EgrG_000854200
egr-miR-87-5p	EgrG_000698100	egr-miR-124a-3p	EgrG_000304100	egr-miR-61-3p	EgrG_000929700
egr-miR-87-5p	EgrG_000698300	egr-miR-124a-3p	EgrG_001108400	egr-miR-61-3p	EgrG_000752400
egr-miR-87-5p	EgrG_000702400	egr-miR-124a-3p	EgrG_000079200	egr-miR-61-3p	EgrG_000640700
egr-miR-87-5p	EgrG_000712700	egr-miR-124a-3p	EgrG_000179100	egr-miR-61-3p	EgrG_000721500
egr-miR-87-5p	EgrG_000733200	egr-miR-124a-3p	EgrG_000480400	egr-miR-61-3p	EgrG_000668000
egr-miR-87-5p	EgrG_000734500	egr-miR-124a-3p	EgrG_000941900	egr-miR-61-3p	EgrG_000682150
egr-miR-87-5p	EgrG_000739700	egr-miR-124a-3p	EgrG_001142400	egr-miR-61-3p	EgrG_000638000
egr-miR-87-5p	EgrG_000780800	egr-miR-124a-3p	EgrG_000260100	egr-miR-61-3p	EgrG_000898400
egr-miR-87-5p	EgrG_000798100	egr-miR-124a-3p	EgrG_001198600	egr-miR-61-3p	EgrG_000742100
egr-miR-87-5p	EgrG_000827950	egr-miR-124a-3p	EgrG_000380900	egr-miR-61-3p	EgrG_000876900
egr-miR-87-5p	EgrG_000911000	egr-miR-124a-3p	EgrG_000447300	egr-miR-61-3p	EgrG_000818500
egr-miR-87-5p	EgrG_000915000	egr-miR-124a-3p	EgrG_000977000	egr-miR-61-3p	EgrG_000686200
egr-miR-87-5p	EgrG_000915500	egr-miR-124a-3p	EgrG_000479100	egr-miR-61-3p	EgrG_000870900
egr-miR-87-5p	EgrG_000924500	egr-miR-124a-3p	EgrG_000490000	egr-miR-61-3p	EgrG_001133200
egr-miR-87-5p	EgrG_000939700	egr-miR-124a-3p	EgrG_000375900	egr-miR-61-3p	EgrG_001071500
egr-miR-87-5p	EgrG_000956300	egr-miR-124a-3p	EgrG_001013700	egr-miR-61-3p	EgrG_001119600
egr-miR-87-5p	EgrG_000978300	egr-miR-124b-3p	EgrG_000164700	egr-miR-61-3p	EgrG_002031300
egr-miR-87-5p	EgrG_000993400	egr-miR-124b-3p	EgrG_000375700	egr-miR-61-3p	EgrG_001164800
egr-miR-87-5p	EgrG_000999600	egr-miR-124b-3p	EgrG_001035000	egr-miR-61-3p	EgrG_001018900
egr-miR-87-5p	EgrG_001035500	egr-miR-124b-3p	EgrG_001185000	egr-miR-61-3p	EgrG_002027700
egr-miR-87-5p	EgrG_001048900	egr-miR-124b-3p	EgrG_001088300	egr-miR-61-3p	EgrG_000966000
egr-miR-87-5p	EgrG_001082100	egr-miR-124b-3p	EgrG_000159400	egr-miR-61-3p	EgrG_002045900
egr-miR-87-5p	EgrG_001092600	egr-miR-124b-3p	EgrG_000411600	egr-miR-745-3p	EgrG_000054900
egr-miR-87-5p	EgrG_001105200	egr-miR-124b-3p	EgrG_001022800	egr-miR-745-3p	EgrG_000055600
egr-miR-87-5p	EgrG_001117000	egr-miR-124b-3p	EgrG_000686100	egr-miR-745-3p	EgrG_000055400
egr-miR-87-5p	EgrG_001132000	egr-miR-124b-3p	EgrG_000180500	egr-miR-745-3p	EgrG_000062000
egr-miR-87-5p	EgrG_001147200	egr-miR-124b-3p	EgrG_000985400	egr-miR-745-3p	EgrG_000061800
egr-miR-87-5p	EgrG_001160400	egr-miR-124b-3p	EgrG_000848800	egr-miR-745-3p	EgrG_000069310
egr-miR-87-5p	EgrG_001177700	egr-miR-124b-3p	EgrG_000059650	egr-miR-745-3p	EgrG_000097900
egr-miR-87-5p	EgrG_001194200	egr-miR-124b-3p	EgrG_002060200	egr-miR-745-3p	EgrG_000114200
egr-miR-87-5p	EgrG_002025000	egr-miR-124b-3p	EgrG_000921700	egr-miR-745-3p	EgrG_000125600
egr-miR-87-5p	EgrG_002025100	egr-miR-124b-3p	EgrG_002020500	egr-miR-745-3p	EgrG_000135800
egr-miR-87-5p	EgrG_002034300	egr-miR-124b-3p	EgrG_000711900	egr-miR-745-3p	EgrG_000143700
egr-miR-87-5p	EgrG_002041600	egr-miR-124b-3p	EgrG_000884300	egr-miR-745-3p	EgrG_000149800
egr-miR-87-5p	EgrG_002050900	egr-miR-124b-3p	EgrG_001007000	egr-miR-745-3p	EgrG_000149400
egr-miR-87-5p	EgrG_002052500	egr-miR-124b-3p	EgrG_000802500	egr-miR-745-3p	EgrG_000120000
egr-miR-87-5p	EgrG_002053400	egr-miR-124b-3p	EgrG_000884300	egr-miR-745-3p	EgrG_000120100
egr-miR-9-3p	EgrG_000087900	egr-miR-124b-3p	EgrG_002004300	egr-miR-745-3p	EgrG_000136100
egr-miR-9-3p	EgrG_000159000	egr-miR-124b-3p	EgrG_000171200	egr-miR-745-3p	EgrG_000113300
egr-miR-9-3p	EgrG_000199100	egr-miR-124b-3p	EgrG_000390000	egr-miR-745-3p	EgrG_000198800
egr-miR-9-3p	EgrG_000334900	egr-miR-124b-3p	EgrG_000065700	egr-miR-745-3p	EgrG_000226300
egr-miR-9-3p	EgrG_000381400	egr-miR-124b-3p	EgrG_000775600	egr-miR-745-3p	EgrG_000231300
egr-miR-9-3p	EgrG_000434500	egr-miR-124b-3p	EgrG_001128600	egr-miR-745-3p	EgrG_000212400
egr-miR-9-3p	EgrG_000485900	egr-miR-124b-3p	EgrG_000321100	egr-miR-745-3p	EgrG_000179600
egr-miR-9-3p	EgrG_000605800	egr-miR-124b-3p	EgrG_000627400	egr-miR-745-3p	EgrG_000221200
egr-miR-9-3p	EgrG_000784600	egr-miR-124b-3p	EgrG_002046000	egr-miR-745-3p	EgrG_000228900
egr-miR-9-3p	EgrG_000805200	egr-miR-124b-3p	EgrG_000620700	egr-miR-745-3p	EgrG_000219600
egr-miR-9-3p	EgrG_000816100	egr-miR-124b-3p	EgrG_000936800	egr-miR-745-3p	EgrG_000173800
egr-miR-9-3p	EgrG_000855050	egr-miR-124b-3p	EgrG_000315300	egr-miR-745-3p	EgrG_000175200
egr-miR-9-3p	EgrG_000999300	egr-miR-124b-3p	EgrG_001016700	egr-miR-745-3p	EgrG_000235000
egr-miR-9-3p	EgrG_001136700	egr-miR-124b-3p	EgrG_000202500	egr-miR-745-3p	EgrG_000185100
egr-miR-9-3p	EgrG_002025500	egr-miR-124b-3p	EgrG_000518400	egr-miR-745-3p	EgrG_000222100
egr-miR-9-3p	EgrG_002032500	egr-miR-124b-3p	EgrG_000998900	egr-miR-745-3p	EgrG_000177600
egr-miR-9-3p	EgrG_002039200	egr-miR-124b-3p	EgrG_000859400	egr-miR-745-3p	EgrG_000198500
egr-miR-9-3p	EgrG_002051000	egr-miR-124b-3p	EgrG_000505700	egr-miR-745-3p	EgrG_000343100
egr-miR-9-3p	EgrG_002063900	egr-miR-124b-3p	EgrG_000876800	egr-miR-745-3p	EgrG_000406700
egr-new-1-3p	EgrG_000040500	egr-miR-124b-3p	EgrG_000572900	egr-miR-745-3p	EgrG_000260200
egr-new-1-3p	EgrG_000058300	egr-miR-124b-3p	EgrG_000922400	egr-miR-745-3p	EgrG_000333100
egr-new-1-3p	EgrG_000061100	egr-miR-124b-3p	EgrG_000477500	egr-miR-745-3p	EgrG_000424500
egr-new-1-3p	EgrG_000061100	egr-miR-124b-3p	EgrG_000619900	egr-miR-745-3p	EgrG_000469700
egr-new-1-3p	EgrG_000075500	egr-miR-124b-3p	EgrG_000606100	egr-miR-745-3p	EgrG_000405400
egr-new-1-3p	EgrG_000121500	egr-miR-124b-3p	EgrG_000819000	egr-miR-745-3p	EgrG_000486500
egr-new-1-3p	EgrG_000127000	egr-miR-124b-3p	EgrG_000819300	egr-miR-745-3p	EgrG_000481400
egr-new-1-3p	EgrG_000133500	egr-miR-124b-3p	EgrG_001007100	egr-miR-745-3p	EgrG_000435860
egr-new-1-3p	EgrG_000134300	egr-miR-124b-3p	EgrG_000904200	egr-miR-745-3p	EgrG_000485000
egr-new-1-3p	EgrG_000134800	egr-miR-124b-3p	EgrG_000472500	egr-miR-745-3p	EgrG_000376700
egr-new-1-3p	EgrG_000199200	egr-miR-124b-3p	EgrG_000944700	egr-miR-745-3p	EgrG_000353200
egr-new-1-3p	EgrG_000215700	egr-miR-124b-3p	EgrG_000466900	egr-miR-745-3p	EgrG_000506400
egr-new-1-3p	EgrG_000237400	egr-miR-124b-3p	EgrG_000074500	egr-miR-745-3p	EgrG_000419600
egr-new-1-3p	EgrG_000247600	egr-miR-124b-3p	EgrG_001058510	egr-miR-745-3p	EgrG_000323300
egr-new-1-3p	EgrG_000318750	egr-miR-124b-3p	EgrG_000816000	egr-miR-745-3p	EgrG_000414600
egr-new-1-3p	EgrG_000347300	egr-miR-124b-3p	EgrG_000852400	egr-miR-745-3p	EgrG_000437000
egr-new-1-3p	EgrG_000377700	egr-miR-124b-3p	EgrG_000545500	egr-miR-745-3p	EgrG_000409700
egr-new-1-3p	EgrG_000393200	egr-miR-124b-3p	EgrG_001130200	egr-miR-745-3p	EgrG_000361500
egr-new-1-3p	EgrG_000417200	egr-miR-124b-3p	EgrG_000249400	egr-miR-745-3p	EgrG_000458600
egr-new-1-3p	EgrG_000437200	egr-miR-124b-3p	EgrG_000866600	egr-miR-745-3p	EgrG_000497800
egr-new-1-3p	EgrG_000526300	egr-miR-124b-3p	EgrG_000794500	egr-miR-745-3p	EgrG_000425700
egr-new-1-3p	EgrG_000549300	egr-miR-124b-3p	EgrG_000106800	egr-miR-745-3p	EgrG_000392400
egr-new-1-3p	EgrG_000581600	egr-miR-124b-3p	EgrG_000782300	egr-miR-745-3p	EgrG_000522700
egr-new-1-3p	EgrG_000607400	egr-miR-124b-3p	EgrG_000483300	egr-miR-745-3p	EgrG_000522700
egr-new-1-3p	EgrG_000613600	egr-miR-124b-3p	EgrG_000830700	egr-miR-745-3p	EgrG_000320100
egr-new-1-3p	EgrG_000620400	egr-miR-124b-3p	EgrG_000494800	egr-miR-745-3p	EgrG_000340100
egr-new-1-3p	EgrG_000639800	egr-miR-124b-3p	EgrG_000198700	egr-miR-745-3p	EgrG_000341600
egr-new-1-3p	EgrG_000647400	egr-miR-124b-3p	EgrG_001095000	egr-miR-745-3p	EgrG_000452900
egr-new-1-3p	EgrG_000667100	egr-miR-124b-3p	EgrG_000489600	egr-miR-745-3p	EgrG_000414900
egr-new-1-3p	EgrG_000697600	egr-miR-124b-3p	EgrG_000809800	egr-miR-745-3p	EgrG_000447700
egr-new-1-3p	EgrG_000729100	egr-miR-124b-3p	EgrG_000189500	egr-miR-745-3p	EgrG_000517900
egr-new-1-3p	EgrG_000740600	egr-miR-124b-3p	EgrG_000413500	egr-miR-745-3p	EgrG_000507900
egr-new-1-3p	EgrG_000741800	egr-miR-124b-3p	EgrG_000121400	egr-miR-745-3p	EgrG_000296000
egr-new-1-3p	EgrG_000756900	egr-miR-124b-3p	EgrG_000109000	egr-miR-745-3p	EgrG_000499300
egr-new-1-3p	EgrG_000771700	egr-miR-124b-3p	EgrG_000528400	egr-miR-745-3p	EgrG_000477400
egr-new-1-3p	EgrG_000789700	egr-miR-124b-3p	EgrG_000637800	egr-miR-745-3p	EgrG_000330300
egr-new-1-3p	EgrG_000796900	egr-miR-124b-3p	EgrG_000600900	egr-miR-745-3p	EgrG_000362000
egr-new-1-3p	EgrG_000808700	egr-miR-124b-3p	EgrG_000737300	egr-miR-745-3p	EgrG_000340900
egr-new-1-3p	EgrG_000811500	egr-miR-124b-3p	EgrG_000260500	egr-miR-745-3p	EgrG_000499100
egr-new-1-3p	EgrG_000816800	egr-miR-124b-3p	EgrG_000794400	egr-miR-745-3p	EgrG_000443000
egr-new-1-3p	EgrG_000829600	egr-miR-124b-3p	EgrG_000882500	egr-miR-745-3p	EgrG_000466900
[truncated: 5,047 more rows]

## Sheet: Table S3.
egr-let-7-5p	egr-miR-2c-5p	egr-miR-124a-3p	egr-miR-124b-3p	egr-miR-745-3p	egr-miR-87-3p	egr-miR-153-3p	egr-miR-8-5p
ko01100 Metabolic pathways (4)	ko01100 Metabolic pathways (6)	ko01100 Metabolic pathways (9)	ko01100 Metabolic pathways (6)	ko01100 Metabolic pathways (8)	ko01100 Metabolic pathways (5)	ko04714 Thermogenesis (1)	ko04062 Chemokine signaling pathway (2)
ko:K00717 FUT8; glycoprotein 6-alpha-L-fucosyltransferase [EC:2.4.1.68]	ko:K00688 PYG; glycogen phosphorylase [EC:2.4.1.1]	ko:K00011 AKR1B; aldehyde reductase [EC:1.1.1.21]	ko:K00236 SDHC; succinate dehydrogenase (ubiquinone) cytochrome b560 subunit	ko:K00058 serA; D-3-phosphoglycerate dehydrogenase / 2-oxoglutarate reductase [EC:1.1.1.95 1.1.1.399]	ko:K00658 DLST; 2-oxoglutarate dehydrogenase E2 component (dihydrolipoamide succinyltransferase) [EC:2.3.1.61]	ko:K03965 NDUFB9; NADH dehydrogenase (ubiquinone) 1 beta subcomplex subunit 9	ko:K04364 GRB2; growth factor receptor-bound protein 2
ko:K01081 E3.1.3.5; 5'-nucleotidase [EC:3.1.3.5]	ko:K00859 coaE; dephospho-CoA kinase [EC:2.7.1.24]	ko:K00236 SDHC; succinate dehydrogenase (ubiquinone) cytochrome b560 subunit	ko:K00645 fabD; [acyl-carrier-protein] S-malonyltransferase [EC:2.3.1.39]	ko:K00645 fabD; [acyl-carrier-protein] S-malonyltransferase [EC:2.3.1.39]	ko:K01809 manA; mannose-6-phosphate isomerase [EC:5.3.1.8]	ko04210 Apoptosis (1)	ko:K05704 SRC; tyrosine-protein kinase Src [EC:2.7.10.2]
ko:K02370 EXTL3; alpha-1,4-N-acetylglucosaminyltransferase EXTL3 [EC:2.4.1.223 2.4.1.224]	ko:K00901 dgkA; diacylglycerol kinase (ATP) [EC:2.7.1.107]	ko:K00645 fabD; [acyl-carrier-protein] S-malonyltransferase [EC:2.3.1.39]	ko:K00939 adk; adenylate kinase [EC:2.7.4.3]	ko:K00820 glmS; glutamine---fructose-6-phosphate transaminase (isomerizing) [EC:2.6.1.16]	ko:K02129 ATPeF0E; F-type H+-transporting ATPase subunit e	ko:K07374 TUBA; tubulin alpha	ko04926 Relaxin signaling pathway (2)
ko:K08049 ADCY9; adenylate cyclase 9 [EC:4.6.1.1]	ko:K03844 ALG11; alpha-1,2-mannosyltransferase [EC:2.4.1.131]	ko:K00939 adk; adenylate kinase [EC:2.7.4.3]	ko:K01489 cdd; cytidine deaminase [EC:3.5.4.5]	ko:K02138 ATPeF0D; F-type H+-transporting ATPase subunit d	ko:K03783 punA; purine-nucleoside phosphorylase [EC:2.4.2.1]	ko01100 Metabolic pathways (1)	ko:K04364 GRB2; growth factor receptor-bound protein 2
ko04213 Longevity regulating pathway - multiple species (3)	ko:K13988 NUDT9; ADP-ribose pyrophosphatase [EC:3.6.1.13]	ko:K01115 PLD1_2; phospholipase D1/2 [EC:3.1.4.4]	ko:K01599 hemE; uroporphyrinogen decarboxylase [EC:4.1.1.37]	ko:K03783 punA; purine-nucleoside phosphorylase [EC:2.4.2.1]	ko:K14163 EPRS; bifunctional glutamyl/prolyl-tRNA synthetase [EC:6.1.1.17 6.1.1.15]	ko:K03965 NDUFB9; NADH dehydrogenase (ubiquinone) 1 beta subcomplex subunit 9	ko:K05704 SRC; tyrosine-protein kinase Src [EC:2.7.10.2]
ko:K03283 HSPA1s; heat shock 70kDa protein 1/2/6/8	ko:K15779 PGM2; phosphoglucomutase / phosphopentomutase [EC:5.4.2.2 5.4.2.7]	ko:K01489 cdd; cytidine deaminase [EC:3.5.4.5]	ko:K01835 pgm; phosphoglucomutase [EC:5.4.2.2]	ko:K05287 PIGF; GPI ethanolamine phosphate transferase 2/3 subunit F	ko01110 Biosynthesis of secondary metabolites (4)	ko00190 Oxidative phosphorylation (1)	ko04012 ErbB signaling pathway (2)
ko:K04688 RPS6KB; ribosomal protein S6 kinase beta [EC:2.7.11.1]	ko01110 Biosynthesis of secondary metabolites (3)	ko:K01599 hemE; uroporphyrinogen decarboxylase [EC:4.1.1.37]	ko01110 Biosynthesis of secondary metabolites (5)	ko:K10808 RRM2; ribonucleoside-diphosphate reductase subunit M2 [EC:1.17.4.1]	ko:K00658 DLST; 2-oxoglutarate dehydrogenase E2 component (dihydrolipoamide succinyltransferase) [EC:2.3.1.61]	ko:K03965 NDUFB9; NADH dehydrogenase (ubiquinone) 1 beta subcomplex subunit 9	ko:K04364 GRB2; growth factor receptor-bound protein 2
ko:K08049 ADCY9; adenylate cyclase 9 [EC:4.6.1.1]	ko:K00688 PYG; glycogen phosphorylase [EC:2.4.1.1]	ko:K01835 pgm; phosphoglucomutase [EC:5.4.2.2]	ko:K00236 SDHC; succinate dehydrogenase (ubiquinone) cytochrome b560 subunit	ko:K12322 GUCY2F; guanylate cyclase 2F [EC:4.6.1.2]	ko:K01809 manA; mannose-6-phosphate isomerase [EC:5.3.1.8]	ko05130 Pathogenic Escherichia coli infection (1)	ko:K05704 SRC; tyrosine-protein kinase Src [EC:2.7.10.2]
ko04144 Endocytosis (3)	ko:K00901 dgkA; diacylglycerol kinase (ATP) [EC:2.7.1.107]	ko:K02318 COASY; phosphopantetheine adenylyltransferase / dephospho-CoA kinase [EC:2.7.7.3 2.7.1.24]	ko:K00645 fabD; [acyl-carrier-protein] S-malonyltransferase [EC:2.3.1.39]	ko03018 RNA degradation (4)	ko:K03783 punA; purine-nucleoside phosphorylase [EC:2.4.2.1]	ko:K07374 TUBA; tubulin alpha	ko01521 EGFR tyrosine kinase inhibitor resistance (2)
ko:K03283 HSPA1s; heat shock 70kDa protein 1/2/6/8	ko:K15779 PGM2; phosphoglucomutase / phosphopentomutase [EC:5.4.2.2 5.4.2.7]	ko01110 Biosynthesis of secondary metabolites (6)	ko:K00939 adk; adenylate kinase [EC:2.7.4.3]	ko:K12586 RRP43; exosome complex component RRP43	ko:K14163 EPRS; bifunctional glutamyl/prolyl-tRNA synthetase [EC:6.1.1.17 6.1.1.15]	ko04723 Retrograde endocannabinoid signaling (1)	ko:K04364 GRB2; growth factor receptor-bound protein 2
ko:K12478 EEA1; early endosome antigen 1	ko04217 Necroptosis (2)	ko:K00236 SDHC; succinate dehydrogenase (ubiquinone) cytochrome b560 subunit	ko:K01599 hemE; uroporphyrinogen decarboxylase [EC:4.1.1.37]	ko:K12598 MTR4; ATP-dependent RNA helicase DOB1 [EC:3.6.4.13]	ko05100 Bacterial invasion of epithelial cells (3)	ko:K03965 NDUFB9; NADH dehydrogenase (ubiquinone) 1 beta subcomplex subunit 9	ko:K05704 SRC; tyrosine-protein kinase Src [EC:2.7.10.2]
ko:K12494 PSD; PH and SEC7 domain-containing protein	ko:K00688 PYG; glycogen phosphorylase [EC:2.4.1.1]	ko:K00645 fabD; [acyl-carrier-protein] S-malonyltransferase [EC:2.3.1.39]	ko:K01835 pgm; phosphoglucomutase [EC:5.4.2.2]	ko:K12603 CNOT6; CCR4-NOT transcription complex subunit 6 [EC:3.1.13.4]	ko:K04707 CBL; E3 ubiquitin-protein ligase CBL [EC:2.3.2.27]	ko04530 Tight junction (1)	ko01522 Endocrine resistance (2)
ko04361 Axon regeneration (3)	ko:K17065 DNM1L; dynamin 1-like protein [EC:3.6.5.5]	ko:K00939 adk; adenylate kinase [EC:2.7.4.3]	ko05014 Amyotrophic lateral sclerosis (4)	ko:K12622 LSM3; U6 snRNA-associated Sm-like protein LSm3	ko:K05692 ACTB_G1; actin beta/gamma 1	ko:K07374 TUBA; tubulin alpha	ko:K04364 GRB2; growth factor receptor-bound protein 2
ko:K04688 RPS6KB; ribosomal protein S6 kinase beta [EC:2.7.11.1]	ko04922 Glucagon signaling pathway (2)	ko:K01115 PLD1_2; phospholipase D1/2 [EC:3.1.4.4]	ko:K00236 SDHC; succinate dehydrogenase (ubiquinone) cytochrome b560 subunit	ko04010 MAPK signaling pathway (3)	ko:K06106 CTTN; cortactin	ko04622 RIG-I-like receptor signaling pathway (1)	ko:K05704 SRC; tyrosine-protein kinase Src [EC:2.7.10.2]
ko:K08049 ADCY9; adenylate cyclase 9 [EC:4.6.1.1]	ko:K00688 PYG; glycogen phosphorylase [EC:2.4.1.1]	ko:K01599 hemE; uroporphyrinogen decarboxylase [EC:4.1.1.37]	ko:K03065 PSMC3; 26S proteasome regulatory subunit T5	ko:K03283 HSPA1s; heat shock 70kDa protein 1/2/6/8	ko04810 Regulation of actin cytoskeleton (2)	ko:K09578 PIN1; peptidyl-prolyl cis-trans isomerase NIMA-interacting 1 [EC:5.2.1.8]	ko04917 Prolactin signaling pathway (2)
ko:K12494 PSD; PH and SEC7 domain-containing protein	ko:K02183 CALM; calmodulin	ko:K01835 pgm; phosphoglucomutase [EC:5.4.2.2]	ko:K14295 NUP50; nuclear pore complex protein Nup50	ko:K04412 STK3; serine/threonine kinase 3	ko:K05692 ACTB_G1; actin beta/gamma 1	ko04145 Phagosome (1)	ko:K04364 GRB2; growth factor receptor-bound protein 2
ko04714 Thermogenesis (2)	ko00500 Starch and sucrose metabolism (2)	ko03040 Spliceosome (4)	ko:K14314 NUP210; nuclear pore complex protein Nup210	ko:K04851 CACNA1D; voltage-dependent calcium channel L type alpha-1D	ko:K05741 DIAPH2; diaphanous 2	ko:K07374 TUBA; tubulin alpha	ko:K05704 SRC; tyrosine-protein kinase Src [EC:2.7.10.2]
ko:K04688 RPS6KB; ribosomal protein S6 kinase beta [EC:2.7.11.1]	ko:K00688 PYG; glycogen phosphorylase [EC:2.4.1.1]	ko:K03283 HSPA1s; heat shock 70kDa protein 1/2/6/8	ko04390 Hippo signaling pathway (3)	ko03040 Spliceosome (3)	ko03040 Spliceosome (2)	ko04540 Gap junction (1)	ko04915 Estrogen signaling pathway (2)
ko:K08049 ADCY9; adenylate cyclase 9 [EC:4.6.1.1]	ko:K15779 PGM2; phosphoglucomutase / phosphopentomutase [EC:5.4.2.2 5.4.2.7]	ko:K12844 PRPF31; U4/U6 small nuclear ribonucleoprotein PRP31	ko:K04662 BMP4; bone morphogenetic protein 4	ko:K03283 HSPA1s; heat shock 70kDa protein 1/2/6/8	ko:K12858 DDX23; ATP-dependent RNA helicase DDX23/PRP28 [EC:3.6.4.13]	ko:K07374 TUBA; tubulin alpha	ko:K04364 GRB2; growth factor receptor-bound protein 2
ko00230 Purine metabolism (2)	ko04910 Insulin signaling pathway (2)	ko:K12847 USP39; U4/U6.U5 tri-snRNP-associated protein 2	ko:K06685 MOB1; MOB kinase activator 1	ko:K12622 LSM3; U6 snRNA-associated Sm-like protein LSm3	ko:K12896 SFRS7; splicing factor, arginine/serine-rich 7		ko:K05704 SRC; tyrosine-protein kinase Src [EC:2.7.10.2]
ko:K01081 E3.1.3.5; 5'-nucleotidase [EC:3.1.3.5]	ko:K00688 PYG; glycogen phosphorylase [EC:2.4.1.1]	ko:K12868 SYF2; pre-mRNA-splicing factor SYF2	ko:K09448 TEAD; transcriptional enhancer factor	ko:K12900 FUSIP1; FUS-interacting serine-arginine-rich protein 1	ko03010 Ribosome (2)		ko04510 Focal adhesion (2)
ko:K08049 ADCY9; adenylate cyclase 9 [EC:4.6.1.1]	ko:K02183 CALM; calmodulin	ko05014 Amyotrophic lateral sclerosis (4)	ko04810 Regulation of actin cytoskeleton (3)	ko01110 Biosynthesis of secondary metabolites (3)	ko:K02900 RP-L27Ae; large subunit ribosomal protein L27Ae		ko:K04364 GRB2; growth factor receptor-bound protein 2
ko04371 Apelin signaling pathway (2)	ko04110 Cell cycle (2)	ko:K00236 SDHC; succinate dehydrogenase (ubiquinone) cytochrome b560 subunit	ko:K03099 SOS; son of sevenless	ko:K00058 serA; D-3-phosphoglycerate dehydrogenase / 2-oxoglutarate reductase [EC:1.1.1.95 1.1.1.399]	ko:K02959 RP-S16; small subunit ribosomal protein S16		ko:K05704 SRC; tyrosine-protein kinase Src [EC:2.7.10.2]
ko:K04688 RPS6KB; ribosomal protein S6 kinase beta [EC:2.7.11.1]	ko:K02542 MCM6; DNA replication licensing factor MCM6 [EC:3.6.4.12]	ko:K03065 PSMC3; 26S proteasome regulatory subunit T5	ko:K05719 ITGB1; integrin beta 1	ko:K00645 fabD; [acyl-carrier-protein] S-malonyltransferase [EC:2.3.1.39]	ko05131 Shigellosis (2)		ko04912 GnRH signaling pathway (2)
ko:K08049 ADCY9; adenylate cyclase 9 [EC:4.6.1.1]	ko:K02604 ORC2; origin recognition complex subunit 2	ko:K14295 NUP50; nuclear pore complex protein Nup50	ko:K05755 ARPC4; actin related protein 2/3 complex, subunit 4	ko:K03783 punA; purine-nucleoside phosphorylase [EC:2.4.2.1]	ko:K05692 ACTB_G1; actin beta/gamma 1		ko:K04364 GRB2; growth factor receptor-bound protein 2
ko05225 Hepatocellular carcinoma (2)	ko04014 Ras signaling pathway (2)	ko:K14314 NUP210; nuclear pore complex protein Nup210	ko03040 Spliceosome (3)	ko00230 Purine metabolism (3)	ko:K06106 CTTN; cortactin		ko:K05704 SRC; tyrosine-protein kinase Src [EC:2.7.10.2]
ko:K04688 RPS6KB; ribosomal protein S6 kinase beta [EC:2.7.11.1]	ko:K02183 CALM; calmodulin	ko04010 MAPK signaling pathway (3)	ko:K12844 PRPF31; U4/U6 small nuclear ribonucleoprotein PRP31	ko:K03783 punA; purine-nucleoside phosphorylase [EC:2.4.2.1]	ko04520 Adherens junction (2)		ko04540 Gap junction (2)
ko:K10456 KLHL19; kelch-like protein 19	ko:K19613 SHOC2; leucine-rich repeat protein SHOC2	ko:K03099 SOS; son of sevenless	ko:K12847 USP39; U4/U6.U5 tri-snRNP-associated protein 2	ko:K10808 RRM2; ribonucleoside-diphosphate reductase subunit M2 [EC:1.17.4.1]	ko:K05692 ACTB_G1; actin beta/gamma 1		ko:K04364 GRB2; growth factor receptor-bound protein 2
ko04211 Longevity regulating pathway (2)	ko04024 cAMP signaling pathway (2)	ko:K03283 HSPA1s; heat shock 70kDa protein 1/2/6/8	ko:K12868 SYF2; pre-mRNA-splicing factor SYF2	ko:K12322 GUCY2F; guanylate cyclase 2F [EC:4.6.1.2]	ko:K06084 LMO7; F-box protein 20		ko:K05704 SRC; tyrosine-protein kinase Src [EC:2.7.10.2]
ko:K04688 RPS6KB; ribosomal protein S6 kinase beta [EC:2.7.11.1]	ko:K02183 CALM; calmodulin	ko:K04437 FLNA; filamin	ko04510 Focal adhesion (3)	ko04931 Insulin resistance (2)	ko04714 Thermogenesis (2)		ko04625 C-type lectin receptor signaling pathway (1)
ko:K08049 ADCY9; adenylate cyclase 9 [EC:4.6.1.1]	ko:K04955 HCN2; hyperpolarization activated cyclic nucleotide-gated potassium channel 2	ko04510 Focal adhesion (3)	ko:K03099 SOS; son of sevenless	ko:K00820 glmS; glutamine---fructose-6-phosphate transaminase (isomerizing) [EC:2.6.1.16]	ko:K02129 ATPeF0E; F-type H+-transporting ATPase subunit e		ko:K05704 SRC; tyrosine-protein kinase Src [EC:2.7.10.2]
ko01522 Endocrine resistance (2)	ko04070 Phosphatidylinositol signaling system (2)	ko:K03099 SOS; son of sevenless	ko:K04437 FLNA; filamin	ko:K09113 MLX; MAX-like protein X	ko:K05692 ACTB_G1; actin beta/gamma 1		ko04137 Mitophagy - animal (1)
ko:K04688 RPS6KB; ribosomal protein S6 kinase beta [EC:2.7.11.1]	ko:K00901 dgkA; diacylglycerol kinase (ATP) [EC:2.7.1.107]	ko:K04437 FLNA; filamin	ko:K05719 ITGB1; integrin beta 1	ko00240 Pyrimidine metabolism (2)	ko05014 Amyotrophic lateral sclerosis (2)		ko:K05704 SRC; tyrosine-protein kinase Src [EC:2.7.10.2]
ko:K08049 ADCY9; adenylate cyclase 9 [EC:4.6.1.1]	ko:K02183 CALM; calmodulin	ko:K05719 ITGB1; integrin beta 1	ko05130 Pathogenic Escherichia coli infection (2)	ko:K03783 punA; purine-nucleoside phosphorylase [EC:2.4.2.1]	ko:K05692 ACTB_G1; actin beta/gamma 1		ko04014 Ras signaling pathway (1)
ko04024 cAMP signaling pathway (2)	ko00230 Purine metabolism (2)	ko04390 Hippo signaling pathway (3)	ko:K05719 ITGB1; integrin beta 1	ko:K10808 RRM2; ribonucleoside-diphosphate reductase subunit M2 [EC:1.17.4.1]	ko:K12896 SFRS7; splicing factor, arginine/serine-rich 7		ko:K04364 GRB2; growth factor receptor-bound protein 2
ko:K04950 CNGA3; cyclic nucleotide gated channel alpha 3	ko:K13988 NUDT9; ADP-ribose pyrophosphatase [EC:3.6.1.13]	ko:K04662 BMP4; bone morphogenetic protein 4	ko:K05755 ARPC4; actin related protein 2/3 complex, subunit 4	ko04141 Protein processing in endoplasmic reticulum (2)	ko04530 Tight junction (2)		ko04150 mTOR signaling pathway (1)
ko:K08049 ADCY9; adenylate cyclase 9 [EC:4.6.1.1]	ko:K15779 PGM2; phosphoglucomutase / phosphopentomutase [EC:5.4.2.2 5.4.2.7]	ko:K06685 MOB1; MOB kinase activator 1	ko04392 Hippo signaling pathway - multiple species (2)	ko:K03283 HSPA1s; heat shock 70kDa protein 1/2/6/8	ko:K05692 ACTB_G1; actin beta/gamma 1		ko:K04364 GRB2; growth factor receptor-bound protein 2
ko04915 Estrogen signaling pathway (2)	ko04144 Endocytosis (1)	ko:K09448 TEAD; transcriptional enhancer factor	ko:K06685 MOB1; MOB kinase activator 1	ko:K13249 SSR1; translocon-associated protein subunit alpha	ko:K06106 CTTN; cortactin		ko04910 Insulin signaling pathway (1)
ko:K03283 HSPA1s; heat shock 70kDa protein 1/2/6/8	ko:K12200 PDCD6IP; programmed cell death 6-interacting protein	ko04144 Endocytosis (3)	ko:K09448 TEAD; transcriptional enhancer factor	ko04724 Glutamatergic synapse (1)	ko05130 Pathogenic Escherichia coli infection (2)		ko:K04364 GRB2; growth factor receptor-bound protein 2
ko:K08049 ADCY9; adenylate cyclase 9 [EC:4.6.1.1]	ko04625 C-type lectin receptor signaling pathway (1)	ko:K01115 PLD1_2; phospholipase D1/2 [EC:3.1.4.4]	ko03013 RNA transport (2)	ko:K04851 CACNA1D; voltage-dependent calcium channel L type alpha-1D	ko:K05692 ACTB_G1; actin beta/gamma 1		ko03018 RNA degradation (1)
ko04928 Parathyroid hormone synthesis, secretion and action (2)	ko:K02183 CALM; calmodulin	ko:K03283 HSPA1s; heat shock 70kDa protein 1/2/6/8	ko:K14295 NUP50; nuclear pore complex protein Nup50	ko03008 Ribosome biogenesis in eukaryotes (1)	ko:K06106 CTTN; cortactin		ko:K12605 CNOT2; CCR4-NOT transcription complex subunit 2
ko:K07995 MMP15; matrix metalloproteinase-15 (membrane-inserted) [EC:3.4.24.-]	ko04931 Insulin resistance (1)	ko:K05755 ARPC4; actin related protein 2/3 complex, subunit 4	ko:K14314 NUP210; nuclear pore complex protein Nup210	ko:K14559 MPP10; U3 small nucleolar RNA-associated protein MPP10	ko01240 Biosynthesis of cofactors (2)		ko04068 FoxO signaling pathway (1)
ko:K08049 ADCY9; adenylate cyclase 9 [EC:4.6.1.1]	ko:K00688 PYG; glycogen phosphorylase [EC:2.4.1.1]	ko01240 Biosynthesis of cofactors (3)	ko04151 PI3K-Akt signaling pathway (2)	ko04022 cGMP-PKG signaling pathway (1)	ko:K01809 manA; mannose-6-phosphate isomerase [EC:5.3.1.8]		ko:K04364 GRB2; growth factor receptor-bound protein 2
ko04962 Vasopressin-regulated water reabsorption (1)	ko04261 Adrenergic signaling in cardiomyocytes (1)	ko:K00939 adk; adenylate kinase [EC:2.7.4.3]	ko:K03099 SOS; son of sevenless	ko:K04851 CACNA1D; voltage-dependent calcium channel L type alpha-1D	ko:K14163 EPRS; bifunctional glutamyl/prolyl-tRNA synthetase [EC:6.1.1.17 6.1.1.15]		ko04370 VEGF signaling pathway (1)
ko:K08049 ADCY9; adenylate cyclase 9 [EC:4.6.1.1]	ko:K02183 CALM; calmodulin	ko:K01599 hemE; uroporphyrinogen decarboxylase [EC:4.1.1.37]	ko:K05719 ITGB1; integrin beta 1	ko01200 Carbon metabolism (1)	ko01120 Microbial metabolism in diverse environments (2)		ko:K05704 SRC; tyrosine-protein kinase Src [EC:2.7.10.2]
ko04010 MAPK signaling pathway (1)	ko04015 Rap1 signaling pathway (1)	ko:K02318 COASY; phosphopantetheine adenylyltransferase / dephospho-CoA kinase [EC:2.7.7.3 2.7.1.24]	ko04714 Thermogenesis (2)	ko:K00058 serA; D-3-phosphoglycerate dehydrogenase / 2-oxoglutarate reductase [EC:1.1.1.95 1.1.1.399]	ko:K00658 DLST; 2-oxoglutarate dehydrogenase E2 component (dihydrolipoamide succinyltransferase) [EC:2.3.1.61]		ko04750 Inflammatory mediator regulation of TRP channels (1)
ko:K03283 HSPA1s; heat shock 70kDa protein 1/2/6/8	ko:K02183 CALM; calmodulin	ko04810 Regulation of actin cytoskeleton (3)	ko:K00236 SDHC; succinate dehydrogenase (ubiquinone) cytochrome b560 subunit	ko04261 Adrenergic signaling in cardiomyocytes (1)	ko:K14163 EPRS; bifunctional glutamyl/prolyl-tRNA synthetase [EC:6.1.1.17 6.1.1.15]		ko:K05704 SRC; tyrosine-protein kinase Src [EC:2.7.10.2]
ko04914 Progesterone-mediated oocyte maturation (1)	ko00100 Steroid biosynthesis (1)	ko:K03099 SOS; son of sevenless	ko:K03099 SOS; son of sevenless	ko:K04851 CACNA1D; voltage-dependent calcium channel L type alpha-1D	ko00310 Lysine degradation (1)		ko04650 Natural killer cell mediated cytotoxicity (1)
ko:K08049 ADCY9; adenylate cyclase 9 [EC:4.6.1.1]	ko:K01052 LIPA; lysosomal acid lipase/cholesteryl ester hydrolase [EC:3.1.1.13]	ko:K05719 ITGB1; integrin beta 1	ko00230 Purine metabolism (2)	ko05412 Arrhythmogenic right ventricular cardiomyopathy (1)	ko:K00658 DLST; 2-oxoglutarate dehydrogenase E2 component (dihydrolipoamide succinyltransferase) [EC:2.3.1.61]		ko:K04364 GRB2; growth factor receptor-bound protein 2
ko00534 Glycosaminoglycan biosynthesis - heparan sulfate / heparin (1)	ko04915 Estrogen signaling pathway (1)	ko:K05755 ARPC4; actin related protein 2/3 complex, subunit 4	ko:K00939 adk; adenylate kinase [EC:2.7.4.3]	ko:K04851 CACNA1D; voltage-dependent calcium channel L type alpha-1D	ko00860 Porphyrin and chlorophyll metabolism (1)		ko04320 Dorso-ventral axis formation (1)
ko:K02370 EXTL3; alpha-1,4-N-acetylglucosaminyltransferase EXTL3 [EC:2.4.1.223 2.4.1.224]	ko:K02183 CALM; calmodulin	ko04361 Axon regeneration (2)	ko:K01835 pgm; phosphoglucomutase [EC:5.4.2.2]	ko00480 Glutathione metabolism (1)	ko:K14163 EPRS; bifunctional glutamyl/prolyl-tRNA synthetase [EC:6.1.1.17 6.1.1.15]		ko:K04364 GRB2; growth factor receptor-bound protein 2
ko05414 Dilated cardiomyopathy (1)	ko01240 Biosynthesis of cofactors (1)	ko:K11593 ELF2C; eukaryotic translation initiation factor 2C	ko03010 Ribosome (2)	ko:K10808 RRM2; ribonucleoside-diphosphate reductase subunit M2 [EC:1.17.4.1]	ko05414 Dilated cardiomyopathy (1)		ko04935 Growth hormone synthesis, secretion and action (1)
ko:K08049 ADCY9; adenylate cyclase 9 [EC:4.6.1.1]	ko:K00859 coaE; dephospho-CoA kinase [EC:2.7.1.24]	ko:K15528 FAAH; fatty acid amide hydrolase [EC:3.5.1.99]	ko:K02955 RP-S14e; small subunit ribosomal protein S14e	ko00061 Fatty acid biosynthesis (1)	ko:K05692 ACTB_G1; actin beta/gamma 1		ko:K04364 GRB2; growth factor receptor-bound protein 2
ko04212 Longevity regulating pathway - worm (1)	ko04022 cGMP-PKG signaling pathway (1)	ko04015 Rap1 signaling pathway (2)	ko:K02974 RP-S24e; small subunit ribosomal protein S24e	ko:K00645 fabD; [acyl-carrier-protein] S-malonyltransferase [EC:2.3.1.39]	ko04611 Platelet activation (1)		ko05131 Shigellosis (1)
ko:K04688 RPS6KB; ribosomal protein S6 kinase beta [EC:2.7.11.1]	ko:K02183 CALM; calmodulin	ko:K05719 ITGB1; integrin beta 1	ko01240 Biosynthesis of cofactors (2)	ko04973 Carbohydrate digestion and absorption (1)	ko:K05692 ACTB_G1; actin beta/gamma 1		ko:K05704 SRC; tyrosine-protein kinase Src [EC:2.7.10.2]
ko04971 Gastric acid secretion (1)	ko04921 Oxytocin signaling pathway (1)	ko:K06082 FARP2; FERM, RhoGEF and pleckstrin domain protein 2	ko:K00939 adk; adenylate kinase [EC:2.7.4.3]	ko:K04851 CACNA1D; voltage-dependent calcium channel L type alpha-1D	ko04928 Parathyroid hormone synthesis, secretion and action (1)		ko04727 GABAergic synapse (1)
ko:K08049 ADCY9; adenylate cyclase 9 [EC:4.6.1.1]	ko:K02183 CALM; calmodulin	ko05034 Alcoholism (2)	ko:K01599 hemE; uroporphyrinogen decarboxylase [EC:4.1.1.37]	ko00760 Nicotinate and nicotinamide metabolism (1)	ko:K09203 EGR1; early growth response protein 1		ko:K05704 SRC; tyrosine-protein kinase Src [EC:2.7.10.2]
ko04550 Signaling pathways regulating pluripotency of stem cells (1)	ko00513 Various types of N-glycan biosynthesis (1)	ko:K03099 SOS; son of sevenless	ko04015 Rap1 signaling pathway (2)	ko:K03783 punA; purine-nucleoside phosphorylase [EC:2.4.2.1]	ko04120 Ubiquitin mediated proteolysis (1)		ko04630 JAK-STAT signaling pathway (1)
ko:K09326 OTX1; homeobox protein OTX1	ko:K03844 ALG11; alpha-1,2-mannosyltransferase [EC:2.4.1.131]	ko:K11251 H2A; histone H2A	ko:K05719 ITGB1; integrin beta 1	ko04270 Vascular smooth muscle contraction (1)	ko:K04707 CBL; E3 ubiquitin-protein ligase CBL [EC:2.3.2.27]		ko:K04364 GRB2; growth factor receptor-bound protein 2
ko04350 TGF-beta signaling pathway (1)	ko04929 GnRH secretion (1)	ko04666 Fc gamma R-mediated phagocytosis (2)	ko:K06082 FARP2; FERM, RhoGEF and pleckstrin domain protein 2	ko:K04851 CACNA1D; voltage-dependent calcium channel L type alpha-1D	ko03022 Basal transcription factors (1)		ko04072 Phospholipase D signaling pathway (1)
ko:K04688 RPS6KB; ribosomal protein S6 kinase beta [EC:2.7.11.1]	ko:K04955 HCN2; hyperpolarization activated cyclic nucleotide-gated potassium channel 2	ko:K01115 PLD1_2; phospholipase D1/2 [EC:3.1.4.4]	ko05100 Bacterial invasion of epithelial cells (2)	ko05014 Amyotrophic lateral sclerosis (1)	ko:K03137 TFIIE2; transcription initiation factor TFIIE subunit beta		ko:K04364 GRB2; growth factor receptor-bound protein 2
ko00533 Glycosaminoglycan biosynthesis - keratan sulfate (1)	ko04142 Lysosome (1)	ko:K05755 ARPC4; actin related protein 2/3 complex, subunit 4	ko:K05719 ITGB1; integrin beta 1	ko:K02138 ATPeF0D; F-type H+-transporting ATPase subunit d	ko04910 Insulin signaling pathway (1)		ko05417 Lipid and atherosclerosis (1)
ko:K00717 FUT8; glycoprotein 6-alpha-L-fucosyltransferase [EC:2.4.1.68]	ko:K01052 LIPA; lysosomal acid lipase/cholesteryl ester hydrolase [EC:3.1.1.13]	ko04912 GnRH signaling pathway (2)	ko:K05755 ARPC4; actin related protein 2/3 complex, subunit 4	ko04921 Oxytocin signaling pathway (1)	ko:K04707 CBL; E3 ubiquitin-protein ligase CBL [EC:2.3.2.27]		ko:K05704 SRC; tyrosine-protein kinase Src [EC:2.7.10.2]
	ko04924 Renin secretion (1)	ko:K01115 PLD1_2; phospholipase D1/2 [EC:3.1.4.4]	ko04010 MAPK signaling pathway (2)	ko:K04851 CACNA1D; voltage-dependent calcium channel L type alpha-1D	ko04623 Cytosolic DNA-sensing pathway (1)		ko04662 B cell receptor signaling pathway (1)
	ko:K02183 CALM; calmodulin	ko:K03099 SOS; son of sevenless	ko:K03099 SOS; son of sevenless	ko04924 Renin secretion (1)	ko:K03019 RPC11; DNA-directed RNA polymerase III subunit RPC11		ko:K04364 GRB2; growth factor receptor-bound protein 2
	ko05418 Fluid shear stress and atherosclerosis (1)	ko00052 Galactose metabolism (2)	ko:K04437 FLNA; filamin	ko:K04851 CACNA1D; voltage-dependent calcium channel L type alpha-1D	ko00970 Aminoacyl-tRNA biosynthesis (1)		ko04920 Adipocytokine signaling pathway (1)
	ko:K02183 CALM; calmodulin	ko:K00011 AKR1B; aldehyde reductase [EC:1.1.1.21]	ko04530 Tight junction (2)	ko04024 cAMP signaling pathway (1)	ko:K14163 EPRS; bifunctional glutamyl/prolyl-tRNA synthetase [EC:6.1.1.17 6.1.1.15]		ko:K07297 ADIPOR; adiponectin receptor
	ko04218 Cellular senescence (1)	ko:K01835 pgm; phosphoglucomutase [EC:5.4.2.2]	ko:K05719 ITGB1; integrin beta 1	ko:K04851 CACNA1D; voltage-dependent calcium channel L type alpha-1D	ko02010 ABC transporters (1)		ko04142 Lysosome (1)
	ko:K02183 CALM; calmodulin	ko04530 Tight junction (2)	ko:K05755 ARPC4; actin related protein 2/3 complex, subunit 4	ko04612 Antigen processing and presentation (1)	ko:K05658 ABCB1; ATP-binding cassette, subfamily B (MDR/TAP), member 1 [EC:7.6.2.2]		ko:K12387 LAPTM; lysosomal-associated transmembrane protein
	ko04114 Oocyte meiosis (1)	ko:K05719 ITGB1; integrin beta 1	ko04361 Axon regeneration (2)	ko:K03283 HSPA1s; heat shock 70kDa protein 1/2/6/8	ko04921 Oxytocin signaling pathway (1)		ko04722 Neurotrophin signaling pathway (1)
	ko:K02183 CALM; calmodulin	ko:K05755 ARPC4; actin related protein 2/3 complex, subunit 4	ko:K11593 ELF2C; eukaryotic translation initiation factor 2C	ko04911 Insulin secretion (1)	ko:K05692 ACTB_G1; actin beta/gamma 1		ko:K04364 GRB2; growth factor receptor-bound protein 2
	ko05031 Amphetamine addiction (1)	ko04014 Ras signaling pathway (2)	ko:K15528 FAAH; fatty acid amide hydrolase [EC:3.5.1.99]	ko:K04851 CACNA1D; voltage-dependent calcium channel L type alpha-1D	ko00051 Fructose and mannose metabolism (1)		ko05130 Pathogenic Escherichia coli infection (1)
	ko:K02183 CALM; calmodulin	ko:K01115 PLD1_2; phospholipase D1/2 [EC:3.1.4.4]	ko05034 Alcoholism (2)	ko04925 Aldosterone synthesis and secretion (1)	ko:K01809 manA; mannose-6-phosphate isomerase [EC:5.3.1.8]		ko:K05704 SRC; tyrosine-protein kinase Src [EC:2.7.10.2]
	ko03018 RNA degradation (1)	ko:K03099 SOS; son of sevenless	ko:K03099 SOS; son of sevenless	ko:K04851 CACNA1D; voltage-dependent calcium channel L type alpha-1D	ko05110 Vibrio cholerae infection (1)		ko04550 Signaling pathways regulating pluripotency of stem cells (1)
	ko:K12606 RCD1; CCR4-NOT transcription complex subunit 9	ko03013 RNA transport (2)	ko:K11251 H2A; histone H2A	ko00333 Prodigiosin biosynthesis (1)	ko:K05692 ACTB_G1; actin beta/gamma 1		ko:K04364 GRB2; growth factor receptor-bound protein 2
	ko00052 Galactose metabolism (1)	ko:K14295 NUP50; nuclear pore complex protein Nup50	ko01120 Microbial metabolism in diverse environments (2)	ko:K00645 fabD; [acyl-carrier-protein] S-malonyltransferase [EC:2.3.1.39]	ko04210 Apoptosis (1)		ko04520 Adherens junction (1)
	ko:K15779 PGM2; phosphoglucomutase / phosphopentomutase [EC:5.4.2.2 5.4.2.7]	ko:K14314 NUP210; nuclear pore complex protein Nup210	ko:K00236 SDHC; succinate dehydrogenase (ubiquinone) cytochrome b560 subunit	ko04915 Estrogen signaling pathway (1)	ko:K05692 ACTB_G1; actin beta/gamma 1		ko:K05704 SRC; tyrosine-protein kinase Src [EC:2.7.10.2]
	ko04361 Axon regeneration (1)	ko00230 Purine metabolism (2)	ko:K01835 pgm; phosphoglucomutase [EC:5.4.2.2]	ko:K03283 HSPA1s; heat shock 70kDa protein 1/2/6/8	ko04912 GnRH signaling pathway (1)		ko05211 Renal cell carcinoma (1)
	ko:K00901 dgkA; diacylglycerol kinase (ATP) [EC:2.7.1.107]	ko:K00939 adk; adenylate kinase [EC:2.7.4.3]	ko04611 Platelet activation (1)	ko04912 GnRH signaling pathway (1)	ko:K09203 EGR1; early growth response protein 1		ko:K04364 GRB2; growth factor receptor-bound protein 2
	ko00564 Glycerophospholipid metabolism (1)	ko:K01835 pgm; phosphoglucomutase [EC:5.4.2.2]	ko:K05719 ITGB1; integrin beta 1	ko:K04851 CACNA1D; voltage-dependent calcium channel L type alpha-1D	ko00240 Pyrimidine metabolism (1)		ko04921 Oxytocin signaling pathway (1)
	ko:K00901 dgkA; diacylglycerol kinase (ATP) [EC:2.7.1.107]	ko04714 Thermogenesis (2)	ko05414 Dilated cardiomyopathy (1)	ko05410 Hypertrophic cardiomyopathy (1)	ko:K03783 punA; purine-nucleoside phosphorylase [EC:2.4.2.1]		ko:K05704 SRC; tyrosine-protein kinase Src [EC:2.7.10.2]
	ko05133 Pertussis (1)	ko:K00236 SDHC; succinate dehydrogenase (ubiquinone) cytochrome b560 subunit	ko:K05719 ITGB1; integrin beta 1	ko:K04851 CACNA1D; voltage-dependent calcium channel L type alpha-1D	ko00230 Purine metabolism (1)		ko04151 PI3K-Akt signaling pathway (1)
	ko:K02183 CALM; calmodulin	ko:K03099 SOS; son of sevenless	ko00020 Citrate cycle (TCA cycle) (1)	ko05417 Lipid and atherosclerosis (1)	ko:K03783 punA; purine-nucleoside phosphorylase [EC:2.4.2.1]		ko:K04364 GRB2; growth factor receptor-bound protein 2
	ko04713 Circadian entrainment (1)	ko03010 Ribosome (2)	ko:K00236 SDHC; succinate dehydrogenase (ubiquinone) cytochrome b560 subunit	ko:K03283 HSPA1s; heat shock 70kDa protein 1/2/6/8	ko00760 Nicotinate and nicotinamide metabolism (1)		ko04360 Axon guidance (1)
	ko:K02183 CALM; calmodulin	ko:K02955 RP-S14e; small subunit ribosomal protein S14e	ko04320 Dorso-ventral axis formation (1)	ko05134 Legionellosis (1)	ko:K03783 punA; purine-nucleoside phosphorylase [EC:2.4.2.1]		ko:K05704 SRC; tyrosine-protein kinase Src [EC:2.7.10.2]
	ko03010 Ribosome (1)	ko:K02974 RP-S24e; small subunit ribosomal protein S24e	ko:K03099 SOS; son of sevenless	ko:K03283 HSPA1s; heat shock 70kDa protein 1/2/6/8	ko00020 Citrate cycle (TCA cycle) (1)		ko04144 Endocytosis (1)
	ko:K02942 RP-LP1; large subunit ribosomal protein LP1	ko04612 Antigen processing and presentation (2)	ko00010 Glycolysis / Gluconeogenesis (1)	ko05414 Dilated cardiomyopathy (1)	ko:K00658 DLST; 2-oxoglutarate dehydrogenase E2 component (dihydrolipoamide succinyltransferase) [EC:2.3.1.61]		ko:K05704 SRC; tyrosine-protein kinase Src [EC:2.7.10.2]
	ko04925 Aldosterone synthesis and secretion (1)	ko:K03283 HSPA1s; heat shock 70kDa protein 1/2/6/8	ko:K01835 pgm; phosphoglucomutase [EC:5.4.2.2]	ko:K04851 CACNA1D; voltage-dependent calcium channel L type alpha-1D	ko00520 Amino sugar and nucleotide sugar metabolism (1)		ko04664 Fc epsilon RI signaling pathway (1)
	ko:K02183 CALM; calmodulin	ko:K08056 PDIA3; protein disulfide-isomerase A3 [EC:5.3.4.1]	ko04722 Neurotrophin signaling pathway (1)	ko04140 Autophagy - animal (1)	ko:K01809 manA; mannose-6-phosphate isomerase [EC:5.3.1.8]		ko:K04364 GRB2; growth factor receptor-bound protein 2
	ko04971 Gastric acid secretion (1)	ko04915 Estrogen signaling pathway (2)	ko:K03099 SOS; son of sevenless	ko:K19330 RUBCN; run domain Beclin-1 interacting and cysteine-rich containing protein	ko00380 Tryptophan metabolism (1)		ko04530 Tight junction (1)
	ko:K02183 CALM; calmodulin	ko:K03099 SOS; son of sevenless	ko04144 Endocytosis (1)	ko04929 GnRH secretion (1)	ko:K00658 DLST; 2-oxoglutarate dehydrogenase E2 component (dihydrolipoamide succinyltransferase) [EC:2.3.1.61]		ko:K05704 SRC; tyrosine-protein kinase Src [EC:2.7.10.2]
	ko04722 Neurotrophin signaling pathway (1)	ko:K03283 HSPA1s; heat shock 70kDa protein 1/2/6/8	ko:K05755 ARPC4; actin related protein 2/3 complex, subunit 4	ko:K04851 CACNA1D; voltage-dependent calcium channel L type alpha-1D	ko04144 Endocytosis (1)		ko04660 T cell receptor signaling pathway (1)
	ko:K02183 CALM; calmodulin	ko04392 Hippo signaling pathway - multiple species (2)	ko04514 Cell adhesion molecules (1)	ko04212 Longevity regulating pathway - worm (1)	ko:K04707 CBL; E3 ubiquitin-protein ligase CBL [EC:2.3.2.27]		ko:K04364 GRB2; growth factor receptor-bound protein 2
	ko04371 Apelin signaling pathway (1)	ko:K06685 MOB1; MOB kinase activator 1	ko:K05719 ITGB1; integrin beta 1	ko:K19770 RNASEK; ribonuclease kappa [EC:3.1.-.-]	ko05418 Fluid shear stress and atherosclerosis (1)		ko05120 Epithelial cell signaling in Helicobacter pylori infection (1)
	ko:K02183 CALM; calmodulin	ko:K09448 TEAD; transcriptional enhancer factor	ko04935 Growth hormone synthesis, secretion and action (1)	ko04320 Dorso-ventral axis formation (1)	ko:K05692 ACTB_G1; actin beta/gamma 1		ko:K05704 SRC; tyrosine-protein kinase Src [EC:2.7.10.2]
	ko05034 Alcoholism (1)	ko04150 mTOR signaling pathway (2)	ko:K03099 SOS; son of sevenless	ko:K02175 BRN; beta-1,3-galactosyltransferase / beta-1,3-N-acetylglucosaminyltransferase [EC:2.4.1.62 2.4.1.-]	ko00541 O-Antigen nucleotide sugar biosynthesis (1)		ko04015 Rap1 signaling pathway (1)
	ko:K02183 CALM; calmodulin	ko:K03099 SOS; son of sevenless	ko05412 Arrhythmogenic right ventricular cardiomyopathy (1)	ko04726 Serotonergic synapse (1)	ko:K01809 manA; mannose-6-phosphate isomerase [EC:5.3.1.8]		ko:K05704 SRC; tyrosine-protein kinase Src [EC:2.7.10.2]
	ko05214 Glioma (1)	ko:K10421 CLIP1; CAP-Gly domain-containing linker protein 1	ko:K05719 ITGB1; integrin beta 1	ko:K04851 CACNA1D; voltage-dependent calcium channel L type alpha-1D	ko04015 Rap1 signaling pathway (1)		ko05034 Alcoholism (1)
	ko:K02183 CALM; calmodulin	ko05162 Measles (2)	ko04915 Estrogen signaling pathway (1)	ko00680 Methane metabolism (1)	ko:K05692 ACTB_G1; actin beta/gamma 1		ko:K04364 GRB2; growth factor receptor-bound protein 2
	ko04979 Cholesterol metabolism (1)	ko:K03283 HSPA1s; heat shock 70kDa protein 1/2/6/8	ko:K03099 SOS; son of sevenless	ko:K00058 serA; D-3-phosphoglycerate dehydrogenase / 2-oxoglutarate reductase [EC:1.1.1.95 1.1.1.399]	ko04510 Focal adhesion (1)		ko05221 Acute myeloid leukemia (1)
	ko:K01052 LIPA; lysosomal acid lipase/cholesteryl ester hydrolase [EC:3.1.1.13]	ko:K14753 RACK1; guanine nucleotide-binding protein subunit beta-2-like 1 protein	ko00240 Pyrimidine metabolism (1)	ko04725 Cholinergic synapse (1)	ko:K05692 ACTB_G1; actin beta/gamma 1		ko:K04364 GRB2; growth factor receptor-bound protein 2
	ko02026 Biofilm formation - Escherichia coli (1)	ko04151 PI3K-Akt signaling pathway (2)	ko:K01489 cdd; cytidine deaminase [EC:3.5.4.5]	ko:K04851 CACNA1D; voltage-dependent calcium channel L type alpha-1D	ko04390 Hippo signaling pathway (1)		ko05214 Glioma (1)
	ko:K00688 PYG; glycogen phosphorylase [EC:2.4.1.1]	ko:K03099 SOS; son of sevenless	ko04350 TGF-beta signaling pathway (1)	ko01212 Fatty acid metabolism (1)	ko:K05692 ACTB_G1; actin beta/gamma 1		ko:K04364 GRB2; growth factor receptor-bound protein 2
	ko03013 RNA transport (1)	ko:K05719 ITGB1; integrin beta 1	ko:K04662 BMP4; bone morphogenetic protein 4	ko:K00645 fabD; [acyl-carrier-protein] S-malonyltransferase [EC:2.3.1.39]	ko05164 Influenza A (1)		ko04211 Longevity regulating pathway (1)
	ko:K15516 FMR; fragile X mental retardation protein	ko04141 Protein processing in endoplasmic reticulum (2)	ko00030 Pentose phosphate pathway (1)	ko00270 Cysteine and methionine metabolism (1)	ko:K05692 ACTB_G1; actin beta/gamma 1		ko:K07297 ADIPOR; adiponectin receptor
	ko00561 Glycerolipid metabolism (1)	ko:K03283 HSPA1s; heat shock 70kDa protein 1/2/6/8	ko:K01835 pgm; phosphoglucomutase [EC:5.4.2.2]	ko:K00058 serA; D-3-phosphoglycerate dehydrogenase / 2-oxoglutarate reductase [EC:1.1.1.95 1.1.1.399]	ko04012 ErbB signaling pathway (1)		ko04919 Thyroid hormone signaling pathway (1)
	ko:K00901 dgkA; diacylglycerol kinase (ATP) [EC:2.7.1.107]	ko:K08056 PDIA3; protein disulfide-isomerase A3 [EC:5.3.4.1]	ko04130 SNARE interactions in vesicular transport (1)	ko04390 Hippo signaling pathway (1)	ko:K04707 CBL; E3 ubiquitin-protein ligase CBL [EC:2.3.2.27]		ko:K05704 SRC; tyrosine-protein kinase Src [EC:2.7.10.2]
	ko04912 GnRH signaling pathway (1)	ko04072 Phospholipase D signaling pathway (2)	ko:K08490 STX5; syntaxin 5	ko:K04412 STK3; serine/threonine kinase 3	ko05412 Arrhythmogenic right ventricular cardiomyopathy (1)		ko04010 MAPK signaling pathway (1)
	ko:K02183 CALM; calmodulin	ko:K01115 PLD1_2; phospholipase D1/2 [EC:3.1.4.4]	ko04660 T cell receptor signaling pathway (1)	ko04713 Circadian entrainment (1)	ko:K05692 ACTB_G1; actin beta/gamma 1		ko:K04364 GRB2; growth factor receptor-bound protein 2
	ko00510 N-Glycan biosynthesis (1)	ko:K03099 SOS; son of sevenless	ko:K03099 SOS; son of sevenless	ko:K04851 CACNA1D; voltage-dependent calcium channel L type alpha-1D	ko04613 Neutrophil extracellular trap formation (1)		ko04152 AMPK signaling pathway (1)
	ko:K03844 ALG11; alpha-1,2-mannosyltransferase [EC:2.4.1.131]	ko04926 Relaxin signaling pathway (1)	ko04612 Antigen processing and presentation (1)	ko04613 Neutrophil extracellular trap formation (1)	ko:K05692 ACTB_G1; actin beta/gamma 1		ko:K07297 ADIPOR; adiponectin receptor
	ko05417 Lipid and atherosclerosis (1)	ko:K03099 SOS; son of sevenless	ko:K08056 PDIA3; protein disulfide-isomerase A3 [EC:5.3.4.1]	ko:K11252 H2B; histone H2B	ko01200 Carbon metabolism (1)		ko04810 Regulation of actin cytoskeleton (1)
	ko:K02183 CALM; calmodulin	ko05414 Dilated cardiomyopathy (1)	ko04217 Necroptosis (1)	ko05034 Alcoholism (1)	ko:K00658 DLST; 2-oxoglutarate dehydrogenase E2 component (dihydrolipoamide succinyltransferase) [EC:2.3.1.61]		ko:K05704 SRC; tyrosine-protein kinase Src [EC:2.7.10.2]
	ko00030 Pentose phosphate pathway (1)	ko:K05719 ITGB1; integrin beta 1	ko:K11251 H2A; histone H2A	ko:K11252 H2B; histone H2B	ko00190 Oxidative phosphorylation (1)		ko05418 Fluid shear stress and atherosclerosis (1)
	ko:K15779 PGM2; phosphoglucomutase / phosphopentomutase [EC:5.4.2.2 5.4.2.7]	ko04350 TGF-beta signaling pathway (1)	ko01521 EGFR tyrosine kinase inhibitor resistance (1)	ko04962 Vasopressin-regulated water reabsorption (1)	ko:K02129 ATPeF0E; F-type H+-transporting ATPase subunit e		ko:K05704 SRC; tyrosine-protein kinase Src [EC:2.7.10.2]
	ko04270 Vascular smooth muscle contraction (1)	ko:K04662 BMP4; bone morphogenetic protein 4	ko:K03099 SOS; son of sevenless	ko:K10418 DYNLL; dynein light chain LC8-type	ko05225 Hepatocellular carcinoma (1)		ko04714 Thermogenesis (1)
	ko:K02183 CALM; calmodulin	ko04218 Cellular senescence (1)	ko05133 Pertussis (1)	ko04930 Type II diabetes mellitus (1)	ko:K05692 ACTB_G1; actin beta/gamma 1		ko:K04364 GRB2; growth factor receptor-bound protein 2
	ko04740 Olfactory transduction (1)	ko:K21776 LIN54; protein lin-54	ko:K05719 ITGB1; integrin beta 1	ko:K04851 CACNA1D; voltage-dependent calcium channel L type alpha-1D	ko05410 Hypertrophic cardiomyopathy (1)		ko05225 Hepatocellular carcinoma (1)
	ko:K02183 CALM; calmodulin	ko04060 Cytokine-cytokine receptor interaction (1)	ko03050 Proteasome (1)	ko00190 Oxidative phosphorylation (1)	ko:K05692 ACTB_G1; actin beta/gamma 1		ko:K04364 GRB2; growth factor receptor-bound protein 2
	ko00770 Pantothenate and CoA biosynthesis (1)	ko:K04662 BMP4; bone morphogenetic protein 4	ko:K03065 PSMC3; 26S proteasome regulatory subunit T5	ko:K02138 ATPeF0D; F-type H+-transporting ATPase subunit d	ko03020 RNA polymerase (1)		ko04611 Platelet activation (1)
	ko:K00859 coaE; dephospho-CoA kinase [EC:2.7.1.24]	ko00860 Porphyrin and chlorophyll metabolism (1)	ko00190 Oxidative phosphorylation (1)	ko00260 Glycine, serine and threonine metabolism (1)	ko:K03019 RPC11; DNA-directed RNA polymerase III subunit RPC11		ko:K05704 SRC; tyrosine-protein kinase Src [EC:2.7.10.2]
	ko04720 Long-term potentiation (1)	ko:K01599 hemE; uroporphyrinogen decarboxylase [EC:4.1.1.37]	ko:K00236 SDHC; succinate dehydrogenase (ubiquinone) cytochrome b560 subunit	ko:K00058 serA; D-3-phosphoglycerate dehydrogenase / 2-oxoglutarate reductase [EC:1.1.1.95 1.1.1.399]	ko04933 AGE-RAGE signaling pathway in diabetic complications (1)
	ko:K02183 CALM; calmodulin	ko00240 Pyrimidine metabolism (1)	ko04721 Synaptic vesicle cycle (1)	ko04935 Growth hormone synthesis, secretion and action (1)	ko:K09203 EGR1; early growth response protein 1
	ko00520 Amino sugar and nucleotide sugar metabolism (1)	ko:K01489 cdd; cytidine deaminase [EC:3.5.4.5]	ko:K15290 SYT1; synaptotagmin-1	ko:K04851 CACNA1D; voltage-dependent calcium channel L type alpha-1D	ko04971 Gastric acid secretion (1)
	ko:K15779 PGM2; phosphoglucomutase / phosphopentomutase [EC:5.4.2.2 5.4.2.7]	ko05418 Fluid shear stress and atherosclerosis (1)	ko05225 Hepatocellular carcinoma (1)	ko04714 Thermogenesis (1)	ko:K05692 ACTB_G1; actin beta/gamma 1
	ko04120 Ubiquitin mediated proteolysis (1)	ko:K04662 BMP4; bone morphogenetic protein 4	ko:K03099 SOS; son of sevenless	ko:K02138 ATPeF0D; F-type H+-transporting ATPase subunit d	ko04976 Bile secretion (1)
	ko:K04552 UBE2L3; ubiquitin-conjugating enzyme E2 L3 [EC:2.3.2.23]	ko00565 Ether lipid metabolism (1)	ko04141 Protein processing in endoplasmic reticulum (1)	ko04723 Retrograde endocannabinoid signaling (1)	ko:K05658 ABCB1; ATP-binding cassette, subfamily B (MDR/TAP), member 1 [EC:7.6.2.2]
	ko04623 Cytosolic DNA-sensing pathway (1)	ko:K01115 PLD1_2; phospholipase D1/2 [EC:3.1.4.4]	ko:K08056 PDIA3; protein disulfide-isomerase A3 [EC:5.3.4.1]	ko:K04851 CACNA1D; voltage-dependent calcium channel L type alpha-1D	ko04361 Axon regeneration (1)
	ko:K10790 TREX1; three prime repair exonuclease 1 [EC:3.1.11.2]	ko04320 Dorso-ventral axis formation (1)	ko04666 Fc gamma R-mediated phagocytosis (1)	ko04218 Cellular senescence (1)	ko:K11593 ELF2C; eukaryotic translation initiation factor 2C
	ko03030 DNA replication (1)	ko:K03099 SOS; son of sevenless	ko:K05755 ARPC4; actin related protein 2/3 complex, subunit 4	ko:K04851 CACNA1D; voltage-dependent calcium channel L type alpha-1D	ko05200 Pathways in cancer (1)
	ko:K02542 MCM6; DNA replication licensing factor MCM6 [EC:3.6.4.12]	ko04662 B cell receptor signaling pathway (1)	ko04974 Protein digestion and absorption (1)	ko04934 Cushing syndrome (1)	ko:K04707 CBL; E3 ubiquitin-protein ligase CBL [EC:2.3.2.27]
	ko04072 Phospholipase D signaling pathway (1)	ko:K03099 SOS; son of sevenless	ko:K19721 COL5AS; collagen type V/XI/XXIV/XXVII, alpha	ko:K04851 CACNA1D; voltage-dependent calcium channel L type alpha-1D	ko04670 Leukocyte transendothelial migration (1)
	ko:K00901 dgkA; diacylglycerol kinase (ATP) [EC:2.7.1.107]	ko00983 Drug metabolism - other enzymes (1)	ko05220 Chronic myeloid leukemia (1)	ko05145 Toxoplasmosis (1)	ko:K05692 ACTB_G1; actin beta/gamma 1
	ko04668 TNF signaling pathway (1)	ko:K01489 cdd; cytidine deaminase [EC:3.5.4.5]	ko:K03099 SOS; son of sevenless	ko:K03283 HSPA1s; heat shock 70kDa protein 1/2/6/8	ko04145 Phagosome (1)
	ko:K17065 DNM1L; dynamin 1-like protein [EC:3.6.5.5]	ko00051 Fructose and mannose metabolism (1)	ko05110 Vibrio cholerae infection (1)	ko05322 Systemic lupus erythematosus (1)	ko:K05692 ACTB_G1; actin beta/gamma 1
	ko04020 Calcium signaling pathway (1)	ko:K00011 AKR1B; aldehyde reductase [EC:1.1.1.21]	ko:K10949 KDELR; ER lumen protein retaining receptor	ko:K11252 H2B; histone H2B	ko04371 Apelin signaling pathway (1)
	ko:K02183 CALM; calmodulin	ko00040 Pentose and glucuronate interconversions (1)	ko04670 Leukocyte transendothelial migration (1)	ko04744 Phototransduction (1)	ko:K09203 EGR1; early growth response protein 1
	ko04621 NOD-like receptor signaling pathway (1)	ko:K00011 AKR1B; aldehyde reductase [EC:1.1.1.21]	ko:K05719 ITGB1; integrin beta 1	ko:K12322 GUCY2F; guanylate cyclase 2F [EC:4.6.1.2]
	ko:K17065 DNM1L; dynamin 1-like protein [EC:3.6.5.5]	ko05211 Renal cell carcinoma (1)	ko00333 Prodigiosin biosynthesis (1)	ko04530 Tight junction (1)
	ko04622 RIG-I-like receptor signaling pathway (1)	ko:K03099 SOS; son of sevenless	ko:K00645 fabD; [acyl-carrier-protein] S-malonyltransferase [EC:2.3.1.39]	ko:K04851 CACNA1D; voltage-dependent calcium channel L type alpha-1D
	ko:K11594 DDX3X; ATP-dependent RNA helicase DDX3X [EC:3.6.4.13]	ko00061 Fatty acid biosynthesis (1)	ko04613 Neutrophil extracellular trap formation (1)	ko05162 Measles (1)
	ko00010 Glycolysis / Gluconeogenesis (1)	ko:K00645 fabD; [acyl-carrier-protein] S-malonyltransferase [EC:2.3.1.39]	ko:K11251 H2A; histone H2A	ko:K03283 HSPA1s; heat shock 70kDa protein 1/2/6/8
	ko:K15779 PGM2; phosphoglucomutase / phosphopentomutase [EC:5.4.2.2 5.4.2.7]	ko00521 Streptomycin biosynthesis (1)	ko04060 Cytokine-cytokine receptor interaction (1)	ko00563 Glycosylphosphatidylinositol (GPI)-anchor biosynthesis (1)
	ko04750 Inflammatory mediator regulation of TRP channels (1)	ko:K01835 pgm; phosphoglucomutase [EC:5.4.2.2]	ko:K04662 BMP4; bone morphogenetic protein 4	ko:K05287 PIGF; GPI ethanolamine phosphate transferase 2/3 subunit F
	ko:K02183 CALM; calmodulin	ko04721 Synaptic vesicle cycle (1)	ko00860 Porphyrin and chlorophyll metabolism (1)	ko01230 Biosynthesis of amino acids (1)
	ko04916 Melanogenesis (1)	ko:K15290 SYT1; synaptotagmin-1	ko:K01599 hemE; uroporphyrinogen decarboxylase [EC:4.1.1.37]	ko:K00058 serA; D-3-phosphoglycerate dehydrogenase / 2-oxoglutarate reductase [EC:1.1.1.95 1.1.1.399]
	ko:K02183 CALM; calmodulin	ko00534 Glycosaminoglycan biosynthesis - heparan sulfate / heparin (1)	ko04310 Wnt signaling pathway (1)	ko00250 Alanine, aspartate and glutamate metabolism (1)
		ko:K02514 HS6ST1; heparan sulfate 6-O-sulfotransferase HS6ST1 [EC:2.8.2.-]	ko:K00181 PORCN; O-palmitoleoyl transferase [EC:2.3.1.250]	ko:K00820 glmS; glutamine---fructose-6-phosphate transaminase (isomerizing) [EC:2.6.1.16]
		ko04613 Neutrophil extracellular trap formation (1)	ko01522 Endocrine resistance (1)	ko04927 Cortisol synthesis and secretion (1)
		ko:K11251 H2A; histone H2A	ko:K03099 SOS; son of sevenless	ko:K04851 CACNA1D; voltage-dependent calcium channel L type alpha-1D
		ko04520 Adherens junction (1)	ko05145 Toxoplasmosis (1)	ko00983 Drug metabolism - other enzymes (1)
		ko:K06082 FARP2; FERM, RhoGEF and pleckstrin domain protein 2	ko:K05719 ITGB1; integrin beta 1	ko:K10808 RRM2; ribonucleoside-diphosphate reductase subunit M2 [EC:1.17.4.1]
		ko04722 Neurotrophin signaling pathway (1)	ko04662 B cell receptor signaling pathway (1)	ko00520 Amino sugar and nucleotide sugar metabolism (1)
		ko:K03099 SOS; son of sevenless	ko:K03099 SOS; son of sevenless	ko:K00820 glmS; glutamine---fructose-6-phosphate transaminase (isomerizing) [EC:2.6.1.16]
		ko04012 ErbB signaling pathway (1)	ko00520 Amino sugar and nucleotide sugar metabolism (1)	ko04727 GABAergic synapse (1)
		ko:K03099 SOS; son of sevenless	ko:K01835 pgm; phosphoglucomutase [EC:5.4.2.2]	ko:K04851 CACNA1D; voltage-dependent calcium channel L type alpha-1D
		ko05017 Spinocerebellar ataxia (1)	ko04540 Gap junction (1)	ko04144 Endocytosis (1)
		ko:K03065 PSMC3; 26S proteasome regulatory subunit T5	ko:K03099 SOS; son of sevenless	ko:K03283 HSPA1s; heat shock 70kDa protein 1/2/6/8
		ko05217 Basal cell carcinoma (1)	ko04630 JAK-STAT signaling pathway (1)	ko04260 Cardiac muscle contraction (1)
		ko:K04662 BMP4; bone morphogenetic protein 4	ko:K03099 SOS; son of sevenless	ko:K04851 CACNA1D; voltage-dependent calcium channel L type alpha-1D
		ko04071 Sphingolipid signaling pathway (1)	ko04550 Signaling pathways regulating pluripotency of stem cells (1)	ko04392 Hippo signaling pathway - multiple species (1)
		ko:K01115 PLD1_2; phospholipase D1/2 [EC:3.1.4.4]	ko:K04662 BMP4; bone morphogenetic protein 4	ko:K04412 STK3; serine/threonine kinase 3
		ko00561 Glycerolipid metabolism (1)	ko04912 GnRH signaling pathway (1)	ko04020 Calcium signaling pathway (1)
		ko:K00011 AKR1B; aldehyde reductase [EC:1.1.1.21]	ko:K03099 SOS; son of sevenless	ko:K04851 CACNA1D; voltage-dependent calcium channel L type alpha-1D
		ko04217 Necroptosis (1)	ko00052 Galactose metabolism (1)	ko02010 ABC transporters (1)
		ko:K11251 H2A; histone H2A	ko:K01835 pgm; phosphoglucomutase [EC:5.4.2.2]	ko:K05662 ABCB7; ATP-binding cassette, subfamily B (MDR/TAP), member 7
		ko04213 Longevity regulating pathway - multiple species (1)	ko05418 Fluid shear stress and atherosclerosis (1)	ko04728 Dopaminergic synapse (1)
		ko:K03283 HSPA1s; heat shock 70kDa protein 1/2/6/8	ko:K04662 BMP4; bone morphogenetic protein 4	ko:K04851 CACNA1D; voltage-dependent calcium channel L type alpha-1D
		ko04024 cAMP signaling pathway (1)	ko04919 Thyroid hormone signaling pathway (1)	ko04115 p53 signaling pathway (1)
		ko:K01115 PLD1_2; phospholipase D1/2 [EC:3.1.4.4]	ko:K04662 BMP4; bone morphogenetic protein 4	ko:K10808 RRM2; ribonucleoside-diphosphate reductase subunit M2 [EC:1.17.4.1]
		ko00190 Oxidative phosphorylation (1)	ko01200 Carbon metabolism (1)	ko04213 Longevity regulating pathway - multiple species (1)
		ko:K00236 SDHC; succinate dehydrogenase (ubiquinone) cytochrome b560 subunit	ko:K00236 SDHC; succinate dehydrogenase (ubiquinone) cytochrome b560 subunit	ko:K03283 HSPA1s; heat shock 70kDa protein 1/2/6/8
		ko04660 T cell receptor signaling pathway (1)	ko04650 Natural killer cell mediated cytotoxicity (1)	ko01120 Microbial metabolism in diverse environments (1)
		ko:K03099 SOS; son of sevenless	ko:K03099 SOS; son of sevenless	ko:K00058 serA; D-3-phosphoglycerate dehydrogenase / 2-oxoglutarate reductase [EC:1.1.1.95 1.1.1.399]
		ko05134 Legionellosis (1)	ko05017 Spinocerebellar ataxia (1)	ko05031 Amphetamine addiction (1)
		ko:K03283 HSPA1s; heat shock 70kDa protein 1/2/6/8	ko:K03065 PSMC3; 26S proteasome regulatory subunit T5	ko:K04851 CACNA1D; voltage-dependent calcium channel L type alpha-1D
		ko04360 Axon guidance (1)	ko01212 Fatty acid metabolism (1)	ko04361 Axon regeneration (1)
		ko:K05719 ITGB1; integrin beta 1	ko:K00645 fabD; [acyl-carrier-protein] S-malonyltransferase [EC:2.3.1.39]	ko:K04851 CACNA1D; voltage-dependent calcium channel L type alpha-1D
		ko04062 Chemokine signaling pathway (1)	ko04012 ErbB signaling pathway (1)
		ko:K03099 SOS; son of sevenless	ko:K03099 SOS; son of sevenless
		ko00520 Amino sugar and nucleotide sugar metabolism (1)	ko00730 Thiamine metabolism (1)
		ko:K01835 pgm; phosphoglucomutase [EC:5.4.2.2]	ko:K00939 adk; adenylate kinase [EC:2.7.4.3]
		ko05410 Hypertrophic cardiomyopathy (1)	ko04014 Ras signaling pathway (1)
		ko:K05719 ITGB1; integrin beta 1	ko:K03099 SOS; son of sevenless
		ko05133 Pertussis (1)	ko04723 Retrograde endocannabinoid signaling (1)
		ko:K05719 ITGB1; integrin beta 1	ko:K15528 FAAH; fatty acid amide hydrolase [EC:3.5.1.99]
		ko01522 Endocrine resistance (1)	ko00500 Starch and sucrose metabolism (1)
		ko:K03099 SOS; son of sevenless	ko:K01835 pgm; phosphoglucomutase [EC:5.4.2.2]
		ko03022 Basal transcription factors (1)	ko04068 FoxO signaling pathway (1)
		ko:K03129 TAF4; transcription initiation factor TFIID subunit 4	ko:K03099 SOS; son of sevenless
		ko00730 Thiamine metabolism (1)	ko04062 Chemokine signaling pathway (1)
		ko:K00939 adk; adenylate kinase [EC:2.7.4.3]	ko:K03099 SOS; son of sevenless
		ko05417 Lipid and atherosclerosis (1)	ko04145 Phagosome (1)
		ko:K03283 HSPA1s; heat shock 70kDa protein 1/2/6/8	ko:K05719 ITGB1; integrin beta 1
		ko04611 Platelet activation (1)	ko04150 mTOR signaling pathway (1)
		ko:K05719 ITGB1; integrin beta 1	ko:K03099 SOS; son of sevenless
		ko04974 Protein digestion and absorption (1)	ko04142 Lysosome (1)
		ko:K19721 COL5AS; collagen type V/XI/XXIV/XXVII, alpha	ko:K12386 CTNS; cystinosin
		ko01521 EGFR tyrosine kinase inhibitor resistance (1)	ko00061 Fatty acid biosynthesis (1)
		ko:K03099 SOS; son of sevenless	ko:K00645 fabD; [acyl-carrier-protein] S-malonyltransferase [EC:2.3.1.39]
		ko00770 Pantothenate and CoA biosynthesis (1)	ko04360 Axon guidance (1)
		ko:K02318 COASY; phosphopantetheine adenylyltransferase / dephospho-CoA kinase [EC:2.7.7.3 2.7.1.24]	ko:K05719 ITGB1; integrin beta 1
		ko04130 SNARE interactions in vesicular transport (1)	ko00521 Streptomycin biosynthesis (1)
		ko:K08490 STX5; syntaxin 5	ko:K01835 pgm; phosphoglucomutase [EC:5.4.2.2]
		ko05415 Diabetic cardiomyopathy (1)	ko05410 Hypertrophic cardiomyopathy (1)
		ko:K00236 SDHC; succinate dehydrogenase (ubiquinone) cytochrome b560 subunit	ko:K05719 ITGB1; integrin beta 1
		ko04068 FoxO signaling pathway (1)	ko00983 Drug metabolism - other enzymes (1)
		ko:K03099 SOS; son of sevenless	ko:K01489 cdd; cytidine deaminase [EC:3.5.4.5]
		ko04550 Signaling pathways regulating pluripotency of stem cells (1)	ko03022 Basal transcription factors (1)
		ko:K04662 BMP4; bone morphogenetic protein 4	ko:K03129 TAF4; transcription initiation factor TFIID subunit 4
		ko00030 Pentose phosphate pathway (1)	ko00534 Glycosaminoglycan biosynthesis - heparan sulfate / heparin (1)
		ko:K01835 pgm; phosphoglucomutase [EC:5.4.2.2]	ko:K02514 HS6ST1; heparan sulfate 6-O-sulfotransferase HS6ST1 [EC:2.8.2.-]
		ko00790 Folate biosynthesis (1)	ko04512 ECM-receptor interaction (1)
		ko:K00011 AKR1B; aldehyde reductase [EC:1.1.1.21]	ko:K05719 ITGB1; integrin beta 1
		ko04142 Lysosome (1)	ko04917 Prolactin signaling pathway (1)
		ko:K12386 CTNS; cystinosin	ko:K03099 SOS; son of sevenless
		ko05220 Chronic myeloid leukemia (1)	ko05217 Basal cell carcinoma (1)
		ko:K03099 SOS; son of sevenless	ko:K04662 BMP4; bone morphogenetic protein 4
		ko01212 Fatty acid metabolism (1)	ko04926 Relaxin signaling pathway (1)
		ko:K00645 fabD; [acyl-carrier-protein] S-malonyltransferase [EC:2.3.1.39]	ko:K03099 SOS; son of sevenless
		ko04512 ECM-receptor interaction (1)	ko05211 Renal cell carcinoma (1)
		ko:K05719 ITGB1; integrin beta 1	ko:K03099 SOS; son of sevenless
		ko04630 JAK-STAT signaling pathway (1)	ko04072 Phospholipase D signaling pathway (1)
		ko:K03099 SOS; son of sevenless	ko:K03099 SOS; son of sevenless
		ko05322 Systemic lupus erythematosus (1)	ko04910 Insulin signaling pathway (1)
		ko:K11251 H2A; histone H2A	ko:K03099 SOS; son of sevenless
		ko04540 Gap junction (1)	ko04664 Fc epsilon RI signaling pathway (1)
		ko:K03099 SOS; son of sevenless	ko:K03099 SOS; son of sevenless
		ko04724 Glutamatergic synapse (1)	ko04520 Adherens junction (1)
		ko:K01115 PLD1_2; phospholipase D1/2 [EC:3.1.4.4]	ko:K06082 FARP2; FERM, RhoGEF and pleckstrin domain protein 2
		ko04919 Thyroid hormone signaling pathway (1)
		ko:K04662 BMP4; bone morphogenetic protein 4
		ko05140 Leishmaniasis (1)
		ko:K05719 ITGB1; integrin beta 1
		ko00500 Starch and sucrose metabolism (1)
		ko:K01835 pgm; phosphoglucomutase [EC:5.4.2.2]
		ko04928 Parathyroid hormone synthesis, secretion and action (1)
		ko:K01115 PLD1_2; phospholipase D1/2 [EC:3.1.4.4]
		ko04664 Fc epsilon RI signaling pathway (1)
		ko:K03099 SOS; son of sevenless
		ko04723 Retrograde endocannabinoid signaling (1)
		ko:K15528 FAAH; fatty acid amide hydrolase [EC:3.5.1.99]
		ko04910 Insulin signaling pathway (1)
		ko:K03099 SOS; son of sevenless
		ko04340 Hedgehog signaling pathway (1)
		ko:K08958 CSNK1G; casein kinase 1, gamma [EC:2.7.11.1]
		ko04650 Natural killer cell mediated cytotoxicity (1)
		ko:K03099 SOS; son of sevenless
		ko05412 Arrhythmogenic right ventricular cardiomyopathy (1)
		ko:K05719 ITGB1; integrin beta 1
		ko04670 Leukocyte transendothelial migration (1)
		ko:K05719 ITGB1; integrin beta 1
		ko00333 Prodigiosin biosynthesis (1)
		ko:K00645 fabD; [acyl-carrier-protein] S-malonyltransferase [EC:2.3.1.39]
		ko04310 Wnt signaling pathway (1)
		ko:K00181 PORCN; O-palmitoleoyl transferase [EC:2.3.1.250]
		ko05221 Acute myeloid leukemia (1)
		ko:K03099 SOS; son of sevenless
		ko04935 Growth hormone synthesis, secretion and action (1)
		ko:K03099 SOS; son of sevenless
		ko05214 Glioma (1)
		ko:K03099 SOS; son of sevenless
		ko04145 Phagosome (1)
		ko:K05719 ITGB1; integrin beta 1
		ko00020 Citrate cycle (TCA cycle) (1)
		ko:K00236 SDHC; succinate dehydrogenase (ubiquinone) cytochrome b560 subunit
		ko00564 Glycerophospholipid metabolism (1)
		ko:K01115 PLD1_2; phospholipase D1/2 [EC:3.1.4.4]
		ko03050 Proteasome (1)
		ko:K03065 PSMC3; 26S proteasome regulatory subunit T5
		ko01200 Carbon metabolism (1)
		ko:K00236 SDHC; succinate dehydrogenase (ubiquinone) cytochrome b560 subunit
		ko04917 Prolactin signaling pathway (1)
		ko:K03099 SOS; son of sevenless
		ko00010 Glycolysis / Gluconeogenesis (1)
		ko:K01835 pgm; phosphoglucomutase [EC:5.4.2.2]
		ko05110 Vibrio cholerae infection (1)
		ko:K10949 KDELR; ER lumen protein retaining receptor
		ko05225 Hepatocellular carcinoma (1)
		ko:K03099 SOS; son of sevenless
		ko04514 Cell adhesion molecules (1)
		ko:K05719 ITGB1; integrin beta 1

## Sheet: Table S4.
Transcription Factor (node1)	node1	node2	score	Uniprot nod2
EgrG_000793900	A0A068YAS7	A0A068Y5L3	0.405	Adenylate cyclase 9
Zinc finger protein	A0A068YAS7	A0A068Y929	0.402	DNA directed RNA polymerases I and III subunit
	A0A068YAS7	A0A068YAV1	0.528	Mind bomb
	A0A068YAS7	A0A068YF05	0.405	Adenylate cyclase
	A0A068YAS7	A0A087VYK2	0.442	E3 ubiquitin protein ligase TRIP12
	A0A068YAS7	A0A087W0C3	0.527	Lysine specific demethylase 6a
EgrG_001006300	A0A068YCQ8	A0A068XY53	0.582	[Histone H3]-lysine(27) N-trimethyltransferase
Early growth response protein 3	A0A068YCQ8	A0A068Y217	0.609	Polycomb protein EED
	A0A068YCQ8	A0A068Y4B0	0.511	Polycomb protein suz12 A
	A0A068YCQ8	A0A068Y633	0.515	Histone binding protein Caf1
	A0A068YCQ8	A0A068YAV1	0.528	Mind bomb
	A0A068YCQ8	A0A068YBX5	0.476	Gata zinc finger domain containing 2b
	A0A068YCQ8	A0A068YFN5	0.546	Histone deacetylase
	A0A068YCQ8	A0A087VXX2	0.515	Retinoblastoma binding protein 4
	A0A068YCQ8	A0A087W0C3	0.527	Lysine specific demethylase 6a
	A0A068YCQ8	A0A087WLN3	0.512	Histone deacetylase
EgrG_000186000	A0A087W094	A0A087W0C3	0.527	Lysine specific demethylase 6a
Zinc finger protein 45	A0A087W094	A0A087VYK2	0.442	E3 ubiquitin protein ligase TRIP12
	A0A087W094	A0A068YF05	0.405	Adenylate cyclase
	A0A087W094	A0A068YAV1	0.528	Mind bomb
	A0A087W094	A0A068Y929	0.402	DNA directed RNA polymerases I and III subunit
	A0A087W094	A0A068Y5L3	0.405	Adenylate cyclase 9
EgrG_000320300	A0A068XVC5	A0A068XYP2	0.542	Nuclear receptor 2DBD gamma
Forkhead box protein P4	A0A068XVC5	A0A068Y3E0	0.616	Protein lozenge
	A0A068XVC5	A0A068YJR3	0.484	Ecdysone induced protein 78C
	A0A068XVC5	A0A087W1Q9	0.542	Nuclear receptor 2DBD gamma
EgrG_000770300	A0A068YA37	A0A068Y3E0	0.575	Protein lozenge
ETS transcription factor elf 2	A0A068YA37	A0A068Y4V8	0.43	Protein kinase C
	A0A068YA37	A0A087W0A7	0.477	Mitogen-activated protein kinase
EgrG_001013700	A0A068YJR3	A0A068YE51	0.448	Aryl hydrocarbon receptor nuclear
Ecdysone induced protein 78c	A0A068YJR3	A0A068YAT5	0.423	Nuclear receptor co repressor related ncor
	A0A068YJR3	A0A068Y4B8	0.45	Mediator of RNA polymerase II transcription subunit 1
	A0A068YJR3	A0A068XVC5	0.484	Forkhead box protein P4

## Sheet: Table S5.
Gene_ID	Gene_Name	RNA-seq			in vitro						in vivo		Trends in expression profile	Related miRNA*	Adjusted Reads Number		0h vs 24h
		PEP	12h	24h	PEP	3h	6h	9h	12h	24h	0h	24h			0h	1d	Fold change	Profile
EgrG_000811900	Mushroom body large type kenyon cell specific	-0.17	-2.24	-1.65	-1.12	-1.21	-4.09	-2.83	-3.04	-2.78	-0.79	-2.11	Down regulate	egr-miR-153-3p	75.21	123.58	0.72	Up
EgrG_000186000	Zinc finger protein 45	-0.39	-2.85	-2.73	-0.07	-0.58	-0.78	-0.86	-2.01	-1.63	-0.7	-1.51	Down regulate	egr-miR-87-3p	897.75	1220.33	0.44	Up
EgrG_001006300	Early growth response protein 3	0.24	-1.89	-1.77	-0.57	-1.07	-2.73	-2.73	-3.12	-3.3	-0.7	-3.49	Down regulate		897.75	1220.33	0.44	Up
EgrG_000320300	Forkhead box protein P4	0.17	-0.98	-1.31	-0.19	-0.32	-0.51	-0.87	-1.69	-1.75	-0.4	-1.5	Down regulate	egr-miR-2c-5p	1647.91	2419.29	0.55	Up
EgrG_001013700	Ecdysone induced protein 78c	-1.15	-2.93	-1.71	-2.36	-1.11	-1.77	-1.75	-4.07	-4.48	-0.41	-2.48	Down regulate	egr-miR-124a-3p	40.66	155.79	1.94	Up
													Down regulate	egr-miR-124b-3p	691.33	1602.23	1.21	Up
													Down regulate	egr-miR-745-3p	4332.08	7421.73	0.78	Up
EgrG_000770300	ETS transcription factor elf 2	0.17	-0.91	-2.25	-0.32	-1.03	-2.45	-2.67	-3.19	-2.97	-0.7	-3	Down regulate	egr-miR-745-3p	4332.08	7421.73	0.78	Up
EgrG_000793900	Zinc finger protein	-0.34	1.35	0.7	-0.99	0.94	0.49	1.94	2.18	4.05	0.18	4.06	Up regulate	egr-miR-8-5p	151.16	160.13	0.08	Up
EgrG_000808600	ProP	-0.09	1.41	1.09	-2.16	-1.34	-0.43	1	1.51	2.4	-0.15	3.25	UP regulate	egr-let-7-5p	19512.4	40439.2	1.05	Up

## Sheet: Table S6.
Top 10 in network - ranked by Betweenness method				Top 10 in network - ranked by Degree method				Top 10 in network - ranked by Closness method
Rank	Name	Score		Rank	Name	Score		Rank	Name	Score
1	egr-miR-124a-3p	161057		1	egr-miR-124a-3p	191		1	egr-miR-124a-3p	161057
2	egr-let-7-5p	90868.3		2	egr-miR-124b-3p	147		2	egr-let-7-5p	90868.3
3	egr-miR-745-3p	81019.6		3	egr-let-7-5p	98		3	egr-miR-745-3p	81019.6
4	egr-miR-2c-5p	74118.4		4	egr-miR-745-3p	87		4	egr-miR-2c-5p	74118.4
5	egr-miR-87-3p	69071.7		5	egr-miR-2c-5p	78		5	egr-miR-87-3p	69071.7
6	egr-miR-124b-3p	58165.2		6	egr-miR-87-3p	73		6	egr-miR-124b-3p	58165.2
7	EgrG_000478300	55789.2		7	egr-miR-8-5p	25		7	EgrG_000478300	55789.2
8	EgrG_000739100	51032		8	egr-miR-153-3p	19		8	EgrG_000739100	51032
9	EgrG_000503800	34268.4		9	EgrG_000839400	3		9	EgrG_000503800	34268.4
9	EgrG_000283800	34268.4		9	EgrG_000739100	3		9	EgrG_000283800	34268.4

## Sheet: Table S7.
Gene_ID	Gene_Name
EgrG_000186000	Zinc finger protein 45
EgrG_000320300	Forkhead box protein P4
EgrG_000770300	ETS transcription factor elf 2
EgrG_000793900	Zinc finger protein
EgrG_000808600	ProP
EgrG_000811900	Mushroom body large type kenyon cell specific
EgrG_001006300	Early growth response protein 3
EgrG_001013700	Ecdysone induced protein 78c
EgrG_000010800	Expressed protein
EgrG_000017400	Oxalate:formate antiporter
EgrG_000020150	Heat shock protein 70
EgrG_000020200	Heat shock protein 70
EgrG_000024200	Glycosyltransferase 14 family member
EgrG_000036200	Testis specific protein pbs13
EgrG_000037700	Hypothetical protein
EgrG_000040400	Krueppel factor 10
EgrG_000040500	Hypothetical protein
EgrG_000041100	Tubulin beta 2c chain
EgrG_000041200	Annexin
EgrG_000041300	Annexin
EgrG_000041700	ADP ribosylation factor protein 2 binding
EgrG_000042100	Expressed conserved protein
EgrG_000044300	Hypothetical protein
EgrG_000052800	Hypothetical protein
EgrG_000055700	Expressed conserved protein
EgrG_000056200	Expressed protein
EgrG_000057100	Exonuclease RNAse T DNA polymerase III
EgrG_000058300	Expressed conserved protein
EgrG_000058500	Expressed conserved protein
EgrG_000059800	Tegumental protein
EgrG_000064200	Hypothetical protein
EgrG_000066200	Rhodopsin orphan GPCR
EgrG_000066400	Enhancer of yellow 2 transcription factor
EgrG_000066900	Hypothetical protein
EgrG_000071100	Dynein light chain
EgrG_000071400	Dynein light chain
EgrG_000072100	Expressed conserved protein
EgrG_000072600	Hypothetical protein
EgrG_000073200	Expressed conserved protein
EgrG_000073600	Hypothetical protein
EgrG_000073900	Expressed conserved protein
EgrG_000079000	Phospholipid transporting ATPase ih
EgrG_000080400	GTP binding protein Di Ras2
EgrG_000082400	Heat shock protein 70
EgrG_000082900	Hypothetical protein
EgrG_000083600	Sterile alpha motif sam
EgrG_000084600	Expressed conserved protein
EgrG_000085400	Mastin
EgrG_000085500	Expressed conserved protein
EgrG_000086200	Hypothetical protein
EgrG_000087900	Expressed conserved protein
EgrG_000088500	Diacylglycerol kinase zeta
EgrG_000093200	EF hand 1 calcium binding site
EgrG_000093400	Protein of unknown function duf23
EgrG_000094200	Expressed protein
EgrG_000097000	Hypothetical protein
EgrG_000100700	Hypothetical protein
EgrG_000102500	Discoidin domain receptor
EgrG_000104100	Dynein light chain
EgrG_000105500	Hypothetical protein
EgrG_000106400	EGF domain protein
EgrG_000106600	Sine oculis homeobox 3
EgrG_000107200	2 amino 3 ketobutyrate coenzyme A ligase
EgrG_000108450	Supervillin
EgrG_000108800	Expressed conserved protein
EgrG_000110300	Chloride intracellular channel exc 4
EgrG_000110500	Aldo keto reductase
EgrG_000111500	Annexin
EgrG_000117000	Ankyrin
EgrG_000120300	Expressed conserved protein
EgrG_000120400	Expressed protein
EgrG_000121200	Programmed cell death protein 10
EgrG_000124900	Aquaporin 4
EgrG_000125000	Lethal 2 06225
EgrG_000127200	Concentrative Na nucleoside cotransporter
EgrG_000129000	Retrovirus pol polyprotein from type 1
EgrG_000129500	A kinase anchor protein 14
EgrG_000129800	Hypothetical protein
EgrG_000131300	Expressed conserved protein
EgrG_000131350	Hypothetical protein
EgrG_000132700	G patch domain containing protein 4
EgrG_000133800	Expressed protein
EgrG_000135500	Expressed protein
EgrG_000135600	Expressed protein
EgrG_000146200	Voltage dependent calcium channel
EgrG_000147500	Expressed conserved protein
EgrG_000151300	Ankyrin repeat domain containing protein
EgrG_000153200	Aquaporin 9 AQP 9 small solute channel 1
EgrG_000153500	E3 ubiquitin protein ligase MARCH8
EgrG_000153900	Protein of unknown function duf866 eukaryotic
EgrG_000154200	Thymidine kinase
EgrG_000154500	Thymidine kinase 2 mitochondrial
EgrG_000155100	Expressed protein
EgrG_000155200	Battenin
EgrG_000155900	Aldo keto reductase family 1 member b4
EgrG_000159050	Expressed protein
EgrG_000159200	Cystatin B stefin b
EgrG_000159700	Forkhead box protein K1
EgrG_000161100	ATP binding cassette sub family B
EgrG_000161700	Hypothetical protein
EgrG_000164900	Expressed conserved protein
EgrG_000166300	Forkhead box Q:D protein transcription
EgrG_000166900	Expressed conserved protein
EgrG_000169700	Ion_trans_N domain containing protein
EgrG_000170900	Expressed protein
EgrG_000171500	Galactosylgalactosylxylosylprotein
EgrG_000172000	Hypothetical protein
EgrG_000173400	Expressed conserved protein
EgrG_000178000	Hypothetical protein
EgrG_000179000	Forkhead box protein O4
EgrG_000179100	Hypothetical protein
EgrG_000179900	Hypothetical protein
EgrG_000180000	Glycerol kinase
EgrG_000182600	Anion:bicarbonate transporter family member
EgrG_000183700	Ribosomal protein L37a
EgrG_000183800	60S ribosomal protein L44:l36a
EgrG_000184700	Histone H3 methyltransferase
EgrG_000185100	Expressed conserved protein
EgrG_000185450	Transcription factor iib
EgrG_000189700	Follistatin
EgrG_000189800	ATPase inhibitor protein
EgrG_000190400	Actin cytoplasmic type 5
EgrG_000191100	Transcription factor sox 14
EgrG_000192400	Protein dpcd
EgrG_000193700	Annexin
EgrG_000195000	Expressed conserved protein
EgrG_000197100	Proto oncogene serine:threonine protein kinase
EgrG_000199900	RPE spondin
EgrG_000203200	4 hydroxybutyrate coenzyme A transferase
EgrG_000203700	Choline transporter protein 2
EgrG_000204100	P53 transcription factor DNA binding
EgrG_000204600	Potassium voltage gated channel subfamily D
EgrG_000205800	Expressed protein
EgrG_000207400	Expressed conserved protein
EgrG_000208420	Hypothetical protein
EgrG_000208500	Ribonuclease h2 subunit C
EgrG_000210400	Expressed conserved protein
EgrG_000210600	Expressed conserved protein
EgrG_000212500	Expressed protein
EgrG_000212700	Major egg antigen p40
EgrG_000213100	Ankyrin repeat family A protein 2
EgrG_000214000	DH domain containing protein
EgrG_000216400	Calcium dependent secretion activator 1
EgrG_000217000	Oligomeric Golgi complex subunit 5
EgrG_000217200	Expressed conserved protein
EgrG_000220200	Sodium and chloride dependent glycine
EgrG_000224200	Hypothetical protein
EgrG_000226500	Galectin carbohydrate recognition domain
EgrG_000230500	Expressed protein
EgrG_000230700	Expressed protein
EgrG_000231600	Zinc finger HIT domain containing protein 1
EgrG_000233600	Expressed conserved protein
EgrG_000233700	Expressed conserved protein
EgrG_000237900	Hypothetical protein
EgrG_000238400	Charged multivesicular body protein 3
EgrG_000240900	COP9 signalosome complex subunit 7b
EgrG_000241000	Hypothetical protein
EgrG_000243000	Expressed conserved protein
EgrG_000243800	Annexin
EgrG_000244000	Annexin
EgrG_000245900	Ankyrin repeat domain containing protein 10
EgrG_000248200	Hypothetical protein
EgrG_000249100	Phospholipase d1
EgrG_000249600	Heat shock protein family member hsp 3
EgrG_000258000	Hypothetical protein
EgrG_000260400	Expressed protein
EgrG_000260800	STARP-like antigen
EgrG_000261100	Diagnostic antigen gp50
EgrG_000261300	Likely Rho family Ras GTPase
EgrG_000261900	Hypothetical protein
EgrG_000263800	Expressed protein
EgrG_000263900	Hypothetical protein
EgrG_000264400	Expressed conserved protein
EgrG_000267800	cAMPdependent protein kinase catalytic subunit
EgrG_000283300	Phosphatidate phosphatase
EgrG_000301100	Expressed protein
EgrG_000303100	Expressed protein
EgrG_000303400	WD repeat containing protein 20
EgrG_000303500	Hypothetical protein
EgrG_000303600	Hypothetical protein
EgrG_000303700	Expressed protein
EgrG_000303800	U3 small nucleolar RNA associated protein 22
EgrG_000304800	Diagnostic antigen gp50
EgrG_000305700	Hypothetical protein
EgrG_000308700	Hypothetical protein
EgrG_000313100	Expressed protein
EgrG_000313900	Hypothetical protein
EgrG_000314700	Heat shock protein 70
EgrG_000314800	Heat shock protein 70
EgrG_000320400	Hypothetical protein
EgrG_000321300	Elongation of very long chain fatty acids
EgrG_000323800	Protein of unknown function nep
EgrG_000324200	Diagnostic antigen gp50
EgrG_000328400	Tetraspanin
EgrG_000329100	Hypothetical protein
EgrG_000330300	Annexin
EgrG_000333400	Rhogef domain containing protein
EgrG_000341800	Signal peptidase complex catalytic subunit
EgrG_000342900	Cysticercus cellulosae specific antigenic
EgrG_000343700	Oxalate:formate antiporter
EgrG_000347100	Elongation of very long chain fatty acids
EgrG_000349900	Protein wnt 1
EgrG_000351700	Otopetrin
EgrG_000353300	B cell receptor associated protein
EgrG_000355200	Tetraspanin
EgrG_000355500	Tetraspanin
EgrG_000356500	Katanin p60 ATPase containing subunit
EgrG_000357600	Lysosomal acid lipase:cholesteryl ester
EgrG_000359600	Integral membrane protein GPR155
EgrG_000361600	Kelch protein 3 like
EgrG_000362600	Bruno-like RNA binding protein
EgrG_000365600	Hypothetical protein
EgrG_000370400	Glycoprotein 3 alpha L fucosyltransferase
EgrG_000372400	Tegumental protein
EgrG_000379100	Hypothetical protein
EgrG_000380200	Proteasome activator complex subunit 3
EgrG_000381100	Tapeworm specific antigen B
EgrG_000381200	Tapeworm specific antigen B
EgrG_000381400	Tapeworm specific antigen B
EgrG_000381600	Tapeworm specific antigen B
EgrG_000381700	Tapeworm specific antigen B
EgrG_000381800	Tapeworm specific antigen B
EgrG_000392700	Hypothetical protein
EgrG_000393300	Intestinal type alkaline phosphatase 1
EgrG_000393400	Alkaline phosphatase
EgrG_000405600	Expressed protein
EgrG_000408400	Kelch repeat type 1
EgrG_000410100	Dehydrogenase:reductase sdr family
EgrG_000412400	Expressed conserved protein
EgrG_000412500	Expressed conserved protein
EgrG_000414500	Ribosome associated membrane protein 4
EgrG_000416500	High affinity cGMP specific 3' 5' cyclic
EgrG_000417350	Hypothetical protein
EgrG_000418100	Hypothetical protein
EgrG_000418800	Oxalate:formate antiporter
EgrG_000418900	Glycosyltransferase 14 family member
EgrG_000419100	Kunitz protease inhibitor
EgrG_000420200	Dual specificity protein phosphatase 14
EgrG_000422100	Retinol dehydrogenase 11
EgrG_000424200	Endoglin CD105 antigen
EgrG_000425000	Nop17p
EgrG_000425100	Krueppel factor 5
EgrG_000425400	Hypothetical protein
EgrG_000431200	TNFR CD27 30 40 95 cysteine rich region
EgrG_000434600	Hypothetical protein
EgrG_000434920	Mitochondrial ribosomal protein L17
EgrG_000437000	Ribonucleoside diphosphate reductase subunit
EgrG_000443300	Procollagen lysine2 oxoglutarate 5 dioxygenase
EgrG_000445600	Long chain fatty acid coenzyme A ligase 5
EgrG_000446000	Zinc finger C4H2 domain containing protein
EgrG_000446100	Hypothetical protein
EgrG_000447600	Coiled coil domain containing protein 42
EgrG_000447900	Rhodopsin orphan GPCR
EgrG_000449700	Pou3
EgrG_000449900	Prefoldin subunit 4
EgrG_000450100	Hypothetical protein
EgrG_000453100	Ras GTPase
EgrG_000458500	Ribosomal protein L35a
EgrG_000459100	ADP ribosylation factor 2
EgrG_000467300	Hypothetical protein
EgrG_000471600	Transitional endoplasmic reticulum ATPase
EgrG_000471700	Serine:threonine protein kinase plk1
EgrG_000472200	Zinc finger C2H2 type
EgrG_000472300	Lysophospholipid acyltransferase 7
EgrG_000473000	Expressed protein
EgrG_000473800	Protein phosphatase 1 regulatory subunit 7
EgrG_000474100	Bestrophin 3
EgrG_000474300	Calcium binding protein
EgrG_000475800	Dynein heavy chain
EgrG_000477500	Expressed conserved protein
EgrG_000480000	Immunogenic protein
EgrG_000480400	Fibronectin type III domain containing protein
EgrG_000481200	Proteasome prosome macropain subunit beta
EgrG_000481700	Multiple pdz domain protein
EgrG_000482200	Adenosine 3' phospho 5' phosphosulfate
EgrG_000482700	Beta ureidopropionase
EgrG_000483100	Adenylate cyclase 9
EgrG_000486500	Expressed conserved protein
EgrG_000488900	Expressed conserved protein
EgrG_000489200	Pfam-B_9399 and Pfam-B_2764 and Pfam-B_110 and Pfam-B_388 domain containing protein
EgrG_000491200	Expressed protein
EgrG_000491600	Bestrophin 3
EgrG_000491700	Expressed protein
EgrG_000492700	Immunogenic protein
EgrG_000493900	Hypothetical protein
EgrG_000495700	RNA binding protein mex3b
EgrG_000496200	Synaptotagmin 15
EgrG_000497300	Expressed conserved protein
EgrG_000498000	Hypothetical protein
EgrG_000499100	Histone H1 gamma protein
EgrG_000499300	Histone H1 gamma protein
EgrG_000500300	Calcium binding protein
EgrG_000500600	Leucine rich repeat containing protein 15
EgrG_000500800	Forkhead box protein J3
EgrG_000507900	Coiled coil domain containing protein 148
EgrG_000509500	Homeobox protein
EgrG_000511900	NADP binding domain
EgrG_000518800	Hypothetical protein
EgrG_000518900	Kinesin protein KIF1B
EgrG_000519900	ATP binding cassette sub family A
EgrG_000520100	Hypothetical protein
EgrG_000520550	Diagnostic antigen gp50
EgrG_000520950	Heat shock protein 70
EgrG_000521000	Heat shock protein 70
EgrG_000521700	Heat shock protein 70
EgrG_000522100	NK2 2
EgrG_000524100	Expressed protein
EgrG_000524300	Reversed polarity
EgrG_000525000	Beta 13 N galactosyltransferase
EgrG_000525200	Beta 13 N galactosyltransferase
EgrG_000526000	5' AMPactivated protein kinase subunit beta 1
EgrG_000529700	Protocadherin gamma b17
EgrG_000530600	Magnesium dependent phosphatase 1
EgrG_000532700	Calmodulin
EgrG_000534400	BTB:POZ domain containing 6
EgrG_000534600	Expressed protein
EgrG_000535400	Carbonic anhydrase II
EgrG_000537600	Glutathione S transferase mu 1
EgrG_000538800	Expressed protein
EgrG_000539400	Hypothetical protein
EgrG_000543900	Expressed conserved protein
EgrG_000548900	TNF receptor associated factor 3
EgrG_000549000	Galactosyltransferase
EgrG_000549100	Galactosyltransferase
EgrG_000549200	Hydrophobic ligand binding protein
EgrG_000549800	Fatty acid binding protein FABP2
EgrG_000549850	Fatty acid binding protein FABP2
EgrG_000551400	Gamma aminobutyric acid receptor associated
EgrG_000553100	Intraflagellar transport protein 20
EgrG_000554100	Heat shock protein 70
EgrG_000556400	Expressed protein
EgrG_000564000	Diagnostic antigen gp50
EgrG_000566700	Diagnostic antigen gp50
EgrG_000571500	Hexokinase
EgrG_000571600	Complexin
EgrG_000573000	Hypothetical protein
EgrG_000574800	60S ribosomal protein L39
EgrG_000575800	Alpha tocopherol transfer protein
EgrG_000575900	Basement membrane specific heparan sulfate
EgrG_000576500	Ras protein family 0b
EgrG_000584800	Hypothetical protein
EgrG_000585100	Kinesin protein KIFC3
EgrG_000586100	Expressed conserved protein
EgrG_000586700	Oxalate:formate antiporter
EgrG_000586800	Oxalate:formate antiporter
EgrG_000586900	Oxalate:formate antiporter
EgrG_000587200	Obscurin cytoskeletal calmodulin
EgrG_000595900	Ubiquinol cytochrome C oxidoreductase subunit 6
EgrG_000599800	Zinc finger protein
EgrG_000600300	Hypothetical protein
EgrG_000600400	Hypothetical protein
EgrG_000602200	Hypothetical protein
EgrG_000603700	Transcription factor 15
EgrG_000604300	Expressed protein
EgrG_000604400	Glutamate dehydrogenase mitochondrial
EgrG_000605200	Hypothetical protein
EgrG_000605600	Hypothetical protein
EgrG_000607300	Expressed conserved protein
EgrG_000608700	Krueppel factor 5
EgrG_000609900	CD36 class B scavenger receptor
EgrG_000612400	Ankyrin
EgrG_000612700	Hypothetical protein
EgrG_000615100	SKI family transcriptional corepressor 1a
EgrG_000621700	Expressed protein
EgrG_000622300	Cysteine rich protein 1
EgrG_000622400	7tm GPCR rhodopsin
EgrG_000624800	Axis inhibition protein axin
EgrG_000626100	Expressed protein
EgrG_000626200	Mitotic spindle assembly checkpoint protein
EgrG_000629600	Cold shock protein DNA binding
EgrG_000630500	Pyridoxine 5' phosphate oxidase
EgrG_000631500	Synaptotagmin protein 4
EgrG_000631600	Hypothetical protein
EgrG_000633550	Hypothetical protein
EgrG_000634500	Expressed conserved protein
EgrG_000634800	L lactate dehydrogenase B chain
EgrG_000635300	Purine nucleoside phosphorylase
EgrG_000635700	Purine nucleoside phosphorylase
EgrG_000635800	Inosine guanosine and xanthosine phosphorylase
EgrG_000640400	Hypothetical protein
EgrG_000642000	Sn1 specific diacylglycerol lipase beta
EgrG_000642300	Tyrosine protein kinase src64b
EgrG_000643525	Expressed conserved protein
EgrG_000643600	Hypothetical protein
EgrG_000644000	Glutamate synthase
EgrG_000645000	Diacylglycerol O acyltransferase 1
EgrG_000646900	Expressed protein
EgrG_000647100	Expressed protein
EgrG_000649700	Expressed protein
EgrG_000650000	DC STAMPdomain containing protein 2
EgrG_000650120	Spectrin beta chain, erythrocyte
EgrG_000659100	Hypothetical protein
EgrG_000659200	Hypothetical protein
EgrG_000659500	Cyclin dependent kinase
EgrG_000661800	Oxalate:formate antiporter
EgrG_000661900	Hypothetical protein
EgrG_000663300	Hypothetical protein
EgrG_000663400	Hypothetical protein
EgrG_000665800	Hypothetical protein
EgrG_000666500	Thioredoxin fold
EgrG_000672400	Thymidine phosphorylase
EgrG_000674300	Expressed protein
EgrG_000674800	3 oxo 5 alpha steroid 4 dehydrogenase C terminal
EgrG_000678600	Expressed protein
EgrG_000679700	Heat shock protein
EgrG_000681700	Expressed protein
EgrG_000681800	Expressed protein
EgrG_000681900	Expressed protein
EgrG_000682900	Niemann Pick C2 protein
EgrG_000684050	WD repeat and FYVE domain containing protein 3
EgrG_000684200	Lipid transport protein N terminal
EgrG_000684700	Dynein light chain
EgrG_000685100	Leucine rich repeat containing protein 16c
EgrG_000685500	Reticulon 4
EgrG_000686300	Expressed conserved protein
EgrG_000686400	Expressed conserved protein
EgrG_000688000	SH3 and multiple ankyrin repeat domains protein
EgrG_000688900	AMPdependent ligase
EgrG_000690100	GDP mannose 46 dehydratase
EgrG_000696500	Protein kinase C gamma type
EgrG_000696700	Expressed conserved protein
EgrG_000701500	Expressed conserved protein
EgrG_000701600	Hypothetical protein
EgrG_000703100	GAT domain containing protein
EgrG_000703500	Placenta specific gene 8 protein
EgrG_000705400	Protein of unknown function duf159
EgrG_000706800	Choline O acetyltransferase
EgrG_000711000	Zinc finger transcription factor gli2
EgrG_000712250	Hypothetical protein
EgrG_000714000	Sodium:glucose cotransporter
EgrG_000714050	Solute carrier family 5
EgrG_000715200	Chloride intracellular channel 4
EgrG_000715700	Programmed cell death protein 6
EgrG_000719700	Calpain
EgrG_000723300	Polycystin 1
EgrG_000723700	Heat shock 70 kDa protein
EgrG_000726450	Heat shock protein 70
EgrG_000727600	Hypothetical protein
EgrG_000730300	Arginase 2 mitochondrial
EgrG_000730600	Arginyl tRNA protein transferase 3
EgrG_000732200	Protein tex261
EgrG_000733200	Heat shock protein 70b
EgrG_000733600	Peroxidasin
EgrG_000737200	Expressed protein
EgrG_000737300	Zinc transporter foi
EgrG_000737400	Hypothetical protein
EgrG_000739000	Hypothetical protein
EgrG_000741000	Interferon developmental regulator
EgrG_000742900	Expressed protein
EgrG_000743200	Expressed protein
EgrG_000748600	Protein wnt 2
EgrG_000748900	Small nuclear ribonucleoprotein F
EgrG_000749800	Eukaryotic translation initiation factor 5a
EgrG_000749900	TonB box
EgrG_000752700	Intestinal type alkaline phosphatase
EgrG_000756400	Expressed conserved protein
EgrG_000756500	Hypothetical protein
EgrG_000756800	Expressed conserved protein
EgrG_000756900	Expressed conserved protein
EgrG_000757200	Hypothetical protein
EgrG_000757400	Hypothetical protein
EgrG_000758900	Hypoxanthine guanine phosphoribosyltransferase
EgrG_000762900	Alpha tocopherol transfer protein
EgrG_000763900	Solute carrier family 43
EgrG_000766300	Expressed conserved protein
EgrG_000766600	Peptidase inhibitor 16
EgrG_000768900	Glycosyl transferase family 8
EgrG_000769200	Hypothetical protein
EgrG_000770200	ETS transcription factor elf 1
EgrG_000770900	Immunoglobulin subtype
EgrG_000772200	60S ribosomal protein L19
EgrG_000772800	Dual specificity
EgrG_000772900	Homeobox protein ceh 26
EgrG_000773300	DNA repair protein rad50
EgrG_000774400	Hypothetical protein
EgrG_000774500	Synaptic ras GTPase activating protein syngap
EgrG_000776000	Filamin ABP280 repeat
EgrG_000778100	Kinesin protein
EgrG_000778600	Glycoprotein 25l
EgrG_000779300	Flagellar associated protein calmodulin
EgrG_000781800	Hypothetical protein
EgrG_000783600	Cyclin g2
EgrG_000784950	Hypothetical protein
EgrG_000785600	Ubiquitin 40S ribosomal protein s27a
EgrG_000787700	Tropomyosin
EgrG_000788900	Major facilitator superfamily general substrate transporter
EgrG_000791200	Ring zinc finger protein
EgrG_000791600	Peroxiredoxin 2
EgrG_000794100	Hypothetical protein
EgrG_000795500	26S proteasome non ATPase regulatory subunit 8
EgrG_000796800	Hypothetical protein
EgrG_000797700	Ubiquitin supergroup
EgrG_000798700	Acyl coenzyme A binding protein
EgrG_000799200	Hypothetical protein
EgrG_000802000	Splicing factor arginine:serine rich 2
EgrG_000802200	Expressed conserved protein
EgrG_000802400	COUP TF:Svp nuclear hormone receptor
EgrG_000804000	Protein wnt-04
EgrG_000804600	Hypothetical protein
EgrG_000805300	ELMO domain containing protein 2
EgrG_000811000	Expressed conserved protein
EgrG_000811100	Universal stress protein
EgrG_000818300	Cytochrome C oxidase assembly protein pet191 N terminal
EgrG_000818900	Expressed protein
EgrG_000819900	Excitatory amino acid transporter
EgrG_000823500	Hypothetical protein
EgrG_000823800	Collagen alpha 2I chain
EgrG_000823900	Expressed protein
EgrG_000824100	Estrogen regulated protein EP45
EgrG_000824600	Abdominal B
EgrG_000825600	Hypothetical protein
EgrG_000827200	Oligosaccharyltransferase complex subunit
EgrG_000827900	Malignant T cell amplified sequence 1
EgrG_000828500	Sybindin protein
EgrG_000830300	Lissencephaly type 1 y
EgrG_000831500	Meiotic recombination protein spo11
EgrG_000831900	Thiamin pyrophosphokinase 1
EgrG_000833100	Sideroflexin 1
EgrG_000836400	Hypothetical protein
EgrG_000836900	Cleft lip and palate transmembrane protein
EgrG_000837900	Ankyrin repeat domain containing protein
EgrG_000838600	Hypothetical protein
EgrG_000840300	Expressed protein
EgrG_000840800	Twik family of potassium channels
EgrG_000843000	Centrin 2
EgrG_000843600	Dolichol phosphate mannosyltransferase
EgrG_000844000	Polycomb group ring finger protein 3
EgrG_000844400	Rhoptry associated membrane antigen
EgrG_000845950	Alpha tocopherol transfer protein
EgrG_000847900	Expressed protein
EgrG_000849300	Rho GTP binding protein rhog
EgrG_000849500	Zinc finger C2H2 type
EgrG_000854100	Protein os 9
EgrG_000855000	Leucyl aminopeptidase
EgrG_000857700	Ring finger protein 25
EgrG_000858600	Expressed conserved protein
EgrG_000859100	Expressed conserved protein
EgrG_000861500	Nanos protein
EgrG_000861700	40S ribosomal protein s11
EgrG_000863100	F type H transporting ATPase subunit E
EgrG_000864950	Proteasome prosome macropain subunit alpha
EgrG_000865800	Hypothetical protein
EgrG_000870100	Coiled coil domain containing protein 151
EgrG_000870600	Protein mpv17
EgrG_000870800	Hypothetical protein
EgrG_000871000	Integrin alpha FG GAP repeat containing protein
EgrG_000873600	Universal stress protein
EgrG_000876000	Expressed conserved protein
EgrG_000876100	Lin 52
EgrG_000876300	Expressed protein
EgrG_000876600	40S ribosomal protein s15
EgrG_000877700	Expressed protein
EgrG_000880800	Ubiquinol cytochrome C reductase complex III
EgrG_000882300	Gelsolin
EgrG_000882800	Expressed conserved protein
EgrG_000883000	Expressed conserved protein
EgrG_000884400	Hypothetical protein
EgrG_000885300	Expressed conserved protein
EgrG_000885400	Expressed protein
EgrG_000887100	WD repeat containing protein 65
EgrG_000887800	Probable signal peptidase complex subunit 2
EgrG_000888200	60S ribosomal protein L22
EgrG_000888300	Monocarboxylate transporter
EgrG_000891000	Mitogen activated protein kinase
EgrG_000891500	Hypothetical protein
EgrG_000891600	Hypothetical protein
EgrG_000892000	V-ATPase_g domain containing protein
EgrG_000893800	Expressed conserved protein
EgrG_000893900	Expressed protein
EgrG_000894400	EF hand calcium binding domain containing protein
EgrG_000895400	Acidic fibroblast growth factor intracellular
EgrG_000898100	F box protein 36
EgrG_000902300	G protein coupled receptor fragment
EgrG_000903000	Hypothetical protein
EgrG_000903300	Myeloid ecotropic viral integration site
EgrG_000903400	Homeobox protein meis3
EgrG_000904500	Expressed conserved protein
EgrG_000905400	Ribosomal protein s6 kinase delta 1
EgrG_000905700	Cytochrome b5
EgrG_000907600	Regulator of microtubule dynamics protein
EgrG_000908900	N acetylated alpha linked acidic dipeptidase
EgrG_000909100	Leucine rich repeat containing protein 4
EgrG_000910300	Signal recognition particle receptor beta
EgrG_000911850	Phospholipid transporting ATPase va
EgrG_000912600	EF hand domain containing family member A2
EgrG_000913100	EF hand 1 calcium binding site
EgrG_000913400	Expressed protein
EgrG_000918050	Heat shock protein 90
EgrG_000919200	Multidrug and toxin extrusion protein 2
EgrG_000921300	60S ribosomal protein L14
EgrG_000921500	Expressed protein
EgrG_000924300	Pfam-B_2861 and PTPA domain containing protein
EgrG_000925200	Metazoa galactosyltransferase
EgrG_000928700	Expressed conserved protein
EgrG_000928900	Actin cytoplasmic
EgrG_000929500	Spondin extracellular matrix glycoprotein
EgrG_000929800	Trafficking protein particle complex subunit 3
EgrG_000930100	Hypothetical protein
EgrG_000931700	ATP binding cassette subfamily B MDR:TAP
EgrG_000940500	Dynein light chain
EgrG_000940600	Dynein light chain
EgrG_000940700	Dynein light chain
EgrG_000940900	Dynein light chain
EgrG_000941000	Dynein light chain
EgrG_000941100	Dynein light chain
EgrG_000941200	Dynein light chain
EgrG_000948400	Fribronectin type III domain-containing protein
EgrG_000950500	Expressed conserved protein
EgrG_000950600	Hypothetical protein
EgrG_000953000	Steroid dehydrogenase
EgrG_000955750	Pfam-B_7133 domain containing protein
EgrG_000957000	Solute carrier family 22
EgrG_000957800	CD63 antigen
EgrG_000958400	Eukaryotic translation initiation factor 3
EgrG_000965200	Anion exchange protein 3
EgrG_000967400	Mxi neural development protein
EgrG_000967500	Hypothetical protein
EgrG_000967800	Ribosomal protein s1 RNA binding domain
EgrG_000968500	Centrin 2
EgrG_000969900	Methyltransferase protein 5
EgrG_000970500	Cathepsin D lysosomal aspartyl protease
EgrG_000972100	Ankyrin
EgrG_000974400	Cyclin g2
EgrG_000976050	Tensin c1 domain containing phosphatase
EgrG_000976600	Expressed protein
EgrG_000979050	Hypothetical protein
EgrG_000979200	Serine
EgrG_000982300	Hypothetical protein
EgrG_000984100	Nicotinic acetylcholine receptor subunit alpha 8
EgrG_000984300	Cupin 2 barrel domain containing protein
EgrG_000986700	Ubiquitin modifier 1 protein
EgrG_000988700	Cell polarity protein
EgrG_000989400	Expressed conserved protein
EgrG_000990000	F8A1 protein
EgrG_000992800	Hypothetical protein
EgrG_000996100	Hypothetical protein
EgrG_000996700	Cationic amino acid transporter 4
EgrG_000997400	Src Y 3 domain
EgrG_000998600	Protein acn9 mitochondrial
EgrG_000999700	Hypothetical protein
EgrG_001001500	Tegumental protein
EgrG_001001600	Calcium binding EF hand domain containing protein
EgrG_001001900	Pyruvate kinase
EgrG_001003700	Expressed conserved protein
EgrG_001004500	Ribosomal protein s25
EgrG_001006400	Suppressor of g2 allele of skp1
EgrG_001012200	TBC1 domain family 9
EgrG_001014550	Hypothetical protein
EgrG_001015400	Hypothetical protein
EgrG_001015500	Large subunit ribosomal protein L27Ae
EgrG_001017000	Hypothetical protein
EgrG_001017500	Zinc finger protein
EgrG_001020800	DNA directed RNA polymerase III subunit
EgrG_001024600	Hypothetical protein
EgrG_001026200	PDZ domain containing protein
EgrG_001027900	Run
EgrG_001030800	Protocadherin 11
EgrG_001031400	Expressed protein
EgrG_001038700	Zinc finger C2H2 type family protein
EgrG_001039400	Sex peptide receptor
EgrG_001039800	Expressed protein
EgrG_001042500	Nucleosome assembly protein
EgrG_001046300	Eri1 exoribonuclease 2
EgrG_001047500	Hypothetical protein
EgrG_001049220	Cytochrome C oxidase copper chaperone
EgrG_001060700	Fibrillar collagen chain FAp1 alpha
EgrG_001061900	Expressed conserved protein
EgrG_001064000	LYR motif containing protein 7
EgrG_001064400	Nostrin
EgrG_001064500	Endophilin a3
EgrG_001066600	7tmr-dism_7tm domain containing protein
EgrG_001067700	Membrane associated guanylate kinase ww and pdz
EgrG_001069800	Sentrin specific protease 8
EgrG_001070600	Neuropeptide F
EgrG_001070900	Tubulin alpha chain
EgrG_001072300	Dihydropyrimidine dehydrogenase NADP
EgrG_001072700	Dihydropyrimidine dehydrogenase NADP
EgrG_001076200	Zinc finger C2H2 type
EgrG_001077100	TSP5
EgrG_001077400	Tetraspanin
EgrG_001081000	Uncoordinated family member unc 13
EgrG_001081200	Tubulin beta 1 chain
EgrG_001081400	Subfamily s1b unassigned peptidase s01 family
EgrG_001084700	PHD finger protein 10
EgrG_001085050	Heat shock 70 kDa protein 4
EgrG_001085100	Heat shock protein 71 kDa protein
EgrG_001086100	Expressed conserved protein
EgrG_001086300	Pfam-B_617 and Pfam-B_8201 domain containing protein
EgrG_001086400	Pfam-B_5855 domain containing protein
EgrG_001086700	Ubiquitin family member ubq 1
EgrG_001088300	EF hand 1 calcium binding site
EgrG_001089100	Centrin 3
EgrG_001089600	Activated cdc42 kinase 1
EgrG_001089700	Glyco_transf_10 domain containing protein
EgrG_001090900	Phosphatidylcholine transfer protein
EgrG_001091100	Hypothetical protein
EgrG_001091600	Sterile alpha and tir motif containing protein
EgrG_001096800	Testis expressed sequence 9 protein
EgrG_001099900	Hypothetical protein
EgrG_001110000	Beta 13 N galactosyltransferase
EgrG_001110500	Expressed protein
EgrG_001110600	Expressed protein
EgrG_001111300	Dynein light chain
EgrG_001111800	Lipoma HMGIC fusion partner
EgrG_001112500	Expressed conserved protein
EgrG_001115100	Ankyrin repeat containing
EgrG_001115200	Hypothetical protein
EgrG_001115400	Hypothetical protein
EgrG_001116400	Tyrosine protein kinase src42a
EgrG_001116500	Hypothetical protein
EgrG_001116900	Heterogeneous nuclear ribonucleoprotein L
EgrG_001117400	ER lumen protein retaining receptor
EgrG_001117700	Expressed conserved protein
EgrG_001118300	Expressed protein
EgrG_001118400	Kinesin protein KIF2A
EgrG_001118900	Cysteine and histidine rich domain containing protein
EgrG_001123600	Nervana 2
EgrG_001125400	Ubiquitin conjugating enzyme e2 17 kDa
EgrG_001127400	Sodium bile acid cotransporter
EgrG_001127500	Sodium bile acid cotransporter
EgrG_001127600	Proto oncogene tyrosine protein kinase fyn
EgrG_001128050	Hypothetical protein
EgrG_001132000	Surface protein from gram positive cocci
EgrG_001132200	Polycomb complex protein bmi 1
EgrG_001132700	Polyu specific endoribonuclease
EgrG_001133900	Iron dependent peroxidase
EgrG_001134100	Aspartate aminotransferase mitochondrial
EgrG_001135600	Ectonucleotide pyrophosphatase:phosphodiesterase
EgrG_001135700	Ectonucleotide pyrophosphatase:phosphodiesterase
EgrG_001135800	Ectonucleotide pyrophosphatase:phosphodiesterase
EgrG_001135900	Ectonucleotide pyrophosphatase:phosphodiesterase
EgrG_001136200	Ectonucleotide pyrophosphatase:phosphodiesterase
EgrG_001137100	Hypothetical protein
EgrG_001138300	Sodium:hydrogen exchanger 2 nhe2
EgrG_001141800	Bestrophin 2
EgrG_001141900	Bestrophin
EgrG_001142100	Coiled coil domain containing protein 58
EgrG_001142200	Galactokinase
EgrG_001145700	NADP dependent malic enzyme
EgrG_001147400	Venom allergen val protein
EgrG_001153000	Mitochondrial F1F0 ATP synthase subunit epsilon
EgrG_001155400	Expressed conserved protein
EgrG_001155600	Hypothetical protein
EgrG_001155700	Hypothetical protein
EgrG_001156000	Hypothetical protein
EgrG_001156400	Cys loop ligand gated ion channel subunit
EgrG_001157900	Sulfide:quinone oxidoreductase
EgrG_001159100	Expressed conserved protein
EgrG_001162800	Hypothetical protein
EgrG_001164300	Glycoprotein N acetylgalactosamine
EgrG_001164400	Glycoprotein N acetylgalactosamine
EgrG_001165500	Ankyrin
EgrG_001167200	Speckle type poz protein
EgrG_001167600	Hypothetical protein
EgrG_001167700	Histone acetyltransferase MYST3
EgrG_001168100	Solute carrier family 1 protein
EgrG_001168200	Neutral amino acid transporter A
EgrG_001169300	G protein coupled receptor fragment
EgrG_001172600	Sodium:potassium:calcium exchanger 6
EgrG_001173000	Hypothetical protein
EgrG_001173100	PAK box P21 Rho binding
EgrG_001174900	Radial spoke head 9
EgrG_001175900	Expressed protein
EgrG_001176000	NADH dehydrogenase ubiquinone 1 alpha
EgrG_001177900	Iojap protein
EgrG_001181000	Expressed protein
EgrG_001182600	Ubiquitin carboxyl terminal hydrolase 47
EgrG_001189300	Tetraspanin
EgrG_001189400	Hypothetical protein
EgrG_001190700	Hypothetical protein
EgrG_001190800	Aquaporin 9 AQP 9 small solute channel 1
EgrG_001191100	Expressed protein
EgrG_001191500	Plasma membrane calcium transporting ATPase 2
EgrG_001192900	40S ribosomal protein s17
EgrG_001193100	Serine protease inhibitor
EgrG_001193200	Serine protease inhibitor
EgrG_001194000	Ribosomal protein s14
EgrG_001194700	Hypothetical protein
EgrG_001196600	EGF region
EgrG_001199600	Hypothetical protein
EgrG_001200700	Tegumental antigen
EgrG_001201100	Tegumental antigen
EgrG_001202400	Heat shock 70 kDa protein 4
EgrG_002000400	Hypothetical protein
EgrG_002001600	EG95 protein
EgrG_002002000	Hypothetical protein
EgrG_002006500	Hypothetical protein
EgrG_002009800	Hypothetical protein
EgrG_002010400	Hypothetical protein
EgrG_002011000	Rab GTPase
EgrG_002011350	Heat shock protein 70
EgrG_002012280	NA
EgrG_002013400	Hypothetical protein
EgrG_002014500	Alpha tocopherol transfer protein
EgrG_002015100	GAP Pol polyprotein
EgrG_002015600	Hypothetical protein
EgrG_002017200	Hypothetical protein
EgrG_002018300	Hypothetical protein
EgrG_002019300	Expressed conserved protein
EgrG_002023000	Expressed protein
EgrG_002030400	Tetraspanin 1
EgrG_002034100	GDP mannose 4,6 dehydratase
EgrG_002034500	Hypothetical protein
EgrG_002044200	Hypothetical protein
EgrG_002047600	Expressed conserved protein
EgrG_002050850	Heat shock protein 70
EgrG_002052200	Hypothetical protein
EgrG_002052300	Hypothetical protein
EgrG_002052600	Heat shock protein 70
EgrG_002064100	Heat shock protein 70
EgrG_002066300	Hypothetical protein
EgrG_002066800	Serine protease inhibitor
EgrG_002067200	Hypothetical protein
EgrG_002068800	Heat shock protein 70
EgrG_002069800	Hypothetical protein
EgrG_002100000	Heat shock protein 71 kDa protein
EgrG_002320100	NA
EgrG_002320300	NA

## Sheet: Table S8.
Targets	Mir Sequence
egr-bantam-3p	UGAGAUCGCGAUUACAGCUGAU
egr-let-7-3p	ACAUCCGUUUCACUAUCUGCAUA
egr-let-7-5p	UGAGGUAGUGUUUCGAAUGUCU
egr-miR-10293-5p	GGGCUCGUUUACUCGAAUUGGU
egr-miR-10450-3p	GCAGGUGACUCCAAAACUUUUG
egr-miR-10a-5p	CACCCUGUAGACCCGAGUUUGA
egr-miR-124a-3p	UAAGGCACGCGGUGAAUGCCA
egr-miR-124b-3p	UAAGGCACGCGGUGAAUACC
egr-miR-125-5p	UCCCUGAGACCCUAGAGUUGUC
egr-miR-133-3p	UUGGUCCCCAUUAACCAGCCGC
egr-miR-153-3p	UUGCAUAGUCUCAUAAGUGCCA
egr-miR-2162-3p	UAUUAUGCAACUUUUCACUCC
egr-miR-219-5p	UGAUUGUCCAUUCGCAUUUCUUG
egr-miR-277b-3p	UAAAUGCAAAAUAUCUGGUUAUG
egr-miR-281-3p	UGUCAUGGAGUUGCUCUCUAUA
egr-miR-2b-3p	UAUCACAGCCCUGCUUGGGACA
egr-miR-2c-5p	UCGUCAACAUUGCCUGUAGACA
egr-miR-31-5p	UGGCAAGAUACUGGCGAAGCUGA
egr-miR-3479a-3p	UAUUGCACGUUCUUUCGCCAUC
egr-miR-4989-3p	AAAAUGCACCAACUAUCUGAGA
egr-miR-4989-5p	UGGGUAGUCGUUGCAUUUCC
egr-miR-4990	UCUCCUCACGGGUUUAAACCCAAUU
egr-miR-61-3p	UGACUAGAAAGAGCACUCACAUCC
egr-miR-745-3p	UGCUGCCUGGUAAGAGCUGUGA
egr-miR-745-5p	CCAGUUCUUAUCGGGUAUAUCAUG
egr-miR-8-5p	GUAGUCUUCCGAGCAGUAUGU
egr-miR-87-3p	GUGAGCAAAGUUUCAGGUGU
egr-miR-87-5p	CCACCUGUCAUUUUGCUCGAACC
egr-miR-9-3p	CAAGGCUAGAUUUCCAAACAAA
egr-miR-4988	ACCUAUCACACUUCAGUCC
egr-new-1-3p	GUUUGACUCGGUGGAGGCAGC

## Sheet: Table S9.
TF	Family	Full sequence e-value	Best domain e-value	Domain number
EgrG_000116500	TF_bZIP	6.1e-15	2	2
EgrG_000111800	zf-C2H2	2.2e-28	9.9e-07	20
EgrG_000077900	Homeobox	8.5e-24	1.9e-23	1
EgrG_000098000	bHLH	2.9e-12	6.1e-12	2
EgrG_000130900	zf-H2C2_2	7.1e-28	3.3e-08	6
EgrG_000067900	HMG	5.8e-23	5.8e-23	4
EgrG_000178800	TF_bZIP	4.6e-07	6.6e-07	1
EgrG_000159700	Fork_head	1.6e-39	3.8e-39	1
EgrG_000102200	MYB	2.4e-22	9.6e-09	5
EgrG_000188000	ETS	3.6e-32	4.4e-31	1
EgrG_000332200	ARID	7.3e-18	2e-17	1
EgrG_000449700	Pou	5.1e-39	8.2e-39	1
EgrG_000240200	THR-like	4.5e-18	1.1e-17	1
EgrG_000356600	TRAM_LAG1_CLN8	8.8e-32	1.5e-31	1
EgrG_000215900	zf-GATA	2.5e-31	1.5e-16	2
EgrG_000155300	zf-LITAF-like	6.1e-09	9.5e-09	1
EgrG_000171900	MOZ_SAS	4.1e-75	6.9e-75	1
EgrG_000088800	RXR-like	8.9e-24	3.4e-23	1
EgrG_000053200	T-box	1.3e-46	1.8e-46	1
EgrG_000217400	MH1	2.8e-33	7.4e-33	1
EgrG_000116900	NCU-G1	1.5e-13	1e-12	2
EgrG_000447000	PAX	7.1e-69	1.1e-68	1
EgrG_000809600	CUT	1.3e-28	6.7e-17	2
EgrG_000811900	HTH	1.5e-11	3.3e-11	1
EgrG_000895000	MBD	2.7e-09	7.3e-09	1
EgrG_000158250	RFX	1.2e-34	2.8e-34	1
EgrG_000377500	SRF	8.5e-19	1.4e-18	1
EgrG_000321900	zf-MIZ	1.2e-23	2.5e-23	1
EgrG_001076400	COE	1.9e-93	2.5e-93	2
EgrG_000365300	CSRNP_N	3.4e-37	6.3e-37	1
EgrG_000817400	DM	2.3e-30	6.9e-16	2
EgrG_000535700	E2F	6.9e-25	1.8e-24	2
EgrG_000113000	GCFC	1.2e-56	1.8e-56	1
EgrG_000821700	GCM	5.5e-58	1.1e-57	1
EgrG_000703400	HPD	1.4e-77	2.3e-77	1
EgrG_000041700	NGFIB-like	9.2e-05	0.0001	1
EgrG_000098700	P53	3.8e-27	6.3e-27	1
EgrG_000484700	PLU-1	0.0058	0.0094	1
EgrG_000814300	SF-like	1.6e-48	1.2e-47	4
EgrG_000457200	AP-2	1.2e-24	2.4e-24	2
EgrG_000956900	CP2	1.4e-42	2.6e-42	1
EgrG_000629600	CSD	6.1e-08	8.4e-08	1
EgrG_001029400	CSL	8.9e-72	1.3e-71	1
EgrG_000317100	ESR-like	2.9e-11	2.9e-11	3
EgrG_000706200	HSF	8e-30	1.6e-29	1
EgrG_000101100	IRF	4.6e-40	7.7e-40	1
EgrG_000863000	LRRFIP	4.2e-38	4.2e-38	2
EgrG_000112100	Miscellaneous	2.2e-05	3.5e-05	1
EgrG_001061700	NF-YA	7.1e-14	1.4e-13	1
EgrG_000204400	NF-YB	5.3e-63	6.9e-63	1
EgrG_000459300	NF-YC	6.9e-49	7.8e-49	1
EgrG_001033600	PC4	1.2e-24	2.1e-24	1
EgrG_000600800	RHD	7.5e-18	1.4e-17	1
EgrG_000606300	TEA	2.4e-28	4.1e-28	1
EgrG_000816400	THAP	5.2e-10	1.3e-09	1
EgrG_000698200	Tub	1.7e-76	3.9e-76	2
EgrG_000512900	zf-BED	3.6e-08	7.1e-08	1
EgrG_000598400	zf-C2HC	8.4e-30	2.4e-16	2
EgrG_000782200	zf-NF-X1	7.9e-08	1.2e-05	15
EgrG_000406700	ARID	7.4e-18	2.2e-17	1
EgrG_000462700	ARID	1.3e-15	3.1e-15	1
EgrG_000502000	ARID	8.6e-20	1.9e-19	1
EgrG_000964700	ARID	6.9e-22	1.4e-21	1
EgrG_001157200	ARID	1.4e-15	3.3e-15	1
EgrG_000253500	bHLH	6.4e-14	6.4e-14	2
EgrG_000114800	bHLH	6.1e-06	1.2e-05	1
EgrG_000457300	bHLH	5.7e-08	9.5e-08	1
EgrG_000365400	bHLH	1.5e-15	1.5e-14	2
EgrG_000344700	bHLH	7.8e-15	1.7e-14	1
EgrG_000451950	bHLH	1.4e-14	2.5e-14	1
EgrG_000434100	bHLH	1e-07	3.2e-07	1
EgrG_000260700	bHLH	2.8e-06	2.8e-06	2
EgrG_000260800	bHLH	9.7e-06	9.7e-06	2
EgrG_000603700	bHLH	5.4e-16	1.1e-15	1
EgrG_000451500	bHLH	1.2e-14	1.9e-14	1
EgrG_000774700	bHLH	1.2e-15	7e-15	2
EgrG_000913200	bHLH	5.5e-15	1.1e-14	1
EgrG_000895500	bHLH	2.4e-11	7.5e-11	1
EgrG_000624300	bHLH	2.9e-16	5.2e-16	1
EgrG_000627500	bHLH	4e-15	8e-15	1
EgrG_000805200	bHLH	1.5e-06	3e-06	1
EgrG_000768400	bHLH	1e-14	1e-14	2
EgrG_000663800	bHLH	2.2e-18	3.4e-18	1
EgrG_001041200	bHLH	1.8e-16	3.9e-16	1
EgrG_000532200	bHLH	1.6e-14	3.3e-14	1
EgrG_001160400	bHLH	0.0002	0.00057	2
EgrG_000998300	bHLH	5.3e-17	8.9e-17	1
EgrG_000967400	bHLH	2.9e-11	2.9e-11	2
EgrG_001014600	bHLH	1.2e-05	2.1e-05	1
EgrG_002050900	bHLH	7.8e-05	0.00017	2
EgrG_001013600	bHLH	8.9e-16	1.9e-15	1
EgrG_001053100	bHLH	4.8e-14	9.7e-14	1
EgrG_000995700	bHLH	3.3e-12	5.7e-12	1
EgrG_000988300	bHLH	5.5e-05	0.00017	1
EgrG_001076500	COE	1.8e-80	1.8e-80	2
EgrG_001015800	CSRNP_N	2e-89	2e-89	2
EgrG_001065200	CUT	1.3e-30	2.4e-30	1
EgrG_001091200	CUT	1.1e-33	2.3e-33	1
EgrG_000712700	DM	7.1e-31	3.7e-16	2
EgrG_000433000	E2F	3.4e-21	9.7e-21	1
EgrG_000377300	ETS	5.7e-33	5.7e-33	2
EgrG_000770300	ETS	8.3e-29	1.2e-28	1
EgrG_000770200	ETS	4.3e-26	7.1e-26	1
EgrG_000751100	ETS	9e-34	1.7e-33	1
EgrG_000980500	ETS	2.4e-34	4.5e-34	1
EgrG_000995300	ETS	2.2e-23	4.4e-23	1
EgrG_001099200	ETS	6.2e-24	1.1e-23	1
EgrG_000217500	Fork_head	1e-35	1e-35	2
EgrG_000179000	Fork_head	2.4e-26	4.5e-26	1
EgrG_000446500	Fork_head	2.6e-39	5.5e-39	1
EgrG_000378800	Fork_head	3.9e-37	8e-37	1
EgrG_000500800	Fork_head	1.6e-36	3e-36	1
EgrG_000166300	Fork_head	5.3e-34	7.5e-34	1
EgrG_000320300	Fork_head	1.2e-25	2.3e-25	2
EgrG_000792100	Fork_head	2.2e-31	4.5e-31	1
EgrG_000628700	Fork_head	2.5e-40	7e-40	1
EgrG_000620400	Fork_head	8.4e-40	1.2e-39	1
EgrG_000630200	Fork_head	1.2e-39	2.5e-39	1
EgrG_000630200	Fork_head	1.4e-39	2.7e-39	1
EgrG_000660100	Fork_head	2.3e-34	5.9e-34	1
EgrG_000693700	Fork_head	6.2e-36	1.3e-35	1
EgrG_001145500	Fork_head	1.9e-21	4.8e-21	1
EgrG_001141600	Fork_head	4.7e-40	9.2e-40	1
EgrG_000627200	GCFC	4.5e-21	1.3e-20	2
EgrG_001115800	GCM	1.1e-69	2.5e-69	1
EgrG_000113200	HMG	8.1e-19	8.1e-19	2
EgrG_000079800	HMG	2.1e-07	1.2e-06	1
EgrG_000226100	HMG	2.1e-28	4e-28	1
EgrG_000188500	HMG	3.5e-21	1.2e-20	2
EgrG_000191100	HMG	4.4e-15	1e-14	1
EgrG_000178500	HMG	3.9e-13	2.8e-08	2
EgrG_000232900	HMG	2.4e-13	2.6e-12	2
EgrG_000437800	HMG	5.1e-15	9.4e-15	1
EgrG_000430600	HMG	3.5e-10	1.1e-05	3
EgrG_000941400	HMG	8.6e-38	2.5e-19	2
EgrG_000768300	HMG	3e-34	2.6e-20	2
EgrG_000704700	HMG	9.6e-28	1.5e-27	1
EgrG_000829600	HMG	3.3e-14	7.9e-14	1
EgrG_000894800	HMG	2.2e-20	5.3e-20	1
EgrG_000916900	HMG	0.00069	0.00069	4
EgrG_000848600	HMG	5.8e-28	1.3e-27	1
EgrG_001133700	HMG	0.00042	0.0011	2
EgrG_001049000	HMG	1.6e-37	1.1e-20	2
EgrG_001087000	HMG	8.8e-06	2e-05	1
EgrG_001032300	HMG	1.4e-26	2.5e-26	1
EgrG_001128100	HMG	2e-20	4.3e-20	1
EgrG_000101200	Homeobox	2.5e-20	2.5e-20	2
EgrG_000130200	Homeobox	3.9e-14	8e-14	1
EgrG_000106600	Homeobox	2.5e-13	7.4e-13	2
EgrG_000154900	Homeobox	8.6e-09	1.8e-08	1
EgrG_000176600	Homeobox	7.8e-23	1.3e-22	1
EgrG_000176700	Homeobox	8.5e-23	1.4e-22	1
EgrG_000186900	Homeobox	1.2e-22	2.1e-22	1
EgrG_000238100	Homeobox	1.2e-20	1.2e-20	2
EgrG_000232400	Homeobox	1.8e-20	4e-20	1
EgrG_000431700	Homeobox	8.9e-39	3.3e-16	3
EgrG_000334600	Homeobox	6.2e-24	6.2e-24	2
EgrG_000509500	Homeobox	4.3e-23	8.2e-23	1
EgrG_000444300	Homeobox	2.7e-22	6.7e-22	1
EgrG_000380300	Homeobox	1.4e-21	1.4e-21	2
EgrG_000380700	Homeobox	7.1e-14	7.3e-13	2
EgrG_000394900	Homeobox	3.1e-22	5e-22	1
EgrG_000522100	Homeobox	8.3e-22	2.1e-21	1
EgrG_000380600	Homeobox	2.1e-19	3.4e-19	1
EgrG_000427000	Homeobox	7.9e-13	1.8e-12	1
EgrG_000939000	Homeobox	1.3e-25	2.9e-25	1
EgrG_000569400	Homeobox	1.4e-21	2.5e-21	1
EgrG_000824700	Homeobox	7.8e-21	1.5e-20	1
EgrG_000544300	Homeobox	1.4e-20	4.8e-20	1
EgrG_000533100	Homeobox	6.4e-24	1.5e-23	1
EgrG_000808600	Homeobox	8.4e-23	1.8e-22	1
EgrG_000895600	Homeobox	1.4e-22	2.9e-22	1
EgrG_000824600	Homeobox	6.9e-21	1.3e-20	1
EgrG_000733700	Homeobox	7e-21	1.3e-20	1
EgrG_000533200	Homeobox	2.4e-16	3.5e-16	1
EgrG_000753000	Homeobox	3.7e-08	7.8e-08	1
EgrG_000524300	Homeobox	2.1e-25	8.1e-25	2
EgrG_000813900	Homeobox	3.6e-23	9e-23	2
EgrG_000867900	Homeobox	1.3e-22	1.3e-22	2
EgrG_000533000	Homeobox	4.8e-22	9.4e-22	1
EgrG_000791300	Homeobox	5.3e-13	9.3e-13	1
EgrG_000784500	Homeobox	4.7e-09	7.5e-09	1
EgrG_000898600	Homeobox	8.9e-09	1.7e-08	1
EgrG_000732000	Homeobox	1.3e-08	3.1e-08	1
EgrG_000903300	Homeobox	3.3e-08	8.3e-08	1
EgrG_000533300	Homeobox	1.6e-23	3.3e-23	1
EgrG_001196200	Homeobox	5.7e-22	1.1e-21	1
EgrG_000553200	Homeobox	1.4e-18	2.6e-18	1
EgrG_001012000	Homeobox	7.4e-16	1.2e-15	1
EgrG_000910200	Homeobox	3.9e-09	9.5e-09	1
EgrG_000963600	Homeobox	1.1e-22	2.2e-22	1
EgrG_000959500	Homeobox	3.3e-22	6.9e-22	1
EgrG_001055700	Homeobox	8.4e-21	1.6e-20	1
EgrG_000959700	Homeobox	5.3e-20	9.7e-20	1
EgrG_001022400	Homeobox	1.1e-19	2.1e-19	1
EgrG_000969400	Homeobox	2.2e-19	3.5e-19	1
EgrG_001095100	Homeobox	3.2e-09	5.7e-09	1
EgrG_001016600	Homeobox	2.2e-08	4.9e-08	1
EgrG_001116800	Homeobox	1.1e-22	1.1e-22	2
EgrG_000996900	Homeobox	2.2e-22	3.5e-22	1
EgrG_001005600	Homeobox	1.2e-21	2e-21	1
EgrG_001124200	Homeobox	9.1e-09	2e-08	1
EgrG_001031600	Homeobox	0.00051	0.0011	1
EgrG_000772900	HPD	6.2e-25	1.2e-24	2
EgrG_001083400	HTH	1.4e-07	3.6e-07	1
EgrG_001031900	HTH	1.4e-06	2.9e-06	1
EgrG_001033700	MBD	5.9e-11	2.3e-10	2
EgrG_001170100	MBD	7.8e-08	1.4e-07	1
EgrG_000893400	MH1	2.2e-40	4.2e-40	1
EgrG_001054200	MH1	3.5e-41	9.3e-41	1
EgrG_001018300	MH1	1.2e-42	2.4e-42	1
EgrG_000223500	MOZ_SAS	2.4e-05	5.5e-05	1
EgrG_000898000	MOZ_SAS	2.6e-80	3.7e-80	1
EgrG_000633200	MOZ_SAS	1.8e-71	2.6e-71	1
EgrG_001181900	MOZ_SAS	1.2e-80	1.8e-80	1
EgrG_000205400	MYB	2.6e-07	5.2e-07	1
EgrG_000613950	MYB	4.4e-08	1.2e-07	1
EgrG_000859000	MYB	2.5e-07	5.5e-07	1
EgrG_000586200	MYB	1.5e-06	0.00021	2
EgrG_000989300	MYB	2e-12	2.5e-10	5
EgrG_001118700	MYB	8e-13	2e-12	1
EgrG_001187700	MYB	3.1e-08	0.00015	2
EgrG_001108600	MYB	9.4e-24	3.6e-13	2
EgrG_001099800	MYB	8.7e-15	1.6e-06	2
EgrG_000620100	NCU-G1	1.8e-30	2.7e-30	1
EgrG_000991600	NCU-G1	2.4e-79	2.9e-79	1
EgrG_001111900	NCU-G1	1.6e-56	1.9e-56	1
EgrG_001032900	NGFIB-like	6.5e-19	1e-07	4
EgrG_000204100	P53	1.5e-09	0.00016	2
EgrG_000389800	PAX	2.4e-64	4.2e-64	1
EgrG_000781700	PAX	6.5e-50	1.1e-49	1
EgrG_001189700	PAX	3.5e-35	5.6e-35	1
EgrG_001034900	PLU-1	1.3e-18	3.9e-18	1
EgrG_000646600	Pou	7.2e-28	1.4e-27	1
EgrG_000783900	Pou	9.7e-21	2.3e-20	2
EgrG_001179100	Pou	1.9e-32	4.4e-32	1
EgrG_001026300	Pou	2.8e-30	7.9e-30	2
EgrG_001165900	Pou	1.3e-06	8.8e-06	2
EgrG_001055400	RFX	6.3e-29	1.2e-28	1
EgrG_001115000	RFX	1.9e-11	4.2e-11	1
EgrG_000234100	RXR-like	3.8e-14	1.1e-13	1
EgrG_000434500	RXR-like	2e-11	1e-05	2
EgrG_000802400	RXR-like	1.1e-17	2.6e-17	1
EgrG_000937000	RXR-like	8.8e-07	1.2e-06	1
EgrG_000763500	SF-like	2.3e-16	1.7e-15	3
EgrG_000726200	SRF	8.7e-19	1.4e-18	1
EgrG_001027200	SRF	3.2e-24	5e-24	1
EgrG_000247100	T-box	9.5e-82	1.4e-81	1
EgrG_000377200	T-box	4.9e-79	1.2e-78	2
EgrG_001171900	T-box	4.3e-83	6.4e-83	1
EgrG_002055500	T-box	2.8e-52	1.9e-51	2
EgrG_000301800	TF_bZIP	3e-13	3e-13	2
EgrG_000487800	TF_bZIP	6.2e-05	0.00019	1
EgrG_000497100	TF_bZIP	1.4e-15	2.3e-15	1
EgrG_000461900	TF_bZIP	6.1e-11	1.1e-10	1
EgrG_000509600	TF_bZIP	3.9e-07	7.8e-07	1
EgrG_000715650	TF_bZIP	3.5e-11	6.1e-11	1
EgrG_000905100	TF_bZIP	5e-05	5e-05	22
EgrG_000766800	TF_bZIP	5.1e-05	0.0056	2
EgrG_000657600	TF_bZIP	2.1e-09	2.1e-09	2
EgrG_001159300	TF_bZIP	2.7e-20	1.8e-14	2
EgrG_000843400	TF_bZIP	4.2e-13	6.8e-13	1
EgrG_000908300	TF_bZIP	5.6e-13	1.2e-12	1
EgrG_001177300	TF_bZIP	1.3e-12	2e-12	1
EgrG_001030300	TF_bZIP	4e-07	6.2e-07	1
EgrG_001030800	TF_bZIP	3.7e-09	3.7e-09	2
EgrG_001030900	TF_bZIP	5.8e-07	9.4e-07	1
EgrG_001039000	TF_bZIP	6.6e-06	6.6e-06	2
EgrG_000379600	THR-like	9.3e-11	1.5e-10	1
EgrG_000458200	THR-like	9e-12	1.6e-11	1
EgrG_000671100	THR-like	3.2e-22	5.5e-22	1
EgrG_001013700	THR-like	1.1e-29	1.1e-29	2
EgrG_001198700	THR-like	1.6e-22	2.3e-22	1
EgrG_000476000	TRAM_LAG1_CLN8	2.9e-17	2.9e-17	2
EgrG_000872900	TRAM_LAG1_CLN8	2.5e-27	4.8e-27	1
EgrG_001049700	TRAM_LAG1_CLN8	5.3e-34	5.3e-34	2
EgrG_000999100	TRAM_LAG1_CLN8	7.8e-18	7.8e-18	2
EgrG_001184400	TRAM_LAG1_CLN8	4.1e-16	3.4e-15	1
EgrG_000119800	zf-C2H2	1.3e-18	2e-07	5
EgrG_000040400	zf-C2H2	3.6e-12	2.7e-06	4
EgrG_000235600	zf-C2H2	7e-16	1.9e-05	4
EgrG_000244400	zf-C2H2	5.8e-15	9.7e-05	6
EgrG_000187800	zf-C2H2	5.5e-13	4e-06	5
EgrG_000202700	zf-C2H2	1.3e-12	1.2e-05	3
EgrG_000193400	zf-C2H2	2.6e-12	4.7e-06	4
EgrG_000243100	zf-C2H2	2.9e-11	9.4e-05	4
EgrG_000224000	zf-C2H2	2.5e-07	0.0014	4
EgrG_000193800	zf-C2H2	6.4e-07	0.076	4
EgrG_000314500	zf-C2H2	1e-40	3.3e-08	7
EgrG_000325900	zf-C2H2	2e-28	8.5e-06	8
EgrG_000416800	zf-C2H2	3.5e-21	1.8e-06	6
EgrG_000447300	zf-C2H2	3e-15	5.8e-07	7
EgrG_000220700	zf-C2H2	4.1e-13	9.6e-06	3
EgrG_000493200	zf-C2H2	4e-10	0.00024	4
EgrG_000472200	zf-C2H2	1.9e-23	4.6e-07	5
EgrG_000448000	zf-C2H2	3e-19	9.1e-05	8
EgrG_000390600	zf-C2H2	8.9e-08	0.00053	5
EgrG_000308300	zf-C2H2	3.7e-06	3.7e-06	2
EgrG_000307800	zf-C2H2	5.1e-05	5.1e-05	5
EgrG_000395300	zf-C2H2	6.1e-05	0.0039	7
EgrG_000466400	zf-C2H2	0.00016	0.00037	1
EgrG_000518300	zf-C2H2	0.00016	0.00034	1
EgrG_000342400	zf-C2H2	0.00054	0.00054	9
EgrG_000934300	zf-C2H2	2.7e-22	1.4e-05	8
EgrG_000942600	zf-C2H2	3e-19	4.4e-07	4
EgrG_000711000	zf-C2H2	3.7e-17	2.2e-05	5
EgrG_000425100	zf-C2H2	1.9e-16	1.8e-06	3
EgrG_000768500	zf-C2H2	1.3e-15	4.7e-06	5
EgrG_000859200	zf-C2H2	4.8e-13	6e-06	3
EgrG_000937800	zf-C2H2	6.3e-11	9.4e-06	7
EgrG_000702300	zf-C2H2	2.6e-10	0.00022	5
EgrG_000849500	zf-C2H2	1.9e-08	0.0009	4
EgrG_000664200	zf-C2H2	5e-05	0.001	2
EgrG_000726800	zf-C2H2	3.2e-22	3.9e-07	4
EgrG_000942100	zf-C2H2	2.4e-19	2.1e-06	4
EgrG_000596600	zf-C2H2	5.2e-17	2.6e-05	10
EgrG_000926300	zf-C2H2	3e-15	7.5e-07	3
EgrG_000925400	zf-C2H2	2.3e-13	6e-05	4
EgrG_000751500	zf-C2H2	2e-08	7.5e-05	9
EgrG_000743400	zf-C2H2	2e-07	5.9e-05	4
EgrG_000741800	zf-C2H2	7.5e-05	0.00085	2
EgrG_000632100	zf-C2H2	0.00027	0.00027	2
EgrG_000548100	zf-C2H2	4.3e-18	1.6e-05	6
EgrG_000942200	zf-C2H2	6.3e-18	1.2e-05	4
EgrG_000529000	zf-C2H2	1.4e-16	4.7e-05	5
EgrG_000884800	zf-C2H2	3.2e-13	1.7e-06	9
EgrG_000804100	zf-C2H2	4.7e-12	1.1e-05	3
EgrG_000793900	zf-C2H2	4.9e-10	1.8e-05	3
EgrG_000675500	zf-C2H2	1.1e-08	1.3e-05	5
EgrG_000942300	zf-C2H2	3.5e-08	0.00049	2
EgrG_000743450	zf-C2H2	2.2e-07	6.3e-05	4
EgrG_000921700	zf-C2H2	5.9e-07	0.014	6
EgrG_000726700	zf-C2H2	3.6e-22	4.4e-07	4
EgrG_000608700	zf-C2H2	2.9e-13	4.2e-05	3
EgrG_000628000	zf-C2H2	1.3e-06	0.0048	3
EgrG_000807700	zf-C2H2	1.3e-05	0.0066	7
EgrG_000580400	zf-C2H2	5.4e-05	0.0015	4
EgrG_000747700	zf-C2H2	0.00035	0.00083	1
EgrG_000639300	zf-C2H2	0.00087	0.0023	1
EgrG_000561900	zf-C2H2	0.00096	0.00096	3
EgrG_000638600	zf-C2H2	3.6e-27	9.6e-07	5
EgrG_002000300	zf-C2H2	6.2e-21	7.7e-07	3
EgrG_001133050	zf-C2H2	2.7e-17	3.4e-05	4
EgrG_000533400	zf-C2H2	2e-16	7.7e-07	3
EgrG_000592800	zf-C2H2	2.5e-15	1.8e-05	3
EgrG_000526400	zf-C2H2	1e-13	1.7e-05	4
EgrG_000856500	zf-C2H2	1.2e-11	4.3e-06	4
EgrG_000527400	zf-C2H2	6e-10	0.00051	3
EgrG_001006800	zf-C2H2	4.5e-08	0.0011	3
EgrG_000854300	zf-C2H2	2.2e-06	7.5e-05	6
EgrG_001006300	zf-C2H2	3.4e-17	2.1e-07	3
EgrG_000943500	zf-C2H2	6.2e-07	9.2e-06	8
EgrG_001187100	zf-C2H2	1.1e-21	0.00024	11
EgrG_001123200	zf-C2H2	4.6e-20	1.1e-06	4
EgrG_001067600	zf-C2H2	5.2e-19	3e-06	9
EgrG_001119100	zf-C2H2	5.7e-05	0.19	4
EgrG_001119200	zf-C2H2	0.00031	0.00031	3
EgrG_001155800	zf-C2H2	0.00034	0.00034	4
EgrG_001000800	zf-C2H2	0.00065	0.097	3
EgrG_000381900	zf-GATA	1.5e-06	3.5e-06	1
EgrG_000193000	zf-GATA	2.8e-06	5.9e-06	1
EgrG_000630000	zf-GATA	1.1e-15	1.1e-15	3
EgrG_000971800	zf-GATA	1e-06	1.7e-06	1
EgrG_000967300	zf-GATA	2.5e-17	8.5e-16	2
EgrG_000183900	zf-H2C2_2	6.7e-34	1.2e-09	7
EgrG_000168800	zf-H2C2_2	2.5e-12	1.8e-06	5
EgrG_000345000	zf-H2C2_2	5.9e-19	3e-06	6
EgrG_000476600	zf-H2C2_2	3.5e-16	6.7e-07	5
EgrG_000489800	zf-H2C2_2	1.6e-14	4e-08	7
EgrG_000502400	zf-H2C2_2	4.8e-08	4.8e-08	4
EgrG_000186000	zf-H2C2_2	1.4e-07	1.4e-07	8
EgrG_000392800	zf-H2C2_2	2.3e-21	4.4e-09	7
EgrG_000302300	zf-H2C2_2	4.6e-20	1.2e-11	4
EgrG_000802100	zf-H2C2_2	3.8e-19	2.7e-09	4
EgrG_000794400	zf-H2C2_2	1.1e-23	3.7e-09	4
EgrG_000714900	zf-H2C2_2	2.4e-11	1.3e-07	4
EgrG_000633550	zf-H2C2_2	8.4e-31	3.8e-10	5
EgrG_000599800	zf-H2C2_2	2.5e-30	2.9e-08	7
EgrG_000551700	zf-H2C2_2	3.1e-19	1.5e-10	4
EgrG_000764000	zf-H2C2_2	8.8e-14	3.7e-05	8
EgrG_000778700	zf-H2C2_2	1.1e-09	2.8e-07	2
EgrG_000920300	zf-H2C2_2	1.2e-09	8.2e-05	16
EgrG_000935000	zf-H2C2_2	1.4e-07	1.4e-07	3
EgrG_000748800	zf-H2C2_2	1.9e-13	1.4e-07	5
EgrG_000862400	zf-H2C2_2	1.2e-05	1.2e-05	10
EgrG_000673000	zf-H2C2_2	3.7e-05	3.7e-05	4
EgrG_000979900	zf-H2C2_2	1.8e-30	1.1e-09	7
EgrG_001017500	zf-H2C2_2	2.9e-15	2.7e-07	4
EgrG_001038700	zf-H2C2_2	7.1e-13	1e-10	5
EgrG_000464600	zf-LITAF-like	1e-23	1.3e-23	1
EgrG_000464600	zf-LITAF-like	4.7e-24	5.9e-24	1
EgrG_000449900	zf-LITAF-like	2.3e-20	3.7e-20	1
EgrG_000464800	zf-LITAF-like	5.5e-24	9.5e-24	1
EgrG_001077700	zf-LITAF-like	5.9e-22	7.4e-22	1
EgrG_000450000	zf-MIZ	7.5e-11	1.1e-10	2
EgrG_000941500	zf-MIZ	5.6e-22	1.3e-21	1

## Sheet:  Table S10
Gene name	Forward_Primer	Reverse_Primer	reference	Amplicon Length
EgrG_000811900	CGGCTGCATATTTCCCTACTT	TGGGATTGACACCCACTTATTC	This study	99
EgrG_000186000	ACCCTCGACAATCTGCTTTC	CTGACTTCCCTCACCCAATAAC	This study	120
EgrG_001006300	CGGAGACCCAGTGCTAAATAC	TCAGCTCGATCTGCTGAAAC	This study	115
EgrG_000320300	CTCGTTGCACAAGTGCTTTC	AGGTGGTCTGCCATCTTTG	This study	100
EgrG_000793900	AAACTCCAGAGGTTAGCGATAC	GAAGTGAGGTTAGGGAGGATTG	This study	109
EgrG_000770300	GAAGCACAAACCCAACATGAG	AGACATCTCGATGACCTTGAAC	This study	101
EgrG_000808600	CTGGTCACCCATAGACGATAAG	GTGGTGGTGGCATGTAATTG	This study	107
EgrG_001013700	CACAGGCTCCCATGGTTTAT	CTGGGAAGTTCTGATACTGGTG	This study	99
5.8S ribosomal RNA	GTCGATGAAGAGTGCAGCCAAC	GGACAGACGTGACCACAGGC	Bai et al. 2020 1	114
GAPDH	ACTCCGTCAATGTTGTCGCTGTCA	TAACCAACTTGCCGCCATCAACCT	Bai et al. 2021	129
EF-1α	TTTGAGAAAGAGGCGGCTGAGATG	TAATAAAGTCACGATGACCGGGCG	Espínola et al. 2014 2	175
1-Espínola SM, Ferreira HB, Zaha A. Validation of suitable reference genes for expression normalization in Echinococcus spp. larval stages. PLoS One. 2014 Jul 11;9(7):e102228.
2-Bai Y, Zhang Z, Jin L, Zhu Y, Zhao L, Shi B, Li J, Guo G, Guo B, McManus DP, Wang S. Dynamic Changes in the Global Transcriptome and MicroRNAome Reveal Complex miRNA-mRNA Regulation in Early Stages of the Bi-Directional Development of Echinococcus granulosus Protoscoleces. Frontiers in microbiology. 2020 Apr 9;11:654.
