# Supplementary material for: MicroRNA-Transcription factor regulatory networks in the early strobilar development of Echinococcus granulosus protoscoleces
Source: BMC Genomics. 2023 Mar 15;24:114. doi: 10.1186/s12864-023-09199-3 (PMC10016175; doi:10.1186/s12864-023-09199-3)
Supplement: Supplementary file 2 — Additional file 2: The Gene Ontology enrichment of the clusters of related genes to each differentially expressed miRNA in early strobilar development of Echinococcus granulosus protoscoleces. [file 12864_2023_9199_MOESM2_ESM.xlsx]

## Sheet: let 7
source	term_name	term_id	adjusted_p_value	negative_log10_of_adjusted_p_value	term_size	query_size	intersection_size	effective_domain_size	intersections
GO:MF	catalytic activity	GO:0003824	4.2e-87	86.3764	2234	4550	2214	4994	EgrG_000163100,EgrG_000774200,EgrG_000105900,EgrG_000217900,EgrG_000338600,EgrG_000878000,EgrG_000024200,EgrG_000059100,EgrG_000062300,EgrG_000064700,EgrG_000068700,EgrG_000069100,EgrG_000079900,EgrG_000085900,EgrG_000088100,EgrG_000092500,EgrG_000092800,EgrG_000094400,EgrG_000094600,EgrG_000098200,EgrG_000098300,EgrG_000098800,EgrG_000104700,EgrG_000105300,EgrG_000106500,EgrG_000108200,EgrG_0001…
GO:MF	organic cyclic compound binding	GO:0097159	2.09e-86	85.6806	1773	4550	1772	4994	EgrG_000100200,EgrG_000163100,EgrG_000209900,EgrG_000462800,EgrG_000478200,EgrG_000665200,EgrG_000774200,EgrG_000839900,EgrG_000105900,EgrG_000338600,EgrG_000851900,EgrG_000878000,EgrG_000904600,EgrG_000064700,EgrG_000068000,EgrG_000068700,EgrG_000071800,EgrG_000088100,EgrG_000104700,EgrG_000108700,EgrG_000117100,EgrG_000119000,EgrG_000120200,EgrG_000126100,EgrG_000128100,EgrG_000143600,EgrG_0001…
GO:MF	heterocyclic compound binding	GO:1901363	2.42e-86	85.6166	1772	4550	1771	4994	EgrG_000100200,EgrG_000163100,EgrG_000209900,EgrG_000462800,EgrG_000478200,EgrG_000665200,EgrG_000774200,EgrG_000839900,EgrG_000105900,EgrG_000338600,EgrG_000851900,EgrG_000878000,EgrG_000904600,EgrG_000064700,EgrG_000068000,EgrG_000068700,EgrG_000071800,EgrG_000088100,EgrG_000104700,EgrG_000108700,EgrG_000117100,EgrG_000119000,EgrG_000120200,EgrG_000126100,EgrG_000128100,EgrG_000143600,EgrG_0001…
GO:MF	ion binding	GO:0043167	3.69e-81	80.4333	1651	4550	1651	4994	EgrG_000100200,EgrG_000123800,EgrG_000163100,EgrG_000529300,EgrG_000656400,EgrG_000735100,EgrG_000774200,EgrG_000818400,EgrG_000857200,EgrG_001144800,EgrG_000105900,EgrG_000216500,EgrG_000217900,EgrG_000338600,EgrG_000513400,EgrG_000602300,EgrG_000851900,EgrG_000878000,EgrG_001122400,EgrG_000046200,EgrG_000064700,EgrG_000071800,EgrG_000079900,EgrG_000098200,EgrG_000098300,EgrG_000104700,EgrG_0001…
GO:MF	transferase activity	GO:0016740	1.03e-43	42.9879	983	4550	983	4994	EgrG_000024200,EgrG_000064700,EgrG_000069100,EgrG_000079900,EgrG_000092500,EgrG_000092800,EgrG_000094400,EgrG_000098200,EgrG_000098300,EgrG_000104700,EgrG_000105300,EgrG_000106500,EgrG_000108200,EgrG_000117400,EgrG_000147400,EgrG_000160400,EgrG_000169600,EgrG_000170800,EgrG_000171500,EgrG_000231000,EgrG_000232600,EgrG_000235400,EgrG_000236100,EgrG_000243450,EgrG_000246000,EgrG_000247800,EgrG_0003…
GO:MF	nucleotide binding	GO:0000166	7.72e-42	41.1121	946	4550	946	4994	EgrG_000100200,EgrG_000163100,EgrG_000774200,EgrG_000105900,EgrG_000338600,EgrG_000851900,EgrG_000878000,EgrG_000064700,EgrG_000071800,EgrG_000104700,EgrG_000108700,EgrG_000119000,EgrG_000120200,EgrG_000143600,EgrG_000147400,EgrG_000172600,EgrG_000177500,EgrG_000203900,EgrG_000223000,EgrG_000232600,EgrG_000236100,EgrG_000236900,EgrG_000242000,EgrG_000244800,EgrG_000247000,EgrG_000248300,EgrG_0002…
GO:MF	nucleoside phosphate binding	GO:1901265	7.72e-42	41.1121	946	4550	946	4994	EgrG_000100200,EgrG_000163100,EgrG_000774200,EgrG_000105900,EgrG_000338600,EgrG_000851900,EgrG_000878000,EgrG_000064700,EgrG_000071800,EgrG_000104700,EgrG_000108700,EgrG_000119000,EgrG_000120200,EgrG_000143600,EgrG_000147400,EgrG_000172600,EgrG_000177500,EgrG_000203900,EgrG_000223000,EgrG_000232600,EgrG_000236100,EgrG_000236900,EgrG_000242000,EgrG_000244800,EgrG_000247000,EgrG_000248300,EgrG_0002…
GO:MF	small molecule binding	GO:0036094	2.54e-41	40.5948	977	4550	976	4994	EgrG_000100200,EgrG_000163100,EgrG_000774200,EgrG_000105900,EgrG_000338600,EgrG_000851900,EgrG_000878000,EgrG_000064700,EgrG_000071800,EgrG_000104700,EgrG_000108700,EgrG_000119000,EgrG_000120200,EgrG_000143600,EgrG_000147400,EgrG_000172600,EgrG_000177500,EgrG_000203900,EgrG_000223000,EgrG_000232600,EgrG_000236100,EgrG_000236900,EgrG_000242000,EgrG_000244800,EgrG_000247000,EgrG_000248300,EgrG_0002…
GO:MF	anion binding	GO:0043168	8.8e-41	40.0556	925	4550	925	4994	EgrG_000100200,EgrG_000163100,EgrG_000774200,EgrG_000105900,EgrG_000338600,EgrG_000851900,EgrG_000878000,EgrG_000064700,EgrG_000071800,EgrG_000104700,EgrG_000108700,EgrG_000119000,EgrG_000143600,EgrG_000147400,EgrG_000172600,EgrG_000177500,EgrG_000203900,EgrG_000223000,EgrG_000232600,EgrG_000236100,EgrG_000236900,EgrG_000242000,EgrG_000244800,EgrG_000247000,EgrG_000248300,EgrG_000249600,EgrG_0002…
GO:MF	nucleic acid binding	GO:0003676	9.88e-41	40.0055	924	4550	924	4994	EgrG_000163100,EgrG_000209900,EgrG_000462800,EgrG_000478200,EgrG_000665200,EgrG_000839900,EgrG_000904600,EgrG_000068000,EgrG_000068700,EgrG_000088100,EgrG_000117100,EgrG_000126100,EgrG_000128100,EgrG_000198200,EgrG_000217400,EgrG_000243450,EgrG_000297200,EgrG_000319000,EgrG_000324100,EgrG_000377550,EgrG_000437500,EgrG_000440600,EgrG_000444000,EgrG_000444500,EgrG_000445000,EgrG_000456300,EgrG_0004…
GO:MF	carbohydrate derivative binding	GO:0097367	6.94e-39	38.1584	887	4550	887	4994	EgrG_000100200,EgrG_000163100,EgrG_000774200,EgrG_000105900,EgrG_000338600,EgrG_000851900,EgrG_000878000,EgrG_000064700,EgrG_000071800,EgrG_000104700,EgrG_000108700,EgrG_000119000,EgrG_000143600,EgrG_000147400,EgrG_000172600,EgrG_000177500,EgrG_000203900,EgrG_000223000,EgrG_000232600,EgrG_000236100,EgrG_000236900,EgrG_000242000,EgrG_000244800,EgrG_000247000,EgrG_000248300,EgrG_000249600,EgrG_0002…
GO:MF	purine nucleotide binding	GO:0017076	1.23e-38	37.9102	882	4550	882	4994	EgrG_000100200,EgrG_000163100,EgrG_000774200,EgrG_000105900,EgrG_000338600,EgrG_000851900,EgrG_000878000,EgrG_000064700,EgrG_000071800,EgrG_000104700,EgrG_000108700,EgrG_000119000,EgrG_000143600,EgrG_000147400,EgrG_000172600,EgrG_000177500,EgrG_000203900,EgrG_000223000,EgrG_000232600,EgrG_000236100,EgrG_000236900,EgrG_000242000,EgrG_000244800,EgrG_000247000,EgrG_000248300,EgrG_000249600,EgrG_0002…
GO:MF	ribonucleotide binding	GO:0032553	1.38e-38	37.8606	881	4550	881	4994	EgrG_000100200,EgrG_000163100,EgrG_000774200,EgrG_000105900,EgrG_000338600,EgrG_000851900,EgrG_000878000,EgrG_000064700,EgrG_000071800,EgrG_000104700,EgrG_000108700,EgrG_000119000,EgrG_000143600,EgrG_000147400,EgrG_000172600,EgrG_000177500,EgrG_000203900,EgrG_000223000,EgrG_000232600,EgrG_000236100,EgrG_000236900,EgrG_000242000,EgrG_000244800,EgrG_000247000,EgrG_000248300,EgrG_000249600,EgrG_0002…
GO:MF	purine ribonucleotide binding	GO:0032555	2.44e-38	37.6127	876	4550	876	4994	EgrG_000100200,EgrG_000163100,EgrG_000774200,EgrG_000105900,EgrG_000338600,EgrG_000851900,EgrG_000878000,EgrG_000064700,EgrG_000071800,EgrG_000104700,EgrG_000108700,EgrG_000119000,EgrG_000143600,EgrG_000147400,EgrG_000172600,EgrG_000177500,EgrG_000203900,EgrG_000223000,EgrG_000232600,EgrG_000236100,EgrG_000236900,EgrG_000242000,EgrG_000244800,EgrG_000247000,EgrG_000248300,EgrG_000249600,EgrG_0002…
GO:MF	purine ribonucleoside triphosphate binding	GO:0035639	5.42e-38	37.2662	869	4550	869	4994	EgrG_000100200,EgrG_000163100,EgrG_000774200,EgrG_000105900,EgrG_000338600,EgrG_000851900,EgrG_000878000,EgrG_000064700,EgrG_000071800,EgrG_000104700,EgrG_000108700,EgrG_000119000,EgrG_000143600,EgrG_000147400,EgrG_000172600,EgrG_000177500,EgrG_000203900,EgrG_000223000,EgrG_000232600,EgrG_000236100,EgrG_000236900,EgrG_000242000,EgrG_000244800,EgrG_000247000,EgrG_000248300,EgrG_000249600,EgrG_0002…
GO:MF	hydrolase activity	GO:0016787	2.04e-36	35.6902	837	4550	837	4994	EgrG_000163100,EgrG_000774200,EgrG_000105900,EgrG_000338600,EgrG_000878000,EgrG_000059100,EgrG_000062300,EgrG_000068700,EgrG_000088100,EgrG_000098800,EgrG_000108700,EgrG_000115700,EgrG_000116600,EgrG_000117100,EgrG_000119000,EgrG_000135000,EgrG_000143600,EgrG_000175300,EgrG_000177500,EgrG_000203900,EgrG_000217600,EgrG_000223000,EgrG_000230600,EgrG_000232600,EgrG_000236900,EgrG_000242000,EgrG_0002…
GO:MF	cation binding	GO:0043169	9.34e-35	34.0297	803	4550	803	4994	EgrG_000123800,EgrG_000529300,EgrG_000656400,EgrG_000735100,EgrG_000818400,EgrG_000857200,EgrG_001144800,EgrG_000216500,EgrG_000217900,EgrG_000338600,EgrG_000513400,EgrG_000602300,EgrG_000851900,EgrG_001122400,EgrG_000046200,EgrG_000079900,EgrG_000098200,EgrG_000098300,EgrG_000105300,EgrG_000108200,EgrG_000120200,EgrG_000151600,EgrG_000158240,EgrG_000171500,EgrG_000172600,EgrG_000177500,EgrG_0001…
GO:MF	metal ion binding	GO:0046872	1.63e-34	33.7868	798	4550	798	4994	EgrG_000123800,EgrG_000529300,EgrG_000656400,EgrG_000735100,EgrG_000818400,EgrG_000857200,EgrG_001144800,EgrG_000216500,EgrG_000217900,EgrG_000338600,EgrG_000513400,EgrG_000602300,EgrG_000851900,EgrG_001122400,EgrG_000046200,EgrG_000079900,EgrG_000098200,EgrG_000098300,EgrG_000105300,EgrG_000108200,EgrG_000120200,EgrG_000151600,EgrG_000158240,EgrG_000171500,EgrG_000172600,EgrG_000177500,EgrG_0001…
GO:MF	adenyl nucleotide binding	GO:0030554	2.47e-31	30.6077	732	4550	732	4994	EgrG_000338600,EgrG_000851900,EgrG_000064700,EgrG_000071800,EgrG_000104700,EgrG_000108700,EgrG_000119000,EgrG_000143600,EgrG_000147400,EgrG_000172600,EgrG_000223000,EgrG_000232600,EgrG_000236100,EgrG_000242000,EgrG_000244800,EgrG_000247000,EgrG_000248300,EgrG_000249600,EgrG_000255900,EgrG_000324100,EgrG_000348100,EgrG_000375800,EgrG_000433900,EgrG_000437500,EgrG_000440600,EgrG_000440700,EgrG_0004…
GO:MF	adenyl ribonucleotide binding	GO:0032559	2.75e-31	30.56	731	4550	731	4994	EgrG_000338600,EgrG_000851900,EgrG_000064700,EgrG_000071800,EgrG_000104700,EgrG_000108700,EgrG_000119000,EgrG_000143600,EgrG_000147400,EgrG_000172600,EgrG_000223000,EgrG_000232600,EgrG_000236100,EgrG_000242000,EgrG_000244800,EgrG_000247000,EgrG_000248300,EgrG_000249600,EgrG_000255900,EgrG_000324100,EgrG_000348100,EgrG_000375800,EgrG_000433900,EgrG_000437500,EgrG_000440600,EgrG_000440700,EgrG_0004…
GO:MF	ATP binding	GO:0005524	5.94e-31	30.226	724	4550	724	4994	EgrG_000338600,EgrG_000851900,EgrG_000064700,EgrG_000071800,EgrG_000104700,EgrG_000108700,EgrG_000119000,EgrG_000143600,EgrG_000147400,EgrG_000172600,EgrG_000223000,EgrG_000232600,EgrG_000236100,EgrG_000242000,EgrG_000244800,EgrG_000247000,EgrG_000248300,EgrG_000249600,EgrG_000255900,EgrG_000324100,EgrG_000348100,EgrG_000375800,EgrG_000433900,EgrG_000437500,EgrG_000440600,EgrG_000440700,EgrG_0004…
GO:MF	catalytic activity, acting on a protein	GO:0140096	8.08e-29	28.0923	679	4550	679	4994	EgrG_000062300,EgrG_000068700,EgrG_000079900,EgrG_000094600,EgrG_000098800,EgrG_000104700,EgrG_000108200,EgrG_000108700,EgrG_000117100,EgrG_000119000,EgrG_000147400,EgrG_000160400,EgrG_000217600,EgrG_000223000,EgrG_000230600,EgrG_000242700,EgrG_000245100,EgrG_000321550,EgrG_000324100,EgrG_000341800,EgrG_000433900,EgrG_000440700,EgrG_000458100,EgrG_000481200,EgrG_000495000,EgrG_000512700,EgrG_0005…
GO:MF	transferase activity, transferring phosphorus-containing groups	GO:0016772	4.16e-20	19.3806	490	4550	490	4994	EgrG_000064700,EgrG_000104700,EgrG_000147400,EgrG_000236100,EgrG_000243450,EgrG_000246000,EgrG_000340600,EgrG_000429900,EgrG_000433900,EgrG_000488200,EgrG_000503600,EgrG_000557500,EgrG_000557900,EgrG_000624900,EgrG_000657000,EgrG_000663500,EgrG_000762200,EgrG_000853000,EgrG_000941900,EgrG_000957300,EgrG_000963000,EgrG_001026500,EgrG_001035100,EgrG_001095600,EgrG_001128600,EgrG_001142200,EgrG_0011…
GO:MF	RNA binding	GO:0003723	2.47e-17	16.6065	428	4550	428	4994	EgrG_000163100,EgrG_000209900,EgrG_000462800,EgrG_000478200,EgrG_000665200,EgrG_000839900,EgrG_000068000,EgrG_000068700,EgrG_000088100,EgrG_000117100,EgrG_000126100,EgrG_000128100,EgrG_000198200,EgrG_000297200,EgrG_000319000,EgrG_000437500,EgrG_000440600,EgrG_000444500,EgrG_000445000,EgrG_000456300,EgrG_000473400,EgrG_000491900,EgrG_000517100,EgrG_000532000,EgrG_000569100,EgrG_000590000,EgrG_0005…
GO:MF	kinase activity	GO:0016301	6.87e-17	16.1628	418	4550	418	4994	EgrG_000064700,EgrG_000104700,EgrG_000147400,EgrG_000236100,EgrG_000433900,EgrG_000488200,EgrG_000503600,EgrG_000557500,EgrG_000557900,EgrG_000657000,EgrG_000762200,EgrG_000853000,EgrG_000957300,EgrG_001026500,EgrG_001095600,EgrG_001128600,EgrG_001142200,EgrG_001176400,EgrG_000075800,EgrG_000131200,EgrG_000135700,EgrG_000154100x,EgrG_000182000,EgrG_000195400,EgrG_000196200,EgrG_000212300,EgrG_000…
GO:MF	transporter activity	GO:0005215	7.14e-16	15.1461	395	4550	395	4994	EgrG_000773900,EgrG_001171800,EgrG_001183100,EgrG_000085900,EgrG_000125000,EgrG_000126700,EgrG_000145800,EgrG_000172600,EgrG_000227800,EgrG_000244800,EgrG_000294450,EgrG_000297500,EgrG_000339600,EgrG_000341500,EgrG_000360000,EgrG_000366000,EgrG_000421550,EgrG_000449000,EgrG_000455700,EgrG_000495000,EgrG_000513900,EgrG_000544400,EgrG_000544500,EgrG_000588900,EgrG_000589500,EgrG_000594000,EgrG_0006…
GO:MF	transmembrane transporter activity	GO:0022857	4.42e-15	14.3542	377	4550	377	4994	EgrG_000773900,EgrG_001171800,EgrG_001183100,EgrG_000085900,EgrG_000125000,EgrG_000126700,EgrG_000145800,EgrG_000227800,EgrG_000244800,EgrG_000297500,EgrG_000339600,EgrG_000341500,EgrG_000360000,EgrG_000366000,EgrG_000421550,EgrG_000449000,EgrG_000455700,EgrG_000495000,EgrG_000513900,EgrG_000544400,EgrG_000544500,EgrG_000588900,EgrG_000589500,EgrG_000594000,EgrG_000603500,EgrG_000610400,EgrG_0006…
GO:MF	DNA binding	GO:0003677	5.99e-15	14.2225	374	4550	374	4994	EgrG_000904600,EgrG_000217400,EgrG_000243450,EgrG_000324100,EgrG_000444000,EgrG_000632800,EgrG_000805200,EgrG_000829800,EgrG_000893400,EgrG_001018300,EgrG_001046800,EgrG_001054200,EgrG_001090300,EgrG_000149300,EgrG_000338200,EgrG_000381900,EgrG_000534000,EgrG_000770200,EgrG_000078600,EgrG_000088800,EgrG_000098700,EgrG_000105200,EgrG_000163600,EgrG_000199100,EgrG_000200100,EgrG_000212600,EgrG_0002…
GO:MF	phosphotransferase activity, alcohol group as acceptor	GO:0016773	1.48e-11	10.8302	296	4550	296	4994	EgrG_000104700,EgrG_000147400,EgrG_000433900,EgrG_000557500,EgrG_000557900,EgrG_000657000,EgrG_000762200,EgrG_000853000,EgrG_001095600,EgrG_001128600,EgrG_001142200,EgrG_000075800,EgrG_000131200,EgrG_000135700,EgrG_000154100x,EgrG_000182000,EgrG_000195400,EgrG_000196200,EgrG_000394700,EgrG_000409500,EgrG_000445100,EgrG_000461400,EgrG_000504700,EgrG_000527600,EgrG_000539900,EgrG_000554500,EgrG_000…
GO:MF	ATP-dependent activity	GO:0140657	3.27e-11	10.4856	288	4550	288	4994	EgrG_001183100,EgrG_000338600,EgrG_000108700,EgrG_000119000,EgrG_000143600,EgrG_000172600,EgrG_000223000,EgrG_000242000,EgrG_000244800,EgrG_000247000,EgrG_000249600,EgrG_000255900,EgrG_000324100,EgrG_000339600,EgrG_000440700,EgrG_000455700,EgrG_000475900,EgrG_000486200,EgrG_000518900,EgrG_000536500,EgrG_000576700,EgrG_000592300,EgrG_000596000,EgrG_000596700,EgrG_000618250,EgrG_000621000,EgrG_0006…
GO:MF	hydrolase activity, acting on acid anhydrides	GO:0016817	4.27e-10	9.36998	262	4550	262	4994	EgrG_000163100,EgrG_000774200,EgrG_000105900,EgrG_000338600,EgrG_000878000,EgrG_000108700,EgrG_000116600,EgrG_000119000,EgrG_000143600,EgrG_000177500,EgrG_000203900,EgrG_000223000,EgrG_000236900,EgrG_000242000,EgrG_000247000,EgrG_000249600,EgrG_000255200,EgrG_000324100,EgrG_000440700,EgrG_000486200,EgrG_000487400,EgrG_000569800,EgrG_000576700,EgrG_000596700,EgrG_000683800,EgrG_000696100,EgrG_0006…
GO:MF	hydrolase activity, acting on acid anhydrides, in phosphorus-containing anhydrides	GO:0016818	4.27e-10	9.36998	262	4550	262	4994	EgrG_000163100,EgrG_000774200,EgrG_000105900,EgrG_000338600,EgrG_000878000,EgrG_000108700,EgrG_000116600,EgrG_000119000,EgrG_000143600,EgrG_000177500,EgrG_000203900,EgrG_000223000,EgrG_000236900,EgrG_000242000,EgrG_000247000,EgrG_000249600,EgrG_000255200,EgrG_000324100,EgrG_000440700,EgrG_000486200,EgrG_000487400,EgrG_000569800,EgrG_000576700,EgrG_000596700,EgrG_000683800,EgrG_000696100,EgrG_0006…
GO:MF	pyrophosphatase activity	GO:0016462	8.5e-10	9.07071	255	4550	255	4994	EgrG_000163100,EgrG_000774200,EgrG_000105900,EgrG_000338600,EgrG_000878000,EgrG_000108700,EgrG_000116600,EgrG_000119000,EgrG_000143600,EgrG_000177500,EgrG_000203900,EgrG_000223000,EgrG_000236900,EgrG_000242000,EgrG_000247000,EgrG_000249600,EgrG_000255200,EgrG_000324100,EgrG_000440700,EgrG_000486200,EgrG_000487400,EgrG_000569800,EgrG_000576700,EgrG_000596700,EgrG_000683800,EgrG_000697600,EgrG_0007…
GO:MF	protein kinase activity	GO:0004672	9.38e-10	9.028	254	4550	254	4994	EgrG_000104700,EgrG_000147400,EgrG_000433900,EgrG_000557500,EgrG_000557900,EgrG_001095600,EgrG_000075800,EgrG_000131200,EgrG_000135700,EgrG_000182000,EgrG_000195400,EgrG_000196200,EgrG_000409500,EgrG_000445100,EgrG_000461400,EgrG_000504700,EgrG_000527600,EgrG_000554500,EgrG_000617300,EgrG_000619800,EgrG_000623200,EgrG_000641500,EgrG_000667600,EgrG_000758400,EgrG_000800500,EgrG_000817800,EgrG_0008…
GO:MF	catalytic activity, acting on a nucleic acid	GO:0140640	1.14e-09	8.9426	252	4550	252	4994	EgrG_000232600,EgrG_000243450,EgrG_000248300,EgrG_000319000,EgrG_000348100,EgrG_000375800,EgrG_000437500,EgrG_000440600,EgrG_000447200,EgrG_000461800,EgrG_000476800,EgrG_000491900,EgrG_000513700,EgrG_000520000,EgrG_000629500,EgrG_000632800,EgrG_000721700,EgrG_000745700,EgrG_000767700,EgrG_000777100,EgrG_000843200,EgrG_000855500,EgrG_000862100,EgrG_000932500,EgrG_000945100,EgrG_000972000,EgrG_0009…
GO:MF	nucleoside-triphosphatase activity	GO:0017111	2.27e-09	8.644	245	4550	245	4994	EgrG_000163100,EgrG_000774200,EgrG_000105900,EgrG_000338600,EgrG_000878000,EgrG_000108700,EgrG_000119000,EgrG_000143600,EgrG_000177500,EgrG_000203900,EgrG_000223000,EgrG_000236900,EgrG_000242000,EgrG_000247000,EgrG_000249600,EgrG_000255200,EgrG_000324100,EgrG_000440700,EgrG_000486200,EgrG_000569800,EgrG_000576700,EgrG_000596700,EgrG_000683800,EgrG_000697600,EgrG_000702700,EgrG_000717700,EgrG_0008…
GO:MF	ion transmembrane transporter activity	GO:0015075	3.51e-08	7.4542	217	4550	217	4994	EgrG_000125000,EgrG_000126700,EgrG_000227800,EgrG_000244800,EgrG_000297500,EgrG_000339600,EgrG_000360000,EgrG_000421550,EgrG_000449000,EgrG_000495000,EgrG_000544400,EgrG_000544500,EgrG_000588900,EgrG_000603500,EgrG_000610400,EgrG_000644600,EgrG_000699000,EgrG_000702250,EgrG_000703000,EgrG_000703900,EgrG_000707400,EgrG_000762100,EgrG_000822300,EgrG_000833100,EgrG_000863100,EgrG_000866800,EgrG_0008…
GO:MF	hydrolase activity, acting on ester bonds	GO:0016788	6.31e-08	7.20019	211	4550	211	4994	EgrG_000059100,EgrG_000115700,EgrG_000135000,EgrG_000175300,EgrG_000284000,EgrG_000319000,EgrG_000438400,EgrG_000482400,EgrG_000632800,EgrG_000767700,EgrG_000779500,EgrG_000878900,EgrG_000892100,EgrG_000966500,EgrG_001031100,EgrG_001040800,EgrG_001055900,EgrG_001073700,EgrG_001083500,EgrG_001088700,EgrG_001090300,EgrG_001200600,EgrG_000058100,EgrG_000100500,EgrG_000149750,EgrG_000182000,EgrG_0001…
GO:MF	inorganic molecular entity transmembrane transporter activity	GO:0015318	9.31e-08	7.03104	207	4550	207	4994	EgrG_000125000,EgrG_000126700,EgrG_000227800,EgrG_000244800,EgrG_000297500,EgrG_000339600,EgrG_000360000,EgrG_000421550,EgrG_000495000,EgrG_000544400,EgrG_000544500,EgrG_000588900,EgrG_000603500,EgrG_000644600,EgrG_000699000,EgrG_000702250,EgrG_000703000,EgrG_000703900,EgrG_000707400,EgrG_000762100,EgrG_000822300,EgrG_000863100,EgrG_000866800,EgrG_000880800,EgrG_000919400,EgrG_001004700,EgrG_0010…
GO:MF	oxidoreductase activity	GO:0016491	1.67e-07	6.7776	201	4550	201	4994	EgrG_000217900,EgrG_000085900,EgrG_000120200,EgrG_000145800,EgrG_000245100,EgrG_000303300,EgrG_000340200,EgrG_000344100,EgrG_000366000,EgrG_000416100,EgrG_000416200,EgrG_000421550,EgrG_000422600,EgrG_000537000,EgrG_000585800,EgrG_000589500,EgrG_000594000,EgrG_000597800,EgrG_000599900,EgrG_000608500,EgrG_000615800,EgrG_000621600,EgrG_000634800,EgrG_000644600,EgrG_000660800,EgrG_000661000,EgrG_0006…
GO:MF	peptidase activity	GO:0008233	5.35e-07	6.2717	189	4550	189	4994	EgrG_000062300,EgrG_000068700,EgrG_000098800,EgrG_000117100,EgrG_000119000,EgrG_000217600,EgrG_000223000,EgrG_000230600,EgrG_000324100,EgrG_000341800,EgrG_000440700,EgrG_000458100,EgrG_000481200,EgrG_000535900,EgrG_000590200,EgrG_000780700,EgrG_000820900,EgrG_000825650,EgrG_000855000,EgrG_000864950,EgrG_000869600,EgrG_001023600,EgrG_001028100,EgrG_001031700,EgrG_001064900,EgrG_001133600,EgrG_0011…
GO:MF	transition metal ion binding	GO:0046914	6.49e-07	6.18751	187	4550	187	4994	EgrG_000529300,EgrG_000818400,EgrG_001144800,EgrG_000217900,EgrG_000303300,EgrG_000377550,EgrG_000437500,EgrG_000512700,EgrG_000548900,EgrG_000591100,EgrG_000606200,EgrG_000670500,EgrG_000694800,EgrG_000696100,EgrG_000855000,EgrG_000861500,EgrG_000874800,EgrG_000892100,EgrG_000923400,EgrG_001011300,EgrG_001031700,EgrG_001040700,EgrG_001049220,EgrG_001088700,EgrG_001133600,EgrG_001195000,EgrG_0020…
GO:MF	structural molecule activity	GO:0005198	1.40886e-06	5.85113	179	4550	179	4994	EgrG_000122200,EgrG_000129600,EgrG_000262400,EgrG_000424800,EgrG_000607200,EgrG_000777200,EgrG_000925600,EgrG_000961800,EgrG_000149000,EgrG_000981700,EgrG_000149400,EgrG_000196700,EgrG_000204900,EgrG_000331900,EgrG_000419900,EgrG_000430300,EgrG_000443000,EgrG_000459700,EgrG_000546300,EgrG_000556300,EgrG_000590000,EgrG_000689100,EgrG_000720100,EgrG_000736000,EgrG_000736400,EgrG_000745200,EgrG_0007…
GO:MF	calcium ion binding	GO:0005509	1.40886e-06	5.85113	179	4550	179	4994	EgrG_000513400,EgrG_000851900,EgrG_001122400,EgrG_000046200,EgrG_000151600,EgrG_000177500,EgrG_000245300,EgrG_000409900,EgrG_000544400,EgrG_000583400,EgrG_000689700,EgrG_000774050,EgrG_000807400,EgrG_000875100,EgrG_000890400,EgrG_000964600,EgrG_001033900,EgrG_001034000,EgrG_001045600,EgrG_001110900,EgrG_001123300,EgrG_000325400,EgrG_001196800,EgrG_001200900,EgrG_001201000,EgrG_001201100,EgrG_0000…
GO:MF	transcription regulator activity	GO:0140110	2.51633e-06	5.59923	173	4550	173	4994	EgrG_000805200,EgrG_000770200,EgrG_000843400,EgrG_000066400,EgrG_000088700,EgrG_000088800,EgrG_000098700,EgrG_000215900,EgrG_000234100,EgrG_000240200,EgrG_000317100,EgrG_000320300,EgrG_000379600,EgrG_000380300,EgrG_000434500,EgrG_000458200,EgrG_000553200,EgrG_000623600,EgrG_000630000,EgrG_000763500,EgrG_000782200,EgrG_000789200,EgrG_000802400,EgrG_000814300,EgrG_000850000,EgrG_000967300,EgrG_0010…
GO:MF	catalytic activity, acting on RNA	GO:0140098	8.00909e-06	5.09642	161	4550	161	4994	EgrG_000232600,EgrG_000248300,EgrG_000319000,EgrG_000348100,EgrG_000375800,EgrG_000437500,EgrG_000440600,EgrG_000447200,EgrG_000461800,EgrG_000476800,EgrG_000491900,EgrG_000513700,EgrG_000520000,EgrG_000629500,EgrG_000721700,EgrG_000745700,EgrG_000767700,EgrG_000777100,EgrG_000862100,EgrG_000932500,EgrG_000945100,EgrG_000972000,EgrG_000976400,EgrG_001008100,EgrG_001040700,EgrG_001073700,EgrG_0010…
GO:MF	molecular function regulator	GO:0098772	1.17733e-05	4.9291	157	4550	157	4994	EgrG_000513400,EgrG_000602300,EgrG_000189800,EgrG_000242700,EgrG_000429300,EgrG_000479900,EgrG_000481600,EgrG_000486600,EgrG_000569200,EgrG_000767200,EgrG_000816600,EgrG_000873100,EgrG_000896100,EgrG_000898800,EgrG_000957300,EgrG_001102600,EgrG_001104300,EgrG_001152900,EgrG_000077800,EgrG_000419200,EgrG_000750100,EgrG_000881000,EgrG_001181950,EgrG_001183000,EgrG_001194600,EgrG_000643200,EgrG_0007…
GO:MF	cation transmembrane transporter activity	GO:0008324	1.17733e-05	4.9291	157	4550	157	4994	EgrG_000125000,EgrG_000126700,EgrG_000227800,EgrG_000244800,EgrG_000339600,EgrG_000360000,EgrG_000421550,EgrG_000449000,EgrG_000495000,EgrG_000544400,EgrG_000544500,EgrG_000588900,EgrG_000603500,EgrG_000644600,EgrG_000699000,EgrG_000702250,EgrG_000703000,EgrG_000703900,EgrG_000707400,EgrG_000762100,EgrG_000822300,EgrG_000863100,EgrG_000866800,EgrG_000880800,EgrG_000919400,EgrG_001008200,EgrG_0010…
GO:MF	guanyl nucleotide binding	GO:0019001	1.29629e-05	4.8873	156	4550	156	4994	EgrG_000100200,EgrG_000163100,EgrG_000774200,EgrG_000105900,EgrG_000851900,EgrG_000878000,EgrG_000177500,EgrG_000203900,EgrG_000236900,EgrG_000255200,EgrG_000569800,EgrG_000677800,EgrG_000697600,EgrG_001019800,EgrG_001056900,EgrG_001120000,EgrG_000040900,EgrG_000041100,EgrG_000042200,EgrG_000042500,EgrG_000042600,EgrG_000042700,EgrG_000069900,EgrG_000202500,EgrG_000202600,EgrG_000339900,EgrG_0003…
GO:MF	zinc ion binding	GO:0008270	1.73008e-05	4.76193	153	4550	153	4994	EgrG_000529300,EgrG_000818400,EgrG_001144800,EgrG_000377550,EgrG_000437500,EgrG_000512700,EgrG_000548900,EgrG_000606200,EgrG_000694800,EgrG_000861500,EgrG_000874800,EgrG_001011300,EgrG_001040700,EgrG_000108300,EgrG_000153400,EgrG_000153500,EgrG_000153600,EgrG_000154000,EgrG_000381900,EgrG_000477900,EgrG_000616300,EgrG_000619000,EgrG_000716300,EgrG_001063900,EgrG_001117100,EgrG_000042300,EgrG_0000…
GO:MF	inorganic cation transmembrane transporter activity	GO:0022890	2.09699e-05	4.6784	151	4550	151	4994	EgrG_000125000,EgrG_000126700,EgrG_000227800,EgrG_000244800,EgrG_000339600,EgrG_000360000,EgrG_000421550,EgrG_000495000,EgrG_000544400,EgrG_000544500,EgrG_000588900,EgrG_000603500,EgrG_000644600,EgrG_000699000,EgrG_000702250,EgrG_000703000,EgrG_000703900,EgrG_000707400,EgrG_000762100,EgrG_000822300,EgrG_000863100,EgrG_000866800,EgrG_000880800,EgrG_000919400,EgrG_001008200,EgrG_001052800,EgrG_0011…
GO:MF	guanyl ribonucleotide binding	GO:0032561	2.09699e-05	4.6784	151	4550	151	4994	EgrG_000100200,EgrG_000163100,EgrG_000774200,EgrG_000105900,EgrG_000851900,EgrG_000878000,EgrG_000177500,EgrG_000203900,EgrG_000236900,EgrG_000255200,EgrG_000569800,EgrG_000677800,EgrG_000697600,EgrG_001019800,EgrG_001056900,EgrG_001120000,EgrG_000040900,EgrG_000041100,EgrG_000042200,EgrG_000042500,EgrG_000042600,EgrG_000042700,EgrG_000069900,EgrG_000202500,EgrG_000202600,EgrG_000339900,EgrG_0003…
GO:MF	GTP binding	GO:0005525	2.79784e-05	4.55318	148	4550	148	4994	EgrG_000100200,EgrG_000163100,EgrG_000774200,EgrG_000105900,EgrG_000851900,EgrG_000878000,EgrG_000177500,EgrG_000203900,EgrG_000236900,EgrG_000255200,EgrG_000569800,EgrG_000677800,EgrG_000697600,EgrG_001019800,EgrG_001056900,EgrG_001120000,EgrG_000040900,EgrG_000041100,EgrG_000042200,EgrG_000042500,EgrG_000042600,EgrG_000042700,EgrG_000069900,EgrG_000202500,EgrG_000202600,EgrG_000339900,EgrG_0003…
GO:MF	passive transmembrane transporter activity	GO:0022803	3.73224e-05	4.42803	145	4550	145	4994	EgrG_000297500,EgrG_000544400,EgrG_000544500,EgrG_000603500,EgrG_000702250,EgrG_000703900,EgrG_000822300,EgrG_000919400,EgrG_001004700,EgrG_001153000,EgrG_000044100,EgrG_000061100,EgrG_000063700,EgrG_000080100,EgrG_000080200,EgrG_000080300,EgrG_000112000,EgrG_000124900,EgrG_000125400,EgrG_000125500,EgrG_000125550,EgrG_000125600,EgrG_000135700,EgrG_000143700,EgrG_000146200,EgrG_000146300,EgrG_0001…
GO:MF	DNA-binding transcription factor activity	GO:0003700	3.73224e-05	4.42803	145	4550	145	4994	EgrG_000805200,EgrG_000770200,EgrG_000843400,EgrG_000088800,EgrG_000098700,EgrG_000215900,EgrG_000234100,EgrG_000240200,EgrG_000317100,EgrG_000320300,EgrG_000379600,EgrG_000380300,EgrG_000434500,EgrG_000458200,EgrG_000553200,EgrG_000623600,EgrG_000630000,EgrG_000763500,EgrG_000782200,EgrG_000802400,EgrG_000814300,EgrG_000967300,EgrG_001012000,EgrG_001013700,EgrG_001032900,EgrG_001055700,EgrG_0010…
GO:MF	channel activity	GO:0015267	3.73224e-05	4.42803	145	4550	145	4994	EgrG_000297500,EgrG_000544400,EgrG_000544500,EgrG_000603500,EgrG_000702250,EgrG_000703900,EgrG_000822300,EgrG_000919400,EgrG_001004700,EgrG_001153000,EgrG_000044100,EgrG_000061100,EgrG_000063700,EgrG_000080100,EgrG_000080200,EgrG_000080300,EgrG_000112000,EgrG_000124900,EgrG_000125400,EgrG_000125500,EgrG_000125550,EgrG_000125600,EgrG_000135700,EgrG_000143700,EgrG_000146200,EgrG_000146300,EgrG_0001…
GO:MF	enzyme regulator activity	GO:0030234	4.52225e-05	4.34465	143	4550	143	4994	EgrG_000513400,EgrG_000602300,EgrG_000242700,EgrG_000429300,EgrG_000479900,EgrG_000481600,EgrG_000486600,EgrG_000569200,EgrG_000767200,EgrG_000816600,EgrG_000873100,EgrG_000898800,EgrG_000957300,EgrG_001102600,EgrG_001104300,EgrG_001152900,EgrG_000077800,EgrG_000419200,EgrG_000750100,EgrG_000881000,EgrG_001181950,EgrG_000643200,EgrG_000708200,EgrG_000247700,EgrG_000256800,EgrG_000454300,EgrG_0008…
GO:MF	ion channel activity	GO:0005216	7.30568e-05	4.13634	138	4550	138	4994	EgrG_000297500,EgrG_000544400,EgrG_000544500,EgrG_000603500,EgrG_000702250,EgrG_000703900,EgrG_000822300,EgrG_000919400,EgrG_001004700,EgrG_001153000,EgrG_000044100,EgrG_000061100,EgrG_000063700,EgrG_000080100,EgrG_000080200,EgrG_000080300,EgrG_000112000,EgrG_000135700,EgrG_000143700,EgrG_000146200,EgrG_000146300,EgrG_000165100,EgrG_000169800,EgrG_000204500,EgrG_000204600,EgrG_000209700,EgrG_0002…
GO:MF	molecular transducer activity	GO:0060089	9.73949e-05	4.01146	135	4550	135	4994	EgrG_000043500,EgrG_000044100,EgrG_000066200,EgrG_000069600,EgrG_000070900,EgrG_000074700,EgrG_000075800,EgrG_000077100,EgrG_000085700,EgrG_000165100,EgrG_000174300,EgrG_000186600,EgrG_000195400,EgrG_000221900,EgrG_000232000,EgrG_000234800,EgrG_000259000,EgrG_000296700,EgrG_000334700,EgrG_000356400,EgrG_000364400,EgrG_000431100,EgrG_000433200,EgrG_000438200,EgrG_000447900,EgrG_000457100,EgrG_0004…
GO:MF	signaling receptor activity	GO:0038023	9.73949e-05	4.01146	135	4550	135	4994	EgrG_000043500,EgrG_000044100,EgrG_000066200,EgrG_000069600,EgrG_000070900,EgrG_000074700,EgrG_000075800,EgrG_000077100,EgrG_000085700,EgrG_000165100,EgrG_000174300,EgrG_000186600,EgrG_000195400,EgrG_000221900,EgrG_000232000,EgrG_000234800,EgrG_000259000,EgrG_000296700,EgrG_000334700,EgrG_000356400,EgrG_000364400,EgrG_000431100,EgrG_000433200,EgrG_000438200,EgrG_000447900,EgrG_000457100,EgrG_0004…
GO:MF	ATP hydrolysis activity	GO:0016887	0.000157211	3.80352	130	4550	130	4994	EgrG_000338600,EgrG_000108700,EgrG_000119000,EgrG_000143600,EgrG_000223000,EgrG_000242000,EgrG_000247000,EgrG_000249600,EgrG_000324100,EgrG_000440700,EgrG_000486200,EgrG_000576700,EgrG_000596700,EgrG_000683800,EgrG_000702700,EgrG_000717700,EgrG_000872100,EgrG_000909400,EgrG_001101900,EgrG_001187600,EgrG_001190500,EgrG_000314200,EgrG_000519900,EgrG_000572300,EgrG_000592100,EgrG_000616300,EgrG_0006…
GO:MF	cytoskeletal protein binding	GO:0008092	0.000172999	3.76196	129	4550	129	4994	EgrG_000728100,EgrG_000108700,EgrG_000151600,EgrG_000181100,EgrG_000191500,EgrG_000204800,EgrG_000242300,EgrG_000257920,EgrG_000305600,EgrG_000359700,EgrG_000413000,EgrG_000456000,EgrG_000479300,EgrG_000480700,EgrG_000485800,EgrG_000486600,EgrG_000518900,EgrG_000576100,EgrG_000598050,EgrG_000621500,EgrG_000641900,EgrG_000653400,EgrG_000689700,EgrG_000718000,EgrG_000736000,EgrG_000772300,EgrG_0008…
GO:MF	transmembrane signaling receptor activity	GO:0004888	0.000172999	3.76196	129	4550	129	4994	EgrG_000043500,EgrG_000044100,EgrG_000066200,EgrG_000069600,EgrG_000070900,EgrG_000074700,EgrG_000075800,EgrG_000077100,EgrG_000085700,EgrG_000165100,EgrG_000174300,EgrG_000186600,EgrG_000195400,EgrG_000221900,EgrG_000232000,EgrG_000234800,EgrG_000259000,EgrG_000296700,EgrG_000334700,EgrG_000356400,EgrG_000364400,EgrG_000431100,EgrG_000433200,EgrG_000438200,EgrG_000447900,EgrG_000457100,EgrG_0004…
GO:MF	glycosyltransferase activity	GO:0016757	0.000495039	3.30536	118	4550	118	4994	EgrG_000024200,EgrG_000069100,EgrG_000098200,EgrG_000098300,EgrG_000106500,EgrG_000169600,EgrG_000170800,EgrG_000171500,EgrG_000231000,EgrG_000235400,EgrG_000247800,EgrG_000370300,EgrG_000370400,EgrG_000370700,EgrG_000370800,EgrG_000397200,EgrG_000406400,EgrG_000412000,EgrG_000418600,EgrG_000418900,EgrG_000447100,EgrG_000447200,EgrG_000455200,EgrG_000525000,EgrG_000525200,EgrG_000545700,EgrG_0005…
GO:MF	structural constituent of ribosome	GO:0003735	0.000544621	3.26391	117	4550	117	4994	EgrG_000149400,EgrG_000196700,EgrG_000204900,EgrG_000331900,EgrG_000419900,EgrG_000430300,EgrG_000459700,EgrG_000546300,EgrG_000556300,EgrG_000590000,EgrG_000689100,EgrG_000720100,EgrG_000736400,EgrG_000745200,EgrG_000754300,EgrG_000771900,EgrG_000772100,EgrG_000887700,EgrG_000924700,EgrG_001011600,EgrG_001122900,EgrG_001146500,EgrG_000201600,EgrG_000183700,EgrG_000322250,EgrG_000785600,EgrG_0000…
GO:MF	GTPase activity	GO:0003924	0.000659141	3.18102	115	4550	115	4994	EgrG_000163100,EgrG_000774200,EgrG_000105900,EgrG_000878000,EgrG_000177500,EgrG_000203900,EgrG_000236900,EgrG_000255200,EgrG_000569800,EgrG_000697600,EgrG_001019800,EgrG_000040900,EgrG_000041100,EgrG_000042200,EgrG_000042500,EgrG_000042600,EgrG_000042700,EgrG_000069900,EgrG_000202500,EgrG_000202600,EgrG_000339900,EgrG_000340000,EgrG_000352800,EgrG_000359200,EgrG_000413200,EgrG_000476400,EgrG_0005…
GO:MF	phosphoric ester hydrolase activity	GO:0042578	0.000797675	3.09817	113	4550	113	4994	EgrG_000059100,EgrG_000115700,EgrG_000284000,EgrG_000482400,EgrG_000779500,EgrG_000892100,EgrG_001031100,EgrG_001040800,EgrG_001055900,EgrG_001088700,EgrG_001200600,EgrG_000058100,EgrG_000149750,EgrG_000186500,EgrG_000214300,EgrG_000249000,EgrG_000283300,EgrG_000372200,EgrG_000466900,EgrG_000635000,EgrG_000752700,EgrG_001069200,EgrG_001082700,EgrG_001094000,EgrG_001133800,EgrG_001151400,EgrG_0001…
GO:MF	transferase activity, transferring one-carbon groups	GO:0016741	0.00106177	2.97397	110	4550	110	4994	EgrG_000379200,EgrG_000476800,EgrG_000513700,EgrG_000605700,EgrG_000675700,EgrG_000721700,EgrG_000832800,EgrG_000849700,EgrG_000862100,EgrG_000894500,EgrG_000905300,EgrG_000910600,EgrG_001016800,EgrG_001114300,EgrG_000084100,EgrG_000461000,EgrG_000916610,EgrG_001023550,EgrG_001057800,EgrG_000011000,EgrG_000101600,EgrG_000223900,EgrG_000332200,EgrG_000451700,EgrG_000516400,EgrG_000750900,EgrG_0008…
GO:MF	methyltransferase activity	GO:0008168	0.00106177	2.97397	110	4550	110	4994	EgrG_000379200,EgrG_000476800,EgrG_000513700,EgrG_000605700,EgrG_000675700,EgrG_000721700,EgrG_000832800,EgrG_000849700,EgrG_000862100,EgrG_000894500,EgrG_000905300,EgrG_000910600,EgrG_001016800,EgrG_001114300,EgrG_000084100,EgrG_000461000,EgrG_000916610,EgrG_001023550,EgrG_001057800,EgrG_000011000,EgrG_000101600,EgrG_000223900,EgrG_000332200,EgrG_000451700,EgrG_000516400,EgrG_000750900,EgrG_0008…
GO:MF	ligase activity	GO:0016874	0.00116792	2.93259	109	4550	109	4994	EgrG_000232600,EgrG_000248300,EgrG_000348100,EgrG_000375800,EgrG_000437500,EgrG_000440600,EgrG_000461800,EgrG_000491900,EgrG_000506900,EgrG_000519200,EgrG_000520000,EgrG_000629500,EgrG_000777100,EgrG_000874800,EgrG_000919400,EgrG_000932500,EgrG_000945100,EgrG_000972000,EgrG_000976400,EgrG_001008100,EgrG_001011300,EgrG_001055800,EgrG_001056900,EgrG_001147900,EgrG_001153000,EgrG_001189600,EgrG_0011…
GO:MF	active transmembrane transporter activity	GO:0022804	0.00141304	2.84984	107	4550	107	4994	EgrG_001183100,EgrG_000085900,EgrG_000126700,EgrG_000145800,EgrG_000244800,EgrG_000339600,EgrG_000366000,EgrG_000421550,EgrG_000455700,EgrG_000589500,EgrG_000594000,EgrG_000603500,EgrG_000610400,EgrG_000644600,EgrG_000687800,EgrG_000699000,EgrG_000703000,EgrG_000762100,EgrG_000880800,EgrG_000890400,EgrG_000892000,EgrG_000976200,EgrG_001008200,EgrG_001075900,EgrG_001167900,EgrG_001195000,EgrG_9000…
GO:MF	translation regulator activity	GO:0045182	0.00275086	2.56053	100	4550	100	4994	EgrG_000068000,EgrG_000068700,EgrG_000117100,EgrG_000126100,EgrG_000128100,EgrG_000297200,EgrG_000445000,EgrG_000473400,EgrG_000517100,EgrG_000532000,EgrG_000619600,EgrG_000697600,EgrG_000738200,EgrG_000801200,EgrG_000809800,EgrG_000954000,EgrG_000958400,EgrG_001123900,EgrG_001125000,EgrG_000527600,EgrG_000232500,EgrG_000670900,EgrG_000150000,EgrG_000183600,EgrG_000237000,EgrG_000666300,EgrG_0011…
GO:MF	helicase activity	GO:0004386	0.00332698	2.47795	98	4550	98	4994	EgrG_000843200,EgrG_001040700,EgrG_000199100,EgrG_000212600,EgrG_000640000,EgrG_000744400,EgrG_000868500,EgrG_000941700,EgrG_000068900,EgrG_000086400,EgrG_000097900,EgrG_000098400,EgrG_000110700,EgrG_000122300,EgrG_000123700,EgrG_000127400,EgrG_000150000,EgrG_000171000,EgrG_000181800,EgrG_000193600,EgrG_000194600,EgrG_000211600,EgrG_000214600,EgrG_000228800,EgrG_000242500,EgrG_000332300,EgrG_0003…
GO:MF	translation regulator activity, nucleic acid binding	GO:0090079	0.00332698	2.47795	98	4550	98	4994	EgrG_000068000,EgrG_000068700,EgrG_000117100,EgrG_000126100,EgrG_000128100,EgrG_000297200,EgrG_000445000,EgrG_000473400,EgrG_000517100,EgrG_000532000,EgrG_000619600,EgrG_000697600,EgrG_000738200,EgrG_000801200,EgrG_000809800,EgrG_000954000,EgrG_000958400,EgrG_001123900,EgrG_001125000,EgrG_000527600,EgrG_000232500,EgrG_000670900,EgrG_000150000,EgrG_000183600,EgrG_000237000,EgrG_000666300,EgrG_0011…
GO:MF	metal ion transmembrane transporter activity	GO:0046873	0.00332698	2.47795	98	4550	98	4994	EgrG_000126700,EgrG_000244800,EgrG_000495000,EgrG_000544400,EgrG_000544500,EgrG_000603500,EgrG_000702250,EgrG_000703900,EgrG_000822300,EgrG_001008200,EgrG_001164500,EgrG_001195000,EgrG_000062500,EgrG_000062600,EgrG_000063700,EgrG_000080100,EgrG_000080300,EgrG_000112000,EgrG_000117900,EgrG_000124300,EgrG_000135700,EgrG_000143700,EgrG_000146200,EgrG_000146300,EgrG_000169800,EgrG_000204500,EgrG_0002…
GO:MF	translation factor activity, RNA binding	GO:0008135	0.00332698	2.47795	98	4550	98	4994	EgrG_000068000,EgrG_000068700,EgrG_000117100,EgrG_000126100,EgrG_000128100,EgrG_000297200,EgrG_000445000,EgrG_000473400,EgrG_000517100,EgrG_000532000,EgrG_000619600,EgrG_000697600,EgrG_000738200,EgrG_000801200,EgrG_000809800,EgrG_000954000,EgrG_000958400,EgrG_001123900,EgrG_001125000,EgrG_000527600,EgrG_000232500,EgrG_000670900,EgrG_000150000,EgrG_000183600,EgrG_000237000,EgrG_000666300,EgrG_0011…
GO:MF	protein serine/threonine kinase activity	GO:0004674	0.00486527	2.31289	94	4550	94	4994	EgrG_000104700,EgrG_000433900,EgrG_001095600,EgrG_000182000,EgrG_000195400,EgrG_000667600,EgrG_000758400,EgrG_000800500,EgrG_000817800,EgrG_000906600,EgrG_001114500,EgrG_001181300,EgrG_000454700,EgrG_000632400,EgrG_000641400,EgrG_000888400,EgrG_000067500,EgrG_000067600,EgrG_000101500,EgrG_000109100,EgrG_000109200,EgrG_000144900,EgrG_000145100,EgrG_000157950,EgrG_000158500,EgrG_000174000,EgrG_0002…
GO:MF	phosphatase activity	GO:0016791	0.00588277	2.23042	92	4550	92	4994	EgrG_000284000,EgrG_000482400,EgrG_000779500,EgrG_000892100,EgrG_001031100,EgrG_001040800,EgrG_001055900,EgrG_001088700,EgrG_000058100,EgrG_000149750,EgrG_000186500,EgrG_000214300,EgrG_000283300,EgrG_000466900,EgrG_000635000,EgrG_000752700,EgrG_001082700,EgrG_001133800,EgrG_001151400,EgrG_000211200,EgrG_000218400,EgrG_000221800,EgrG_000255500,EgrG_000261600,EgrG_000451900,EgrG_000601200,EgrG_0008…
GO:MF	cation channel activity	GO:0005261	0.00646855	2.18919	91	4550	91	4994	EgrG_000544400,EgrG_000544500,EgrG_000603500,EgrG_000702250,EgrG_000703900,EgrG_000822300,EgrG_000919400,EgrG_001153000,EgrG_000063700,EgrG_000080100,EgrG_000080200,EgrG_000080300,EgrG_000112000,EgrG_000135700,EgrG_000143700,EgrG_000146200,EgrG_000146300,EgrG_000169800,EgrG_000204500,EgrG_000204600,EgrG_000215200,EgrG_000215300,EgrG_000219100,EgrG_000251500,EgrG_000323700,EgrG_000391000,EgrG_0003…
GO:MF	protein dimerization activity	GO:0046983	0.0114279	1.94203	85	4550	85	4994	EgrG_000457300,EgrG_000686100,EgrG_000805200,EgrG_000896100,EgrG_000175600,EgrG_000338200,EgrG_000547400,EgrG_000512900,EgrG_000840100,EgrG_001076400,EgrG_000862200,EgrG_000125800,EgrG_000128000,EgrG_000204400,EgrG_000209600,EgrG_000305000,EgrG_000323100,EgrG_000344700,EgrG_000377500,EgrG_000434100,EgrG_000451950,EgrG_000459300,EgrG_000472600,EgrG_000472800,EgrG_000472900,EgrG_000498200,EgrG_0004…
GO:MF	acyltransferase activity	GO:0016746	0.0138129	1.85972	83	4550	83	4994	EgrG_000105300,EgrG_000160400,EgrG_000321550,EgrG_000347100,EgrG_000495000,EgrG_000574600,EgrG_000575200,EgrG_000596900,EgrG_000616600,EgrG_000645000,EgrG_000741500,EgrG_000851500,EgrG_000968400,EgrG_001028500,EgrG_001036500,EgrG_000075600,EgrG_000112300,EgrG_000233900,EgrG_000234000,EgrG_000296000,EgrG_000306100,EgrG_000321300,EgrG_000345300,EgrG_000439000,EgrG_000457700,EgrG_000471750,EgrG_0004…
GO:MF	gated channel activity	GO:0022836	0.0183525	1.73631	80	4550	80	4994	EgrG_000297500,EgrG_000544400,EgrG_000544500,EgrG_000702250,EgrG_000822300,EgrG_001004700,EgrG_000044100,EgrG_000080100,EgrG_000135700,EgrG_000143700,EgrG_000146200,EgrG_000146300,EgrG_000165100,EgrG_000169800,EgrG_000204500,EgrG_000204600,EgrG_000209700,EgrG_000215200,EgrG_000215300,EgrG_000323700,EgrG_000391000,EgrG_000448900,EgrG_000462600,EgrG_000484000,EgrG_000499600,EgrG_000499700,EgrG_0005…
GO:MF	nucleoside-triphosphatase regulator activity	GO:0060589	0.0243795	1.61298	77	4550	77	4994	EgrG_000513400,EgrG_000602300,EgrG_000429300,EgrG_000479900,EgrG_000481600,EgrG_000486600,EgrG_000569200,EgrG_000767200,EgrG_000898800,EgrG_000957300,EgrG_001102600,EgrG_001104300,EgrG_001152900,EgrG_000750100,EgrG_000643200,EgrG_000708200,EgrG_000256800,EgrG_000894200,EgrG_000969700,EgrG_001078500,EgrG_000109300,EgrG_000189200,EgrG_000202400,EgrG_000262100,EgrG_000425800,EgrG_000470100,EgrG_0005…
GO:MF	GTPase regulator activity	GO:0030695	0.0243795	1.61298	77	4550	77	4994	EgrG_000513400,EgrG_000602300,EgrG_000429300,EgrG_000479900,EgrG_000481600,EgrG_000486600,EgrG_000569200,EgrG_000767200,EgrG_000898800,EgrG_000957300,EgrG_001102600,EgrG_001104300,EgrG_001152900,EgrG_000750100,EgrG_000643200,EgrG_000708200,EgrG_000256800,EgrG_000894200,EgrG_000969700,EgrG_001078500,EgrG_000109300,EgrG_000189200,EgrG_000202400,EgrG_000262100,EgrG_000425800,EgrG_000470100,EgrG_0005…
GO:MF	actin binding	GO:0003779	0.0323799	1.48972	74	4550	74	4994	EgrG_000728100,EgrG_000151600,EgrG_000181100,EgrG_000204800,EgrG_000242300,EgrG_000257920,EgrG_000305600,EgrG_000359700,EgrG_000456000,EgrG_000479300,EgrG_000485800,EgrG_000486600,EgrG_000598050,EgrG_000641900,EgrG_000689700,EgrG_000736000,EgrG_000772300,EgrG_000801400,EgrG_000805600,EgrG_000821800,EgrG_000837400,EgrG_000841300,EgrG_000849000,EgrG_000849700,EgrG_000920900,EgrG_001155500,EgrG_0011…
GO:MF	endopeptidase activity	GO:0004175	0.0391201	1.4076	72	4550	72	4994	EgrG_000062300,EgrG_000230600,EgrG_000324100,EgrG_000341800,EgrG_000481200,EgrG_000535900,EgrG_000590200,EgrG_000780700,EgrG_000864950,EgrG_000869600,EgrG_001023600,EgrG_001064900,EgrG_001150600,EgrG_000084000,EgrG_000102400,EgrG_000165600,EgrG_000347500,EgrG_000435100,EgrG_000468800,EgrG_000616300,EgrG_000832900,EgrG_000847400,EgrG_000892700,EgrG_000892800,EgrG_000896900,EgrG_000924600,EgrG_0009…
GO:MF	nuclease activity	GO:0004518	0.042998	1.36655	71	4550	71	4994	EgrG_000319000,EgrG_000632800,EgrG_000878900,EgrG_001073700,EgrG_001083500,EgrG_001090300,EgrG_000100500,EgrG_000182000,EgrG_000438600,EgrG_001096200,EgrG_000078600,EgrG_000097500,EgrG_000145400,EgrG_000184200,EgrG_000244900,EgrG_000321400,EgrG_000744400,EgrG_000831500,EgrG_000899800,EgrG_000944000,EgrG_001130100,EgrG_001132700,EgrG_000181800,EgrG_000545600,EgrG_000887200,EgrG_000095850,EgrG_0004…
GO:BP	primary metabolic process	GO:0044238	2.01e-08	7.69764	2173	4054	2171	4089	EgrG_000059100,EgrG_000062300,EgrG_000066300,EgrG_000068000,EgrG_000068700,EgrG_000069100,EgrG_000079900,EgrG_000088100,EgrG_000092800,EgrG_000094400,EgrG_000098200,EgrG_000098300,EgrG_000098800,EgrG_000103000,EgrG_000103500,EgrG_000104700,EgrG_000105300,EgrG_000106500,EgrG_000108200,EgrG_000115700,EgrG_000116600,EgrG_000117100,EgrG_000117400,EgrG_000119000,EgrG_000120200,EgrG_000125000,EgrG_0001…
GO:BP	cellular metabolic process	GO:0044237	1.05e-07	6.98052	2231	4054	2228	4089	EgrG_000187100,EgrG_000059100,EgrG_000062300,EgrG_000063100,EgrG_000064700,EgrG_000066300,EgrG_000068000,EgrG_000068700,EgrG_000069100,EgrG_000074500,EgrG_000079900,EgrG_000085900,EgrG_000088100,EgrG_000092800,EgrG_000094400,EgrG_000098200,EgrG_000098300,EgrG_000098800,EgrG_000103000,EgrG_000103500,EgrG_000104700,EgrG_000105300,EgrG_000106500,EgrG_000108200,EgrG_000112200,EgrG_000115700,EgrG_0001…
GO:BP	macromolecule metabolic process	GO:0043170	1.11e-07	6.95578	1882	4054	1881	4089	EgrG_000961800,EgrG_000062300,EgrG_000066300,EgrG_000068000,EgrG_000068700,EgrG_000079900,EgrG_000088100,EgrG_000094400,EgrG_000098200,EgrG_000098300,EgrG_000098800,EgrG_000103000,EgrG_000103500,EgrG_000104700,EgrG_000105300,EgrG_000106500,EgrG_000108200,EgrG_000116600,EgrG_000117100,EgrG_000117400,EgrG_000119000,EgrG_000126100,EgrG_000128100,EgrG_000147400,EgrG_000149400,EgrG_000169600,EgrG_0001…
GO:BP	metabolic process	GO:0008152	1.34e-07	6.8713	2495	4054	2490	4089	EgrG_000961800,EgrG_000187100,EgrG_000059100,EgrG_000062300,EgrG_000063100,EgrG_000064700,EgrG_000066300,EgrG_000068000,EgrG_000068700,EgrG_000069100,EgrG_000074500,EgrG_000079900,EgrG_000085900,EgrG_000088100,EgrG_000092800,EgrG_000094400,EgrG_000098200,EgrG_000098300,EgrG_000098800,EgrG_000103000,EgrG_000103500,EgrG_000104700,EgrG_000105300,EgrG_000106500,EgrG_000108200,EgrG_000112200,EgrG_0001…
GO:BP	organic substance metabolic process	GO:0071704	7.4e-07	6.13071	2254	4054	2250	4089	EgrG_000961800,EgrG_000059100,EgrG_000062300,EgrG_000066300,EgrG_000068000,EgrG_000068700,EgrG_000069100,EgrG_000079900,EgrG_000088100,EgrG_000092800,EgrG_000094400,EgrG_000098200,EgrG_000098300,EgrG_000098800,EgrG_000103000,EgrG_000103500,EgrG_000104700,EgrG_000105300,EgrG_000106500,EgrG_000108200,EgrG_000115700,EgrG_000116600,EgrG_000117100,EgrG_000117400,EgrG_000119000,EgrG_000120200,EgrG_0001…
GO:BP	nitrogen compound metabolic process	GO:0006807	1.47347e-05	4.83166	2046	4054	2042	4089	EgrG_000062300,EgrG_000066300,EgrG_000068000,EgrG_000068700,EgrG_000069100,EgrG_000079900,EgrG_000088100,EgrG_000094400,EgrG_000098200,EgrG_000098300,EgrG_000098800,EgrG_000103000,EgrG_000103500,EgrG_000104700,EgrG_000105300,EgrG_000106500,EgrG_000108200,EgrG_000116600,EgrG_000117100,EgrG_000117400,EgrG_000119000,EgrG_000120200,EgrG_000125000,EgrG_000126100,EgrG_000128100,EgrG_000147400,EgrG_0001…
GO:BP	cellular macromolecule metabolic process	GO:0044260	3.84196e-05	4.41545	1216	4054	1216	4089	EgrG_000062300,EgrG_000068000,EgrG_000068700,EgrG_000079900,EgrG_000094400,EgrG_000098200,EgrG_000098300,EgrG_000103000,EgrG_000103500,EgrG_000104700,EgrG_000106500,EgrG_000108200,EgrG_000116600,EgrG_000117100,EgrG_000117400,EgrG_000119000,EgrG_000126100,EgrG_000128100,EgrG_000147400,EgrG_000149400,EgrG_000169600,EgrG_000170800,EgrG_000171500,EgrG_000180100,EgrG_000196100,EgrG_000196700,EgrG_0001…
GO:BP	cellular nitrogen compound metabolic process	GO:0034641	5.4057e-05	4.26715	1188	4054	1188	4089	EgrG_000066300,EgrG_000068000,EgrG_000068700,EgrG_000069100,EgrG_000088100,EgrG_000105300,EgrG_000117100,EgrG_000120200,EgrG_000125000,EgrG_000126100,EgrG_000128100,EgrG_000149400,EgrG_000162000,EgrG_000179700,EgrG_000180100,EgrG_000196700,EgrG_000198200,EgrG_000204900,EgrG_000217400,EgrG_000232600,EgrG_000243450,EgrG_000248300,EgrG_000297200,EgrG_000303300,EgrG_000319000,EgrG_000331900,EgrG_0003…
GO:BP	cellular protein metabolic process	GO:0044267	0.000420088	3.37666	1014	4054	1014	4089	EgrG_000062300,EgrG_000068000,EgrG_000068700,EgrG_000079900,EgrG_000094400,EgrG_000098200,EgrG_000098300,EgrG_000103000,EgrG_000103500,EgrG_000104700,EgrG_000106500,EgrG_000108200,EgrG_000116600,EgrG_000117100,EgrG_000117400,EgrG_000119000,EgrG_000126100,EgrG_000128100,EgrG_000147400,EgrG_000149400,EgrG_000169600,EgrG_000170800,EgrG_000171500,EgrG_000180100,EgrG_000196100,EgrG_000196700,EgrG_0001…
GO:BP	nucleobase-containing compound metabolic process	GO:0006139	0.00109669	2.95991	929	4054	929	4089	EgrG_000066300,EgrG_000069100,EgrG_000088100,EgrG_000105300,EgrG_000120200,EgrG_000125000,EgrG_000162000,EgrG_000179700,EgrG_000217400,EgrG_000232600,EgrG_000243450,EgrG_000248300,EgrG_000319000,EgrG_000348100,EgrG_000360000,EgrG_000375800,EgrG_000379200,EgrG_000437500,EgrG_000440600,EgrG_000444000,EgrG_000444500,EgrG_000447200,EgrG_000457300,EgrG_000461800,EgrG_000476800,EgrG_000491900,EgrG_0005…
GO:BP	protein metabolic process	GO:0019538	0.00113896	2.94349	1160	4054	1159	4089	EgrG_000062300,EgrG_000068000,EgrG_000068700,EgrG_000079900,EgrG_000094400,EgrG_000098200,EgrG_000098300,EgrG_000098800,EgrG_000103000,EgrG_000103500,EgrG_000104700,EgrG_000106500,EgrG_000108200,EgrG_000116600,EgrG_000117100,EgrG_000117400,EgrG_000119000,EgrG_000126100,EgrG_000128100,EgrG_000147400,EgrG_000149400,EgrG_000169600,EgrG_000170800,EgrG_000171500,EgrG_000180100,EgrG_000196100,EgrG_0001…
GO:BP	nucleic acid metabolic process	GO:0090304	0.00531683	2.27435	784	4054	784	4089	EgrG_000066300,EgrG_000088100,EgrG_000105300,EgrG_000217400,EgrG_000232600,EgrG_000243450,EgrG_000248300,EgrG_000319000,EgrG_000348100,EgrG_000375800,EgrG_000379200,EgrG_000437500,EgrG_000440600,EgrG_000444000,EgrG_000444500,EgrG_000447200,EgrG_000457300,EgrG_000461800,EgrG_000476800,EgrG_000491900,EgrG_000513700,EgrG_000520000,EgrG_000569100,EgrG_000605700,EgrG_000610800,EgrG_000629500,EgrG_0006…
GO:BP	macromolecule biosynthetic process	GO:0009059	0.00636856	2.19596	767	4054	767	4089	EgrG_000068000,EgrG_000068700,EgrG_000094400,EgrG_000098200,EgrG_000098300,EgrG_000106500,EgrG_000116600,EgrG_000117100,EgrG_000126100,EgrG_000128100,EgrG_000149400,EgrG_000169600,EgrG_000170800,EgrG_000171500,EgrG_000180100,EgrG_000196700,EgrG_000198200,EgrG_000204900,EgrG_000217400,EgrG_000231000,EgrG_000232600,EgrG_000235400,EgrG_000243450,EgrG_000245500,EgrG_000247800,EgrG_000248300,EgrG_0002…
GO:BP	transport	GO:0006810	0.00820397	2.08598	743	4054	743	4089	EgrG_000044900,EgrG_000065450,EgrG_000240100,EgrG_000440900,EgrG_000610600,EgrG_000669200,EgrG_001050200,EgrG_000063800,EgrG_000064300,EgrG_000064500,EgrG_000070400,EgrG_000083800,EgrG_000086800,EgrG_000087600,EgrG_000099200,EgrG_000100200,EgrG_000102000,EgrG_000107900,EgrG_000108600,EgrG_000122200,EgrG_000123800,EgrG_000123900,EgrG_000125100,EgrG_000126800,EgrG_000129600,EgrG_000163100,EgrG_0001…
GO:BP	organonitrogen compound metabolic process	GO:1901564	0.00823563	2.0843	1333	4054	1330	4089	EgrG_000062300,EgrG_000068000,EgrG_000068700,EgrG_000069100,EgrG_000079900,EgrG_000094400,EgrG_000098200,EgrG_000098300,EgrG_000098800,EgrG_000103000,EgrG_000103500,EgrG_000104700,EgrG_000106500,EgrG_000108200,EgrG_000116600,EgrG_000117100,EgrG_000117400,EgrG_000119000,EgrG_000120200,EgrG_000125000,EgrG_000126100,EgrG_000128100,EgrG_000147400,EgrG_000149400,EgrG_000169600,EgrG_000170800,EgrG_0001…
GO:BP	biosynthetic process	GO:0009058	0.0088304	2.05402	964	4054	963	4089	EgrG_000068000,EgrG_000068700,EgrG_000069100,EgrG_000079900,EgrG_000094400,EgrG_000098200,EgrG_000098300,EgrG_000106500,EgrG_000116600,EgrG_000117100,EgrG_000120200,EgrG_000125000,EgrG_000126100,EgrG_000128100,EgrG_000149400,EgrG_000169600,EgrG_000170800,EgrG_000171500,EgrG_000180100,EgrG_000196700,EgrG_000198200,EgrG_000204900,EgrG_000217400,EgrG_000231000,EgrG_000232600,EgrG_000235400,EgrG_0002…
GO:BP	organic cyclic compound metabolic process	GO:1901360	0.00891926	2.04967	963	4054	962	4089	EgrG_000066300,EgrG_000069100,EgrG_000088100,EgrG_000105300,EgrG_000120200,EgrG_000125000,EgrG_000162000,EgrG_000179700,EgrG_000217400,EgrG_000232600,EgrG_000236100,EgrG_000243450,EgrG_000248300,EgrG_000303300,EgrG_000319000,EgrG_000348100,EgrG_000360000,EgrG_000375800,EgrG_000379200,EgrG_000437500,EgrG_000440600,EgrG_000444000,EgrG_000444500,EgrG_000447200,EgrG_000457300,EgrG_000461800,EgrG_0004…
GO:BP	heterocycle metabolic process	GO:0046483	0.00947064	2.02362	957	4054	956	4089	EgrG_000066300,EgrG_000069100,EgrG_000088100,EgrG_000105300,EgrG_000120200,EgrG_000125000,EgrG_000162000,EgrG_000179700,EgrG_000217400,EgrG_000232600,EgrG_000243450,EgrG_000248300,EgrG_000303300,EgrG_000319000,EgrG_000348100,EgrG_000360000,EgrG_000375800,EgrG_000379200,EgrG_000437500,EgrG_000440600,EgrG_000444000,EgrG_000444500,EgrG_000447200,EgrG_000457300,EgrG_000461800,EgrG_000476800,EgrG_0004…
GO:BP	macromolecule modification	GO:0043412	0.00960198	2.01764	728	4054	728	4089	EgrG_000066300,EgrG_000079900,EgrG_000094400,EgrG_000098200,EgrG_000098300,EgrG_000103000,EgrG_000103500,EgrG_000104700,EgrG_000105300,EgrG_000106500,EgrG_000108200,EgrG_000116600,EgrG_000117400,EgrG_000147400,EgrG_000169600,EgrG_000170800,EgrG_000171500,EgrG_000231000,EgrG_000235400,EgrG_000242700,EgrG_000245500,EgrG_000247800,EgrG_000259800,EgrG_000365000,EgrG_000370300,EgrG_000370400,EgrG_0003…
GO:BP	cellular aromatic compound metabolic process	GO:0006725	0.00985618	2.00629	953	4054	952	4089	EgrG_000066300,EgrG_000069100,EgrG_000088100,EgrG_000105300,EgrG_000120200,EgrG_000125000,EgrG_000162000,EgrG_000179700,EgrG_000217400,EgrG_000232600,EgrG_000243450,EgrG_000248300,EgrG_000303300,EgrG_000319000,EgrG_000348100,EgrG_000360000,EgrG_000375800,EgrG_000379200,EgrG_000437500,EgrG_000440600,EgrG_000444000,EgrG_000444500,EgrG_000447200,EgrG_000457300,EgrG_000461800,EgrG_000476800,EgrG_0004…
GO:BP	cellular nitrogen compound biosynthetic process	GO:0044271	0.00990813	2.00401	725	4054	725	4089	EgrG_000068000,EgrG_000068700,EgrG_000069100,EgrG_000117100,EgrG_000120200,EgrG_000125000,EgrG_000126100,EgrG_000128100,EgrG_000149400,EgrG_000180100,EgrG_000196700,EgrG_000198200,EgrG_000204900,EgrG_000217400,EgrG_000232600,EgrG_000243450,EgrG_000248300,EgrG_000297200,EgrG_000303300,EgrG_000331900,EgrG_000348100,EgrG_000360000,EgrG_000375800,EgrG_000437500,EgrG_000440600,EgrG_000445000,EgrG_0004…
GO:BP	organic substance biosynthetic process	GO:1901576	0.00995488	2.00196	952	4054	951	4089	EgrG_000068000,EgrG_000068700,EgrG_000069100,EgrG_000079900,EgrG_000094400,EgrG_000098200,EgrG_000098300,EgrG_000106500,EgrG_000116600,EgrG_000117100,EgrG_000120200,EgrG_000125000,EgrG_000126100,EgrG_000128100,EgrG_000149400,EgrG_000169600,EgrG_000170800,EgrG_000171500,EgrG_000180100,EgrG_000196700,EgrG_000198200,EgrG_000204900,EgrG_000217400,EgrG_000231000,EgrG_000232600,EgrG_000235400,EgrG_0002…
GO:BP	cellular biosynthetic process	GO:0044249	0.0108868	1.9631	943	4054	942	4089	EgrG_000068000,EgrG_000068700,EgrG_000069100,EgrG_000079900,EgrG_000094400,EgrG_000098200,EgrG_000098300,EgrG_000106500,EgrG_000116600,EgrG_000117100,EgrG_000120200,EgrG_000125000,EgrG_000126100,EgrG_000128100,EgrG_000149400,EgrG_000169600,EgrG_000170800,EgrG_000171500,EgrG_000180100,EgrG_000196700,EgrG_000198200,EgrG_000204900,EgrG_000217400,EgrG_000231000,EgrG_000232600,EgrG_000235400,EgrG_0002…
GO:BP	protein modification process	GO:0036211	0.0177097	1.75179	669	4054	669	4089	EgrG_000079900,EgrG_000094400,EgrG_000098200,EgrG_000098300,EgrG_000103000,EgrG_000103500,EgrG_000104700,EgrG_000106500,EgrG_000108200,EgrG_000116600,EgrG_000117400,EgrG_000147400,EgrG_000169600,EgrG_000170800,EgrG_000171500,EgrG_000231000,EgrG_000235400,EgrG_000242700,EgrG_000245500,EgrG_000247800,EgrG_000259800,EgrG_000365000,EgrG_000370300,EgrG_000370400,EgrG_000370700,EgrG_000370800,EgrG_0003…
GO:BP	cellular protein modification process	GO:0006464	0.0177097	1.75179	669	4054	669	4089	EgrG_000079900,EgrG_000094400,EgrG_000098200,EgrG_000098300,EgrG_000103000,EgrG_000103500,EgrG_000104700,EgrG_000106500,EgrG_000108200,EgrG_000116600,EgrG_000117400,EgrG_000147400,EgrG_000169600,EgrG_000170800,EgrG_000171500,EgrG_000231000,EgrG_000235400,EgrG_000242700,EgrG_000245500,EgrG_000247800,EgrG_000259800,EgrG_000365000,EgrG_000370300,EgrG_000370400,EgrG_000370700,EgrG_000370800,EgrG_0003…
GO:BP	RNA metabolic process	GO:0016070	0.0210843	1.67604	652	4054	652	4089	EgrG_000066300,EgrG_000088100,EgrG_000105300,EgrG_000217400,EgrG_000232600,EgrG_000248300,EgrG_000319000,EgrG_000348100,EgrG_000375800,EgrG_000379200,EgrG_000437500,EgrG_000440600,EgrG_000444500,EgrG_000447200,EgrG_000457300,EgrG_000461800,EgrG_000476800,EgrG_000491900,EgrG_000513700,EgrG_000520000,EgrG_000569100,EgrG_000605700,EgrG_000610800,EgrG_000629500,EgrG_000632800,EgrG_000663500,EgrG_0006…
GO:BP	gene expression	GO:0010467	0.0224199	1.64937	869	4054	868	4089	EgrG_000961800,EgrG_000066300,EgrG_000068000,EgrG_000068700,EgrG_000088100,EgrG_000105300,EgrG_000117100,EgrG_000117400,EgrG_000126100,EgrG_000128100,EgrG_000149400,EgrG_000180100,EgrG_000196700,EgrG_000198200,EgrG_000204900,EgrG_000217400,EgrG_000232600,EgrG_000248300,EgrG_000297200,EgrG_000319000,EgrG_000331900,EgrG_000341800,EgrG_000348100,EgrG_000375800,EgrG_000379200,EgrG_000437500,EgrG_0004…
GO:CC	cellular anatomical entity	GO:0110165	4.87e-09	8.3126	3892	3966	3892	3971	EgrG_000044900,EgrG_000065450,EgrG_000240100,EgrG_000440900,EgrG_000610600,EgrG_000669200,EgrG_001050200,EgrG_000063800,EgrG_000064300,EgrG_000064500,EgrG_000070400,EgrG_000083800,EgrG_000086800,EgrG_000099200,EgrG_000100200,EgrG_000102000,EgrG_000107900,EgrG_000108600,EgrG_000122200,EgrG_000126800,EgrG_000129600,EgrG_000163100,EgrG_000163800,EgrG_000188600,EgrG_000209900,EgrG_000213300,EgrG_0002…
GO:CC	membrane	GO:0016020	0.0272572	1.56452	2247	3966	2247	3971	EgrG_000044900,EgrG_000065450,EgrG_000240100,EgrG_000440900,EgrG_000610600,EgrG_000669200,EgrG_001050200,EgrG_000064300,EgrG_000070400,EgrG_000083800,EgrG_000086800,EgrG_000099200,EgrG_000107900,EgrG_000108600,EgrG_000122200,EgrG_000126800,EgrG_000129600,EgrG_000163800,EgrG_000188600,EgrG_000213300,EgrG_000262400,EgrG_000263220,EgrG_000341200,EgrG_000353300,EgrG_000424800,EgrG_000477100,EgrG_0005…
GO:CC	intrinsic component of membrane	GO:0031224	0.0497234	1.30344	2027	3966	2027	3971	EgrG_000070400,EgrG_000086800,EgrG_000099200,EgrG_000108600,EgrG_000163800,EgrG_000188600,EgrG_000213300,EgrG_000353300,EgrG_000477100,EgrG_000744900,EgrG_000746800,EgrG_000749400,EgrG_000773900,EgrG_000774200,EgrG_000968900,EgrG_000999100,EgrG_001114600,EgrG_001127300,EgrG_001129500,EgrG_001183100,EgrG_000057500,EgrG_000083200,EgrG_000096100,EgrG_000116300,EgrG_000167600,EgrG_000201000,EgrG_0002…
GO:CC	intracellular anatomical structure	GO:0005622	0.04998	1.3012	2025	3966	2025	3971	EgrG_000044900,EgrG_000065450,EgrG_000240100,EgrG_000440900,EgrG_000610600,EgrG_000669200,EgrG_001050200,EgrG_000063800,EgrG_000064300,EgrG_000064500,EgrG_000070400,EgrG_000083800,EgrG_000099200,EgrG_000100200,EgrG_000102000,EgrG_000107900,EgrG_000108600,EgrG_000122200,EgrG_000126800,EgrG_000129600,EgrG_000163100,EgrG_000163800,EgrG_000188600,EgrG_000209900,EgrG_000222600,EgrG_000262400,EgrG_0002…
GO:CC	integral component of membrane	GO:0016021	0.04998	1.3012	2025	3966	2025	3971	EgrG_000070400,EgrG_000086800,EgrG_000099200,EgrG_000108600,EgrG_000163800,EgrG_000188600,EgrG_000213300,EgrG_000353300,EgrG_000477100,EgrG_000744900,EgrG_000746800,EgrG_000749400,EgrG_000773900,EgrG_000774200,EgrG_000968900,EgrG_000999100,EgrG_001114600,EgrG_001127300,EgrG_001129500,EgrG_001183100,EgrG_000057500,EgrG_000083200,EgrG_000096100,EgrG_000116300,EgrG_000167600,EgrG_000201000,EgrG_0002…

## Sheet: miR-2c-5p
source	term_name	term_id	adjusted_p_value	negative_log10_of_adjusted_p_value	term_size	query_size	intersection_size	effective_domain_size	intersections
GO:MF	ion binding	GO:0043167	2.26916e-121	120.644	1651	4255	1642	4994	EgrG_000046200,EgrG_000064700,EgrG_000071800,EgrG_000079900,EgrG_000098200,EgrG_000098300,EgrG_000100200,EgrG_000104700,EgrG_000105300,EgrG_000108200,EgrG_000108700,EgrG_000119000,EgrG_000120200,EgrG_000143600,EgrG_000147400,EgrG_000151600,EgrG_000158240,EgrG_000163100,EgrG_000171500,EgrG_000172600,EgrG_000177500,EgrG_000179700,EgrG_000203900,EgrG_000216500,EgrG_000217400,EgrG_000223000,EgrG_0002…
GO:MF	heterocyclic compound binding	GO:1901363	1.4188e-108	107.848	1772	4255	1745	4994	EgrG_000064700,EgrG_000068000,EgrG_000068700,EgrG_000071800,EgrG_000088100,EgrG_000100200,EgrG_000104700,EgrG_000108700,EgrG_000117100,EgrG_000119000,EgrG_000120200,EgrG_000126100,EgrG_000128100,EgrG_000143600,EgrG_000147400,EgrG_000163100,EgrG_000172600,EgrG_000177500,EgrG_000198200,EgrG_000203900,EgrG_000209900,EgrG_000217400,EgrG_000223000,EgrG_000232600,EgrG_000236100,EgrG_000236900,EgrG_0002…
GO:MF	organic cyclic compound binding	GO:0097159	1.4188e-108	107.848	1773	4255	1746	4994	EgrG_000064700,EgrG_000068000,EgrG_000068700,EgrG_000071800,EgrG_000088100,EgrG_000100200,EgrG_000104700,EgrG_000108700,EgrG_000117100,EgrG_000119000,EgrG_000120200,EgrG_000126100,EgrG_000128100,EgrG_000143600,EgrG_000147400,EgrG_000163100,EgrG_000172600,EgrG_000177500,EgrG_000198200,EgrG_000203900,EgrG_000209900,EgrG_000217400,EgrG_000223000,EgrG_000232600,EgrG_000236100,EgrG_000236900,EgrG_0002…
GO:MF	transferase activity	GO:0016740	4.12068e-75	74.385	983	4255	983	4994	EgrG_000024200,EgrG_000064700,EgrG_000069100,EgrG_000079900,EgrG_000092500,EgrG_000092800,EgrG_000094400,EgrG_000098200,EgrG_000098300,EgrG_000104700,EgrG_000105300,EgrG_000106500,EgrG_000108200,EgrG_000117400,EgrG_000147400,EgrG_000160400,EgrG_000169600,EgrG_000170800,EgrG_000171500,EgrG_000231000,EgrG_000232600,EgrG_000235400,EgrG_000236100,EgrG_000243450,EgrG_000246000,EgrG_000247800,EgrG_0003…
GO:MF	nucleic acid binding	GO:0003676	4.93364e-70	69.3068	924	4255	924	4994	EgrG_000068000,EgrG_000068700,EgrG_000088100,EgrG_000117100,EgrG_000126100,EgrG_000128100,EgrG_000163100,EgrG_000198200,EgrG_000209900,EgrG_000217400,EgrG_000243450,EgrG_000297200,EgrG_000319000,EgrG_000324100,EgrG_000377550,EgrG_000437500,EgrG_000440600,EgrG_000444000,EgrG_000444500,EgrG_000445000,EgrG_000456300,EgrG_000462800,EgrG_000473400,EgrG_000478200,EgrG_000491900,EgrG_000517100,EgrG_0005…
GO:MF	purine ribonucleoside triphosphate binding	GO:0035639	2.31196e-65	64.636	869	4255	869	4994	EgrG_000064700,EgrG_000071800,EgrG_000100200,EgrG_000104700,EgrG_000108700,EgrG_000119000,EgrG_000143600,EgrG_000147400,EgrG_000163100,EgrG_000172600,EgrG_000177500,EgrG_000203900,EgrG_000223000,EgrG_000232600,EgrG_000236100,EgrG_000236900,EgrG_000242000,EgrG_000244800,EgrG_000247000,EgrG_000248300,EgrG_000249600,EgrG_000255200,EgrG_000255900,EgrG_000324100,EgrG_000338600,EgrG_000348100,EgrG_0003…
GO:MF	hydrolase activity	GO:0016787	1.06796e-62	61.9714	837	4255	837	4994	EgrG_000059100,EgrG_000062300,EgrG_000068700,EgrG_000088100,EgrG_000098800,EgrG_000108700,EgrG_000115700,EgrG_000116600,EgrG_000117100,EgrG_000119000,EgrG_000135000,EgrG_000143600,EgrG_000163100,EgrG_000175300,EgrG_000177500,EgrG_000203900,EgrG_000217600,EgrG_000223000,EgrG_000230600,EgrG_000232600,EgrG_000236900,EgrG_000242000,EgrG_000245500,EgrG_000247000,EgrG_000249600,EgrG_000255200,EgrG_0002…
GO:MF	purine nucleotide binding	GO:0017076	1.60541e-60	59.7944	882	4255	879	4994	EgrG_000064700,EgrG_000071800,EgrG_000100200,EgrG_000104700,EgrG_000108700,EgrG_000119000,EgrG_000143600,EgrG_000147400,EgrG_000163100,EgrG_000172600,EgrG_000177500,EgrG_000203900,EgrG_000223000,EgrG_000232600,EgrG_000236100,EgrG_000236900,EgrG_000242000,EgrG_000244800,EgrG_000247000,EgrG_000248300,EgrG_000249600,EgrG_000255200,EgrG_000255900,EgrG_000324100,EgrG_000338600,EgrG_000348100,EgrG_0003…
GO:MF	purine ribonucleotide binding	GO:0032555	4.56049e-60	59.341	876	4255	873	4994	EgrG_000064700,EgrG_000071800,EgrG_000100200,EgrG_000104700,EgrG_000108700,EgrG_000119000,EgrG_000143600,EgrG_000147400,EgrG_000163100,EgrG_000172600,EgrG_000177500,EgrG_000203900,EgrG_000223000,EgrG_000232600,EgrG_000236100,EgrG_000236900,EgrG_000242000,EgrG_000244800,EgrG_000247000,EgrG_000248300,EgrG_000249600,EgrG_000255200,EgrG_000255900,EgrG_000324100,EgrG_000338600,EgrG_000348100,EgrG_0003…
GO:MF	metal ion binding	GO:0046872	1.48412e-59	58.8285	798	4255	798	4994	EgrG_000046200,EgrG_000079900,EgrG_000098200,EgrG_000098300,EgrG_000105300,EgrG_000108200,EgrG_000120200,EgrG_000151600,EgrG_000158240,EgrG_000171500,EgrG_000172600,EgrG_000177500,EgrG_000179700,EgrG_000216500,EgrG_000217400,EgrG_000231000,EgrG_000235400,EgrG_000245300,EgrG_000247000,EgrG_000265000,EgrG_000303300,EgrG_000338600,EgrG_000340200,EgrG_000344100,EgrG_000366000,EgrG_000370700,EgrG_0003…
GO:MF	catalytic activity	GO:0003824	3.33551e-59	58.4768	2234	4255	2101	4994	EgrG_000024200,EgrG_000059100,EgrG_000062300,EgrG_000064700,EgrG_000068700,EgrG_000069100,EgrG_000079900,EgrG_000085900,EgrG_000088100,EgrG_000092500,EgrG_000092800,EgrG_000094400,EgrG_000094600,EgrG_000098200,EgrG_000098300,EgrG_000098800,EgrG_000104700,EgrG_000105300,EgrG_000106500,EgrG_000108200,EgrG_000108700,EgrG_000115700,EgrG_000116600,EgrG_000117100,EgrG_000117400,EgrG_000119000,EgrG_0001…
GO:MF	carbohydrate derivative binding	GO:0097367	7.48698e-58	57.1257	887	4255	882	4994	EgrG_000064700,EgrG_000071800,EgrG_000100200,EgrG_000104700,EgrG_000108700,EgrG_000119000,EgrG_000143600,EgrG_000147400,EgrG_000163100,EgrG_000172600,EgrG_000177500,EgrG_000203900,EgrG_000223000,EgrG_000232600,EgrG_000236100,EgrG_000236900,EgrG_000242000,EgrG_000244800,EgrG_000247000,EgrG_000248300,EgrG_000249600,EgrG_000255200,EgrG_000255900,EgrG_000324100,EgrG_000338600,EgrG_000348100,EgrG_0003…
GO:MF	cation binding	GO:0043169	7.48698e-58	57.1257	803	4255	802	4994	EgrG_000046200,EgrG_000079900,EgrG_000098200,EgrG_000098300,EgrG_000105300,EgrG_000108200,EgrG_000120200,EgrG_000151600,EgrG_000158240,EgrG_000171500,EgrG_000172600,EgrG_000177500,EgrG_000179700,EgrG_000216500,EgrG_000217400,EgrG_000231000,EgrG_000235400,EgrG_000245300,EgrG_000247000,EgrG_000265000,EgrG_000303300,EgrG_000338600,EgrG_000340200,EgrG_000344100,EgrG_000366000,EgrG_000370700,EgrG_0003…
GO:MF	ribonucleotide binding	GO:0032553	2.05377e-57	56.6874	881	4255	876	4994	EgrG_000064700,EgrG_000071800,EgrG_000100200,EgrG_000104700,EgrG_000108700,EgrG_000119000,EgrG_000143600,EgrG_000147400,EgrG_000163100,EgrG_000172600,EgrG_000177500,EgrG_000203900,EgrG_000223000,EgrG_000232600,EgrG_000236100,EgrG_000236900,EgrG_000242000,EgrG_000244800,EgrG_000247000,EgrG_000248300,EgrG_000249600,EgrG_000255200,EgrG_000255900,EgrG_000324100,EgrG_000338600,EgrG_000348100,EgrG_0003…
GO:MF	anion binding	GO:0043168	2.27037e-55	54.6439	925	4255	916	4994	EgrG_000064700,EgrG_000071800,EgrG_000100200,EgrG_000104700,EgrG_000108700,EgrG_000119000,EgrG_000143600,EgrG_000147400,EgrG_000163100,EgrG_000172600,EgrG_000177500,EgrG_000203900,EgrG_000223000,EgrG_000232600,EgrG_000236100,EgrG_000236900,EgrG_000242000,EgrG_000244800,EgrG_000247000,EgrG_000248300,EgrG_000249600,EgrG_000255200,EgrG_000255900,EgrG_000324100,EgrG_000338600,EgrG_000348100,EgrG_0003…
GO:MF	ATP binding	GO:0005524	1.35773e-53	52.8672	724	4255	724	4994	EgrG_000064700,EgrG_000071800,EgrG_000104700,EgrG_000108700,EgrG_000119000,EgrG_000143600,EgrG_000147400,EgrG_000172600,EgrG_000223000,EgrG_000232600,EgrG_000236100,EgrG_000242000,EgrG_000244800,EgrG_000247000,EgrG_000248300,EgrG_000249600,EgrG_000255900,EgrG_000324100,EgrG_000338600,EgrG_000348100,EgrG_000375800,EgrG_000433900,EgrG_000437500,EgrG_000440600,EgrG_000440700,EgrG_000461800,EgrG_0004…
GO:MF	adenyl nucleotide binding	GO:0030554	1.70022e-48	47.7695	732	4255	729	4994	EgrG_000064700,EgrG_000071800,EgrG_000104700,EgrG_000108700,EgrG_000119000,EgrG_000143600,EgrG_000147400,EgrG_000172600,EgrG_000223000,EgrG_000232600,EgrG_000236100,EgrG_000242000,EgrG_000244800,EgrG_000247000,EgrG_000248300,EgrG_000249600,EgrG_000255900,EgrG_000324100,EgrG_000338600,EgrG_000348100,EgrG_000375800,EgrG_000433900,EgrG_000437500,EgrG_000440600,EgrG_000440700,EgrG_000461800,EgrG_0004…
GO:MF	adenyl ribonucleotide binding	GO:0032559	1.93295e-48	47.7138	731	4255	728	4994	EgrG_000064700,EgrG_000071800,EgrG_000104700,EgrG_000108700,EgrG_000119000,EgrG_000143600,EgrG_000147400,EgrG_000172600,EgrG_000223000,EgrG_000232600,EgrG_000236100,EgrG_000242000,EgrG_000244800,EgrG_000247000,EgrG_000248300,EgrG_000249600,EgrG_000255900,EgrG_000324100,EgrG_000338600,EgrG_000348100,EgrG_000375800,EgrG_000433900,EgrG_000437500,EgrG_000440600,EgrG_000440700,EgrG_000461800,EgrG_0004…
GO:MF	small molecule binding	GO:0036094	4.28517e-43	42.368	977	4255	953	4994	EgrG_000064700,EgrG_000071800,EgrG_000100200,EgrG_000104700,EgrG_000108700,EgrG_000119000,EgrG_000120200,EgrG_000143600,EgrG_000147400,EgrG_000163100,EgrG_000172600,EgrG_000177500,EgrG_000203900,EgrG_000223000,EgrG_000232600,EgrG_000236100,EgrG_000236900,EgrG_000242000,EgrG_000244800,EgrG_000247000,EgrG_000248300,EgrG_000249600,EgrG_000255200,EgrG_000255900,EgrG_000324100,EgrG_000338600,EgrG_0003…
GO:MF	nucleoside phosphate binding	GO:1901265	1.04486e-42	41.9809	946	4255	924	4994	EgrG_000064700,EgrG_000071800,EgrG_000100200,EgrG_000104700,EgrG_000108700,EgrG_000119000,EgrG_000120200,EgrG_000143600,EgrG_000147400,EgrG_000163100,EgrG_000172600,EgrG_000177500,EgrG_000203900,EgrG_000223000,EgrG_000232600,EgrG_000236100,EgrG_000236900,EgrG_000242000,EgrG_000244800,EgrG_000247000,EgrG_000248300,EgrG_000249600,EgrG_000255200,EgrG_000255900,EgrG_000324100,EgrG_000338600,EgrG_0003…
GO:MF	nucleotide binding	GO:0000166	1.04486e-42	41.9809	946	4255	924	4994	EgrG_000064700,EgrG_000071800,EgrG_000100200,EgrG_000104700,EgrG_000108700,EgrG_000119000,EgrG_000120200,EgrG_000143600,EgrG_000147400,EgrG_000163100,EgrG_000172600,EgrG_000177500,EgrG_000203900,EgrG_000223000,EgrG_000232600,EgrG_000236100,EgrG_000236900,EgrG_000242000,EgrG_000244800,EgrG_000247000,EgrG_000248300,EgrG_000249600,EgrG_000255200,EgrG_000255900,EgrG_000324100,EgrG_000338600,EgrG_0003…
GO:MF	transferase activity, transferring phosphorus-containing groups	GO:0016772	5.54547e-35	34.2561	490	4255	490	4994	EgrG_000064700,EgrG_000104700,EgrG_000147400,EgrG_000236100,EgrG_000243450,EgrG_000246000,EgrG_000340600,EgrG_000429900,EgrG_000433900,EgrG_000488200,EgrG_000503600,EgrG_000557500,EgrG_000557900,EgrG_000624900,EgrG_000657000,EgrG_000663500,EgrG_000762200,EgrG_000853000,EgrG_000941900,EgrG_000957300,EgrG_000963000,EgrG_001026500,EgrG_001035100,EgrG_001095600,EgrG_001128600,EgrG_001142200,EgrG_0011…
GO:MF	RNA binding	GO:0003723	3.26371e-30	29.4863	428	4255	428	4994	EgrG_000068000,EgrG_000068700,EgrG_000088100,EgrG_000117100,EgrG_000126100,EgrG_000128100,EgrG_000163100,EgrG_000198200,EgrG_000209900,EgrG_000297200,EgrG_000319000,EgrG_000437500,EgrG_000440600,EgrG_000444500,EgrG_000445000,EgrG_000456300,EgrG_000462800,EgrG_000473400,EgrG_000478200,EgrG_000491900,EgrG_000517100,EgrG_000532000,EgrG_000569100,EgrG_000590000,EgrG_000591100,EgrG_000606200,EgrG_0006…
GO:MF	kinase activity	GO:0016301	1.82387e-29	28.739	418	4255	418	4994	EgrG_000064700,EgrG_000104700,EgrG_000147400,EgrG_000236100,EgrG_000433900,EgrG_000488200,EgrG_000503600,EgrG_000557500,EgrG_000557900,EgrG_000657000,EgrG_000762200,EgrG_000853000,EgrG_000957300,EgrG_001026500,EgrG_001095600,EgrG_001128600,EgrG_001142200,EgrG_001176400,EgrG_000075800,EgrG_000088500,EgrG_000131200,EgrG_000135700,EgrG_000154100x,EgrG_000182000,EgrG_000195400,EgrG_000196200,EgrG_000…
GO:MF	catalytic activity, acting on a protein	GO:0140096	3.58233e-29	28.4458	679	4255	663	4994	EgrG_000062300,EgrG_000068700,EgrG_000079900,EgrG_000094600,EgrG_000098800,EgrG_000104700,EgrG_000108200,EgrG_000108700,EgrG_000117100,EgrG_000119000,EgrG_000147400,EgrG_000160400,EgrG_000217600,EgrG_000223000,EgrG_000230600,EgrG_000242700,EgrG_000245100,EgrG_000321550,EgrG_000324100,EgrG_000341800,EgrG_000433900,EgrG_000440700,EgrG_000458100,EgrG_000481200,EgrG_000495000,EgrG_000512700,EgrG_0005…
GO:MF	DNA binding	GO:0003677	3.74981e-26	25.426	374	4255	374	4994	EgrG_000217400,EgrG_000243450,EgrG_000324100,EgrG_000444000,EgrG_000632800,EgrG_000805200,EgrG_000829800,EgrG_000893400,EgrG_000904600,EgrG_001018300,EgrG_001046800,EgrG_001054200,EgrG_001090300,EgrG_000149300,EgrG_000338200,EgrG_000381900,EgrG_000534000,EgrG_000770200,EgrG_000115900,EgrG_000147300,EgrG_000171000,EgrG_000193600,EgrG_000199100,EgrG_000212600,EgrG_000252700,EgrG_000257800,EgrG_0004…
GO:MF	transporter activity	GO:0005215	2.69135e-24	23.57	395	4255	393	4994	EgrG_000085900,EgrG_000125000,EgrG_000126700,EgrG_000145800,EgrG_000172600,EgrG_000227800,EgrG_000244800,EgrG_000294450,EgrG_000297500,EgrG_000339600,EgrG_000341500,EgrG_000360000,EgrG_000366000,EgrG_000421550,EgrG_000449000,EgrG_000455700,EgrG_000495000,EgrG_000513900,EgrG_000544400,EgrG_000544500,EgrG_000588900,EgrG_000589500,EgrG_000594000,EgrG_000603500,EgrG_000610400,EgrG_000644600,EgrG_0006…
GO:MF	transmembrane transporter activity	GO:0022857	5.45089e-23	22.2635	377	4255	375	4994	EgrG_000085900,EgrG_000125000,EgrG_000126700,EgrG_000145800,EgrG_000227800,EgrG_000244800,EgrG_000297500,EgrG_000339600,EgrG_000341500,EgrG_000360000,EgrG_000366000,EgrG_000421550,EgrG_000449000,EgrG_000455700,EgrG_000495000,EgrG_000513900,EgrG_000544400,EgrG_000544500,EgrG_000588900,EgrG_000589500,EgrG_000594000,EgrG_000603500,EgrG_000610400,EgrG_000644600,EgrG_000687800,EgrG_000699000,EgrG_0007…
GO:MF	phosphotransferase activity, alcohol group as acceptor	GO:0016773	2.38002e-20	19.6234	296	4255	296	4994	EgrG_000104700,EgrG_000147400,EgrG_000433900,EgrG_000557500,EgrG_000557900,EgrG_000657000,EgrG_000762200,EgrG_000853000,EgrG_001095600,EgrG_001128600,EgrG_001142200,EgrG_000075800,EgrG_000088500,EgrG_000131200,EgrG_000135700,EgrG_000154100x,EgrG_000182000,EgrG_000195400,EgrG_000196200,EgrG_000394700,EgrG_000409500,EgrG_000445100,EgrG_000461400,EgrG_000504700,EgrG_000527600,EgrG_000539900,EgrG_000…
GO:MF	ATP-dependent activity	GO:0140657	4.93566e-18	17.3067	288	4255	287	4994	EgrG_000108700,EgrG_000119000,EgrG_000143600,EgrG_000172600,EgrG_000223000,EgrG_000242000,EgrG_000244800,EgrG_000247000,EgrG_000249600,EgrG_000255900,EgrG_000324100,EgrG_000338600,EgrG_000339600,EgrG_000440700,EgrG_000455700,EgrG_000475900,EgrG_000486200,EgrG_000518900,EgrG_000536500,EgrG_000576700,EgrG_000592300,EgrG_000596000,EgrG_000596700,EgrG_000618250,EgrG_000621000,EgrG_000629000,EgrG_0006…
GO:MF	hydrolase activity, acting on acid anhydrides, in phosphorus-containing anhydrides	GO:0016818	7.09172e-18	17.1492	262	4255	262	4994	EgrG_000108700,EgrG_000116600,EgrG_000119000,EgrG_000143600,EgrG_000163100,EgrG_000177500,EgrG_000203900,EgrG_000223000,EgrG_000236900,EgrG_000242000,EgrG_000247000,EgrG_000249600,EgrG_000255200,EgrG_000324100,EgrG_000338600,EgrG_000440700,EgrG_000486200,EgrG_000487400,EgrG_000569800,EgrG_000576700,EgrG_000596700,EgrG_000683800,EgrG_000696100,EgrG_000697600,EgrG_000702700,EgrG_000717700,EgrG_0007…
GO:MF	hydrolase activity, acting on acid anhydrides	GO:0016817	7.09172e-18	17.1492	262	4255	262	4994	EgrG_000108700,EgrG_000116600,EgrG_000119000,EgrG_000143600,EgrG_000163100,EgrG_000177500,EgrG_000203900,EgrG_000223000,EgrG_000236900,EgrG_000242000,EgrG_000247000,EgrG_000249600,EgrG_000255200,EgrG_000324100,EgrG_000338600,EgrG_000440700,EgrG_000486200,EgrG_000487400,EgrG_000569800,EgrG_000576700,EgrG_000596700,EgrG_000683800,EgrG_000696100,EgrG_000697600,EgrG_000702700,EgrG_000717700,EgrG_0007…
GO:MF	pyrophosphatase activity	GO:0016462	2.25492e-17	16.6469	255	4255	255	4994	EgrG_000108700,EgrG_000116600,EgrG_000119000,EgrG_000143600,EgrG_000163100,EgrG_000177500,EgrG_000203900,EgrG_000223000,EgrG_000236900,EgrG_000242000,EgrG_000247000,EgrG_000249600,EgrG_000255200,EgrG_000324100,EgrG_000338600,EgrG_000440700,EgrG_000486200,EgrG_000487400,EgrG_000569800,EgrG_000576700,EgrG_000596700,EgrG_000683800,EgrG_000697600,EgrG_000702700,EgrG_000717700,EgrG_000774200,EgrG_0008…
GO:MF	protein kinase activity	GO:0004672	2.59284e-17	16.5862	254	4255	254	4994	EgrG_000104700,EgrG_000147400,EgrG_000433900,EgrG_000557500,EgrG_000557900,EgrG_001095600,EgrG_000075800,EgrG_000131200,EgrG_000135700,EgrG_000182000,EgrG_000195400,EgrG_000196200,EgrG_000409500,EgrG_000445100,EgrG_000461400,EgrG_000504700,EgrG_000527600,EgrG_000554500,EgrG_000610500,EgrG_000617300,EgrG_000619800,EgrG_000623200,EgrG_000641500,EgrG_000667600,EgrG_000758400,EgrG_000800500,EgrG_0008…
GO:MF	catalytic activity, acting on a nucleic acid	GO:0140640	3.53472e-17	16.4516	252	4255	252	4994	EgrG_000232600,EgrG_000243450,EgrG_000248300,EgrG_000319000,EgrG_000348100,EgrG_000375800,EgrG_000437500,EgrG_000440600,EgrG_000447200,EgrG_000461800,EgrG_000476800,EgrG_000491900,EgrG_000513700,EgrG_000520000,EgrG_000629500,EgrG_000632800,EgrG_000721700,EgrG_000745700,EgrG_000767700,EgrG_000777100,EgrG_000843200,EgrG_000855500,EgrG_000862100,EgrG_000932500,EgrG_000945100,EgrG_000972000,EgrG_0009…
GO:MF	nucleoside-triphosphatase activity	GO:0017111	1.12378e-16	15.9493	245	4255	245	4994	EgrG_000108700,EgrG_000119000,EgrG_000143600,EgrG_000163100,EgrG_000177500,EgrG_000203900,EgrG_000223000,EgrG_000236900,EgrG_000242000,EgrG_000247000,EgrG_000249600,EgrG_000255200,EgrG_000324100,EgrG_000338600,EgrG_000440700,EgrG_000486200,EgrG_000569800,EgrG_000576700,EgrG_000596700,EgrG_000683800,EgrG_000697600,EgrG_000702700,EgrG_000717700,EgrG_000774200,EgrG_000872100,EgrG_000909400,EgrG_0010…
GO:MF	ion transmembrane transporter activity	GO:0015075	1.22683e-14	13.9112	217	4255	217	4994	EgrG_000125000,EgrG_000126700,EgrG_000227800,EgrG_000244800,EgrG_000297500,EgrG_000339600,EgrG_000360000,EgrG_000421550,EgrG_000449000,EgrG_000495000,EgrG_000544400,EgrG_000544500,EgrG_000588900,EgrG_000603500,EgrG_000610400,EgrG_000644600,EgrG_000699000,EgrG_000702250,EgrG_000703000,EgrG_000703900,EgrG_000707400,EgrG_000762100,EgrG_000822300,EgrG_000833100,EgrG_000863100,EgrG_000866800,EgrG_0008…
GO:MF	hydrolase activity, acting on ester bonds	GO:0016788	3.27181e-14	13.4852	211	4255	211	4994	EgrG_000059100,EgrG_000115700,EgrG_000135000,EgrG_000175300,EgrG_000284000,EgrG_000319000,EgrG_000438400,EgrG_000482400,EgrG_000632800,EgrG_000767700,EgrG_000779500,EgrG_000878900,EgrG_000892100,EgrG_000966500,EgrG_001031100,EgrG_001040800,EgrG_001055900,EgrG_001073700,EgrG_001083500,EgrG_001088700,EgrG_001090300,EgrG_001200600,EgrG_000058100,EgrG_000100500,EgrG_000149750,EgrG_000182000,EgrG_0001…
GO:MF	inorganic molecular entity transmembrane transporter activity	GO:0015318	6.2359e-14	13.2051	207	4255	207	4994	EgrG_000125000,EgrG_000126700,EgrG_000227800,EgrG_000244800,EgrG_000297500,EgrG_000339600,EgrG_000360000,EgrG_000421550,EgrG_000495000,EgrG_000544400,EgrG_000544500,EgrG_000588900,EgrG_000603500,EgrG_000644600,EgrG_000699000,EgrG_000702250,EgrG_000703000,EgrG_000703900,EgrG_000707400,EgrG_000762100,EgrG_000822300,EgrG_000863100,EgrG_000866800,EgrG_000880800,EgrG_000919400,EgrG_001004700,EgrG_0010…
GO:MF	peptidase activity	GO:0008233	1.23564e-12	11.9081	189	4255	189	4994	EgrG_000062300,EgrG_000068700,EgrG_000098800,EgrG_000117100,EgrG_000119000,EgrG_000217600,EgrG_000223000,EgrG_000230600,EgrG_000324100,EgrG_000341800,EgrG_000440700,EgrG_000458100,EgrG_000481200,EgrG_000535900,EgrG_000590200,EgrG_000780700,EgrG_000820900,EgrG_000825650,EgrG_000855000,EgrG_000864950,EgrG_000869600,EgrG_001023600,EgrG_001028100,EgrG_001031700,EgrG_001064900,EgrG_001133600,EgrG_0011…
GO:MF	transition metal ion binding	GO:0046914	1.68334e-12	11.7738	187	4255	187	4994	EgrG_000303300,EgrG_000377550,EgrG_000437500,EgrG_000512700,EgrG_000529300,EgrG_000548900,EgrG_000591100,EgrG_000606200,EgrG_000670500,EgrG_000694800,EgrG_000696100,EgrG_000818400,EgrG_000855000,EgrG_000861500,EgrG_000874800,EgrG_000892100,EgrG_000923400,EgrG_001011300,EgrG_001031700,EgrG_001040700,EgrG_001049220,EgrG_001088700,EgrG_001133600,EgrG_001144800,EgrG_001195000,EgrG_002054500,EgrG_9000…
GO:MF	calcium ion binding	GO:0005509	6.09314e-12	11.2152	179	4255	179	4994	EgrG_000046200,EgrG_000151600,EgrG_000177500,EgrG_000245300,EgrG_000409900,EgrG_000544400,EgrG_000583400,EgrG_000689700,EgrG_000774050,EgrG_000807400,EgrG_000851900,EgrG_000875100,EgrG_000890400,EgrG_000964600,EgrG_001033900,EgrG_001034000,EgrG_001045600,EgrG_001110900,EgrG_001123300,EgrG_000325400,EgrG_001196800,EgrG_001200900,EgrG_001201000,EgrG_001201100,EgrG_000056500,EgrG_000111100,EgrG_0001…
GO:MF	structural molecule activity	GO:0005198	6.09314e-12	11.2152	179	4255	179	4994	EgrG_000122200,EgrG_000129600,EgrG_000149000,EgrG_000149400,EgrG_000196700,EgrG_000204900,EgrG_000262400,EgrG_000331900,EgrG_000419900,EgrG_000424800,EgrG_000430300,EgrG_000443000,EgrG_000459700,EgrG_000546300,EgrG_000556300,EgrG_000590000,EgrG_000607200,EgrG_000689100,EgrG_000720100,EgrG_000736000,EgrG_000736400,EgrG_000745200,EgrG_000754300,EgrG_000771900,EgrG_000772100,EgrG_000777200,EgrG_0008…
GO:MF	transcription regulator activity	GO:0140110	1.61691e-11	10.7913	173	4255	173	4994	EgrG_000805200,EgrG_000770200,EgrG_000843400,EgrG_000053200,EgrG_000066400,EgrG_000077900,EgrG_000088700,EgrG_000088800,EgrG_000098700,EgrG_000101100,EgrG_000101200,EgrG_000125800,EgrG_000130200,EgrG_000130900,EgrG_000143300,EgrG_000154900,EgrG_000159700,EgrG_000166300,EgrG_000176600,EgrG_000176700,EgrG_000179000,EgrG_000186900,EgrG_000188000,EgrG_000204100,EgrG_000204400,EgrG_000215900,EgrG_0002…
GO:MF	catalytic activity, acting on RNA	GO:0140098	1.16099e-10	9.93517	161	4255	161	4994	EgrG_000232600,EgrG_000248300,EgrG_000319000,EgrG_000348100,EgrG_000375800,EgrG_000437500,EgrG_000440600,EgrG_000447200,EgrG_000461800,EgrG_000476800,EgrG_000491900,EgrG_000513700,EgrG_000520000,EgrG_000629500,EgrG_000721700,EgrG_000745700,EgrG_000767700,EgrG_000777100,EgrG_000862100,EgrG_000932500,EgrG_000945100,EgrG_000972000,EgrG_000976400,EgrG_001008100,EgrG_001040700,EgrG_001073700,EgrG_0010…
GO:MF	cation transmembrane transporter activity	GO:0008324	2.20493e-10	9.6566	157	4255	157	4994	EgrG_000125000,EgrG_000126700,EgrG_000227800,EgrG_000244800,EgrG_000339600,EgrG_000360000,EgrG_000421550,EgrG_000449000,EgrG_000495000,EgrG_000544400,EgrG_000544500,EgrG_000588900,EgrG_000603500,EgrG_000644600,EgrG_000699000,EgrG_000702250,EgrG_000703000,EgrG_000703900,EgrG_000707400,EgrG_000762100,EgrG_000822300,EgrG_000863100,EgrG_000866800,EgrG_000880800,EgrG_000919400,EgrG_001008200,EgrG_0010…
GO:MF	guanyl nucleotide binding	GO:0019001	2.54708e-10	9.59396	156	4255	156	4994	EgrG_000100200,EgrG_000163100,EgrG_000177500,EgrG_000203900,EgrG_000236900,EgrG_000255200,EgrG_000569800,EgrG_000677800,EgrG_000697600,EgrG_000774200,EgrG_000851900,EgrG_001019800,EgrG_001056900,EgrG_001120000,EgrG_000040900,EgrG_000041100,EgrG_000042200,EgrG_000042500,EgrG_000042600,EgrG_000042700,EgrG_000069900,EgrG_000105900,EgrG_000202500,EgrG_000202600,EgrG_000339900,EgrG_000340000,EgrG_0003…
GO:MF	zinc ion binding	GO:0008270	4.09984e-10	9.38723	153	4255	153	4994	EgrG_000377550,EgrG_000437500,EgrG_000512700,EgrG_000529300,EgrG_000548900,EgrG_000606200,EgrG_000694800,EgrG_000818400,EgrG_000861500,EgrG_000874800,EgrG_001011300,EgrG_001040700,EgrG_001144800,EgrG_000067800,EgrG_000108300,EgrG_000153400,EgrG_000153500,EgrG_000153600,EgrG_000154000,EgrG_000381900,EgrG_000477900,EgrG_000616300,EgrG_000619000,EgrG_000716300,EgrG_001063900,EgrG_001117100,EgrG_0003…
GO:MF	inorganic cation transmembrane transporter activity	GO:0022890	5.48111e-10	9.26113	151	4255	151	4994	EgrG_000125000,EgrG_000126700,EgrG_000227800,EgrG_000244800,EgrG_000339600,EgrG_000360000,EgrG_000421550,EgrG_000495000,EgrG_000544400,EgrG_000544500,EgrG_000588900,EgrG_000603500,EgrG_000644600,EgrG_000699000,EgrG_000702250,EgrG_000703000,EgrG_000703900,EgrG_000707400,EgrG_000762100,EgrG_000822300,EgrG_000863100,EgrG_000866800,EgrG_000880800,EgrG_000919400,EgrG_001008200,EgrG_001052800,EgrG_0011…
GO:MF	guanyl ribonucleotide binding	GO:0032561	5.48111e-10	9.26113	151	4255	151	4994	EgrG_000100200,EgrG_000163100,EgrG_000177500,EgrG_000203900,EgrG_000236900,EgrG_000255200,EgrG_000569800,EgrG_000677800,EgrG_000697600,EgrG_000774200,EgrG_000851900,EgrG_001019800,EgrG_001056900,EgrG_001120000,EgrG_000040900,EgrG_000041100,EgrG_000042200,EgrG_000042500,EgrG_000042600,EgrG_000042700,EgrG_000069900,EgrG_000105900,EgrG_000202500,EgrG_000202600,EgrG_000339900,EgrG_000340000,EgrG_0003…
GO:MF	GTP binding	GO:0005525	8.82862e-10	9.05411	148	4255	148	4994	EgrG_000100200,EgrG_000163100,EgrG_000177500,EgrG_000203900,EgrG_000236900,EgrG_000255200,EgrG_000569800,EgrG_000677800,EgrG_000697600,EgrG_000774200,EgrG_000851900,EgrG_001019800,EgrG_001056900,EgrG_001120000,EgrG_000040900,EgrG_000041100,EgrG_000042200,EgrG_000042500,EgrG_000042600,EgrG_000042700,EgrG_000069900,EgrG_000105900,EgrG_000202500,EgrG_000202600,EgrG_000339900,EgrG_000340000,EgrG_0003…
GO:MF	DNA-binding transcription factor activity	GO:0003700	1.36946e-09	8.86345	145	4255	145	4994	EgrG_000805200,EgrG_000770200,EgrG_000843400,EgrG_000053200,EgrG_000077900,EgrG_000088800,EgrG_000098700,EgrG_000101100,EgrG_000101200,EgrG_000130200,EgrG_000130900,EgrG_000154900,EgrG_000159700,EgrG_000166300,EgrG_000176600,EgrG_000176700,EgrG_000179000,EgrG_000186900,EgrG_000188000,EgrG_000204100,EgrG_000204400,EgrG_000215900,EgrG_000217500,EgrG_000232400,EgrG_000234100,EgrG_000238100,EgrG_0002…
GO:MF	channel activity	GO:0015267	1.36946e-09	8.86345	145	4255	145	4994	EgrG_000297500,EgrG_000544400,EgrG_000544500,EgrG_000603500,EgrG_000702250,EgrG_000703900,EgrG_000822300,EgrG_000919400,EgrG_001004700,EgrG_001153000,EgrG_000044100,EgrG_000061100,EgrG_000063700,EgrG_000080100,EgrG_000080200,EgrG_000080300,EgrG_000112000,EgrG_000115600,EgrG_000124900,EgrG_000125400,EgrG_000125500,EgrG_000125550,EgrG_000125600,EgrG_000135700,EgrG_000143700,EgrG_000146200,EgrG_0001…
GO:MF	passive transmembrane transporter activity	GO:0022803	1.36946e-09	8.86345	145	4255	145	4994	EgrG_000297500,EgrG_000544400,EgrG_000544500,EgrG_000603500,EgrG_000702250,EgrG_000703900,EgrG_000822300,EgrG_000919400,EgrG_001004700,EgrG_001153000,EgrG_000044100,EgrG_000061100,EgrG_000063700,EgrG_000080100,EgrG_000080200,EgrG_000080300,EgrG_000112000,EgrG_000115600,EgrG_000124900,EgrG_000125400,EgrG_000125500,EgrG_000125550,EgrG_000125600,EgrG_000135700,EgrG_000143700,EgrG_000146200,EgrG_0001…
GO:MF	ion channel activity	GO:0005216	4.27368e-09	8.3692	138	4255	138	4994	EgrG_000297500,EgrG_000544400,EgrG_000544500,EgrG_000603500,EgrG_000702250,EgrG_000703900,EgrG_000822300,EgrG_000919400,EgrG_001004700,EgrG_001153000,EgrG_000044100,EgrG_000061100,EgrG_000063700,EgrG_000080100,EgrG_000080200,EgrG_000080300,EgrG_000112000,EgrG_000115600,EgrG_000135700,EgrG_000143700,EgrG_000146200,EgrG_000146300,EgrG_000165100,EgrG_000169800,EgrG_000183100,EgrG_000204500,EgrG_0002…
GO:MF	signaling receptor activity	GO:0038023	6.76529e-09	8.16971	135	4255	135	4994	EgrG_000043500,EgrG_000044100,EgrG_000066200,EgrG_000069600,EgrG_000070900,EgrG_000074700,EgrG_000075800,EgrG_000077100,EgrG_000085700,EgrG_000165100,EgrG_000174300,EgrG_000186600,EgrG_000195400,EgrG_000221900,EgrG_000232000,EgrG_000234800,EgrG_000259000,EgrG_000296700,EgrG_000334700,EgrG_000356400,EgrG_000364400,EgrG_000431100,EgrG_000433200,EgrG_000438200,EgrG_000439500,EgrG_000447900,EgrG_0004…
GO:MF	molecular transducer activity	GO:0060089	6.76529e-09	8.16971	135	4255	135	4994	EgrG_000043500,EgrG_000044100,EgrG_000066200,EgrG_000069600,EgrG_000070900,EgrG_000074700,EgrG_000075800,EgrG_000077100,EgrG_000085700,EgrG_000165100,EgrG_000174300,EgrG_000186600,EgrG_000195400,EgrG_000221900,EgrG_000232000,EgrG_000234800,EgrG_000259000,EgrG_000296700,EgrG_000334700,EgrG_000356400,EgrG_000364400,EgrG_000431100,EgrG_000433200,EgrG_000438200,EgrG_000439500,EgrG_000447900,EgrG_0004…
GO:MF	ATP hydrolysis activity	GO:0016887	1.51615e-08	7.81926	130	4255	130	4994	EgrG_000108700,EgrG_000119000,EgrG_000143600,EgrG_000223000,EgrG_000242000,EgrG_000247000,EgrG_000249600,EgrG_000324100,EgrG_000338600,EgrG_000440700,EgrG_000486200,EgrG_000576700,EgrG_000596700,EgrG_000683800,EgrG_000702700,EgrG_000717700,EgrG_000872100,EgrG_000909400,EgrG_001101900,EgrG_001187600,EgrG_001190500,EgrG_000314200,EgrG_000519900,EgrG_000572300,EgrG_000592100,EgrG_000616300,EgrG_0006…
GO:MF	transmembrane signaling receptor activity	GO:0004888	1.7574e-08	7.75513	129	4255	129	4994	EgrG_000043500,EgrG_000044100,EgrG_000066200,EgrG_000069600,EgrG_000070900,EgrG_000074700,EgrG_000075800,EgrG_000077100,EgrG_000085700,EgrG_000165100,EgrG_000174300,EgrG_000186600,EgrG_000195400,EgrG_000221900,EgrG_000232000,EgrG_000234800,EgrG_000259000,EgrG_000296700,EgrG_000334700,EgrG_000356400,EgrG_000364400,EgrG_000431100,EgrG_000433200,EgrG_000438200,EgrG_000439500,EgrG_000447900,EgrG_0004…
GO:MF	glycosyltransferase activity	GO:0016757	1.05587e-07	6.97639	118	4255	118	4994	EgrG_000024200,EgrG_000069100,EgrG_000098200,EgrG_000098300,EgrG_000106500,EgrG_000169600,EgrG_000170800,EgrG_000171500,EgrG_000231000,EgrG_000235400,EgrG_000247800,EgrG_000370300,EgrG_000370400,EgrG_000370700,EgrG_000370800,EgrG_000397200,EgrG_000406400,EgrG_000412000,EgrG_000418600,EgrG_000418900,EgrG_000447100,EgrG_000447200,EgrG_000455200,EgrG_000525000,EgrG_000525200,EgrG_000545700,EgrG_0005…
GO:MF	structural constituent of ribosome	GO:0003735	1.22403e-07	6.91221	117	4255	117	4994	EgrG_000149400,EgrG_000196700,EgrG_000204900,EgrG_000331900,EgrG_000419900,EgrG_000430300,EgrG_000459700,EgrG_000546300,EgrG_000556300,EgrG_000590000,EgrG_000689100,EgrG_000720100,EgrG_000736400,EgrG_000745200,EgrG_000754300,EgrG_000771900,EgrG_000772100,EgrG_000887700,EgrG_000924700,EgrG_001011600,EgrG_001122900,EgrG_001146500,EgrG_000201600,EgrG_001195100,EgrG_000183700,EgrG_000322250,EgrG_0007…
GO:MF	GTPase activity	GO:0003924	1.67266e-07	6.77659	115	4255	115	4994	EgrG_000163100,EgrG_000177500,EgrG_000203900,EgrG_000236900,EgrG_000255200,EgrG_000569800,EgrG_000697600,EgrG_000774200,EgrG_001019800,EgrG_000040900,EgrG_000041100,EgrG_000042200,EgrG_000042500,EgrG_000042600,EgrG_000042700,EgrG_000069900,EgrG_000105900,EgrG_000202500,EgrG_000202600,EgrG_000339900,EgrG_000340000,EgrG_000352800,EgrG_000359200,EgrG_000413200,EgrG_000476400,EgrG_000569000,EgrG_0005…
GO:MF	phosphoric ester hydrolase activity	GO:0042578	2.28598e-07	6.64093	113	4255	113	4994	EgrG_000059100,EgrG_000115700,EgrG_000284000,EgrG_000482400,EgrG_000779500,EgrG_000892100,EgrG_001031100,EgrG_001040800,EgrG_001055900,EgrG_001088700,EgrG_001200600,EgrG_000058100,EgrG_000149750,EgrG_000186500,EgrG_000214300,EgrG_000249000,EgrG_000283300,EgrG_000372200,EgrG_000445900,EgrG_000466900,EgrG_000635000,EgrG_000752700,EgrG_001069200,EgrG_001082700,EgrG_001094000,EgrG_001133800,EgrG_0011…
GO:MF	methyltransferase activity	GO:0008168	3.62493e-07	6.4407	110	4255	110	4994	EgrG_000379200,EgrG_000476800,EgrG_000513700,EgrG_000605700,EgrG_000675700,EgrG_000721700,EgrG_000832800,EgrG_000849700,EgrG_000862100,EgrG_000894500,EgrG_000905300,EgrG_000910600,EgrG_001016800,EgrG_001114300,EgrG_000084100,EgrG_000461000,EgrG_000916610,EgrG_001023550,EgrG_001057800,EgrG_000439900,EgrG_000057400,EgrG_000079300,EgrG_000106300,EgrG_000184700,EgrG_000204000,EgrG_000210000,EgrG_0002…
GO:MF	transferase activity, transferring one-carbon groups	GO:0016741	3.62493e-07	6.4407	110	4255	110	4994	EgrG_000379200,EgrG_000476800,EgrG_000513700,EgrG_000605700,EgrG_000675700,EgrG_000721700,EgrG_000832800,EgrG_000849700,EgrG_000862100,EgrG_000894500,EgrG_000905300,EgrG_000910600,EgrG_001016800,EgrG_001114300,EgrG_000084100,EgrG_000461000,EgrG_000916610,EgrG_001023550,EgrG_001057800,EgrG_000439900,EgrG_000057400,EgrG_000079300,EgrG_000106300,EgrG_000184700,EgrG_000204000,EgrG_000210000,EgrG_0002…
GO:MF	ligase activity	GO:0016874	4.20634e-07	6.3761	109	4255	109	4994	EgrG_000232600,EgrG_000248300,EgrG_000348100,EgrG_000375800,EgrG_000437500,EgrG_000440600,EgrG_000461800,EgrG_000491900,EgrG_000506900,EgrG_000519200,EgrG_000520000,EgrG_000629500,EgrG_000777100,EgrG_000874800,EgrG_000919400,EgrG_000932500,EgrG_000945100,EgrG_000972000,EgrG_000976400,EgrG_001008100,EgrG_001011300,EgrG_001055800,EgrG_001056900,EgrG_001147900,EgrG_001153000,EgrG_001189600,EgrG_0011…
GO:MF	translation regulator activity	GO:0045182	1.81042e-06	5.74222	100	4255	100	4994	EgrG_000068000,EgrG_000068700,EgrG_000117100,EgrG_000126100,EgrG_000128100,EgrG_000297200,EgrG_000445000,EgrG_000473400,EgrG_000517100,EgrG_000532000,EgrG_000619600,EgrG_000697600,EgrG_000738200,EgrG_000801200,EgrG_000809800,EgrG_000954000,EgrG_000958400,EgrG_001123900,EgrG_001125000,EgrG_000527600,EgrG_000150000,EgrG_000183600,EgrG_000237000,EgrG_000666300,EgrG_001193600,EgrG_000040100,EgrG_0001…
GO:MF	helicase activity	GO:0004386	2.36992e-06	5.62527	98	4255	98	4994	EgrG_000843200,EgrG_001040700,EgrG_000068900,EgrG_000086400,EgrG_000097900,EgrG_000098400,EgrG_000110700,EgrG_000122300,EgrG_000123700,EgrG_000127400,EgrG_000150000,EgrG_000171000,EgrG_000181800,EgrG_000193600,EgrG_000194600,EgrG_000199100,EgrG_000211600,EgrG_000212600,EgrG_000214600,EgrG_000228800,EgrG_000242500,EgrG_000332300,EgrG_000346000,EgrG_000456400,EgrG_000462500,EgrG_000473700,EgrG_0005…
GO:MF	translation factor activity, RNA binding	GO:0008135	2.36992e-06	5.62527	98	4255	98	4994	EgrG_000068000,EgrG_000068700,EgrG_000117100,EgrG_000126100,EgrG_000128100,EgrG_000297200,EgrG_000445000,EgrG_000473400,EgrG_000517100,EgrG_000532000,EgrG_000619600,EgrG_000697600,EgrG_000738200,EgrG_000801200,EgrG_000809800,EgrG_000954000,EgrG_000958400,EgrG_001123900,EgrG_001125000,EgrG_000527600,EgrG_000150000,EgrG_000183600,EgrG_000237000,EgrG_000666300,EgrG_001193600,EgrG_000040100,EgrG_0001…
GO:MF	metal ion transmembrane transporter activity	GO:0046873	2.36992e-06	5.62527	98	4255	98	4994	EgrG_000126700,EgrG_000244800,EgrG_000495000,EgrG_000544400,EgrG_000544500,EgrG_000603500,EgrG_000702250,EgrG_000703900,EgrG_000822300,EgrG_001008200,EgrG_001164500,EgrG_001195000,EgrG_000062500,EgrG_000062600,EgrG_000063700,EgrG_000080100,EgrG_000080300,EgrG_000112000,EgrG_000117900,EgrG_000124300,EgrG_000135700,EgrG_000143700,EgrG_000146200,EgrG_000146300,EgrG_000169800,EgrG_000204500,EgrG_0002…
GO:MF	translation regulator activity, nucleic acid binding	GO:0090079	2.36992e-06	5.62527	98	4255	98	4994	EgrG_000068000,EgrG_000068700,EgrG_000117100,EgrG_000126100,EgrG_000128100,EgrG_000297200,EgrG_000445000,EgrG_000473400,EgrG_000517100,EgrG_000532000,EgrG_000619600,EgrG_000697600,EgrG_000738200,EgrG_000801200,EgrG_000809800,EgrG_000954000,EgrG_000958400,EgrG_001123900,EgrG_001125000,EgrG_000527600,EgrG_000150000,EgrG_000183600,EgrG_000237000,EgrG_000666300,EgrG_001193600,EgrG_000040100,EgrG_0001…
GO:MF	protein serine/threonine kinase activity	GO:0004674	4.49519e-06	5.34725	94	4255	94	4994	EgrG_000104700,EgrG_000433900,EgrG_001095600,EgrG_000182000,EgrG_000195400,EgrG_000667600,EgrG_000758400,EgrG_000800500,EgrG_000817800,EgrG_000906600,EgrG_001114500,EgrG_001181300,EgrG_000067500,EgrG_000067600,EgrG_000101500,EgrG_000109100,EgrG_000109200,EgrG_000144900,EgrG_000145100,EgrG_000157950,EgrG_000158500,EgrG_000174000,EgrG_000212000,EgrG_000221400,EgrG_000225500,EgrG_000237000,EgrG_0002…
GO:MF	phosphatase activity	GO:0016791	6.14762e-06	5.21129	92	4255	92	4994	EgrG_000284000,EgrG_000482400,EgrG_000779500,EgrG_000892100,EgrG_001031100,EgrG_001040800,EgrG_001055900,EgrG_001088700,EgrG_000058100,EgrG_000149750,EgrG_000186500,EgrG_000214300,EgrG_000283300,EgrG_000445900,EgrG_000466900,EgrG_000635000,EgrG_000752700,EgrG_001082700,EgrG_001133800,EgrG_001151400,EgrG_000638700,EgrG_000218400,EgrG_000208300,EgrG_000255500,EgrG_000495900,EgrG_000060400,EgrG_0001…
GO:MF	cation channel activity	GO:0005261	7.14084e-06	5.14625	91	4255	91	4994	EgrG_000544400,EgrG_000544500,EgrG_000603500,EgrG_000702250,EgrG_000703900,EgrG_000822300,EgrG_000919400,EgrG_001153000,EgrG_000063700,EgrG_000080100,EgrG_000080200,EgrG_000080300,EgrG_000112000,EgrG_000115600,EgrG_000135700,EgrG_000143700,EgrG_000146200,EgrG_000146300,EgrG_000169800,EgrG_000183100,EgrG_000204500,EgrG_000204600,EgrG_000215200,EgrG_000215300,EgrG_000219100,EgrG_000219200,EgrG_0002…
GO:MF	acyltransferase activity	GO:0016746	2.59994e-05	4.58504	83	4255	83	4994	EgrG_000105300,EgrG_000160400,EgrG_000321550,EgrG_000347100,EgrG_000495000,EgrG_000574600,EgrG_000575200,EgrG_000596900,EgrG_000616600,EgrG_000645000,EgrG_000741500,EgrG_000851500,EgrG_000968400,EgrG_001028500,EgrG_001036500,EgrG_000075600,EgrG_000112300,EgrG_000233900,EgrG_000234000,EgrG_000234300,EgrG_000296000,EgrG_000306100,EgrG_000321300,EgrG_000345300,EgrG_000439000,EgrG_000457700,EgrG_0004…
GO:MF	gated channel activity	GO:0022836	4.18403e-05	4.37841	80	4255	80	4994	EgrG_000297500,EgrG_000544400,EgrG_000544500,EgrG_000702250,EgrG_000822300,EgrG_001004700,EgrG_000044100,EgrG_000080100,EgrG_000135700,EgrG_000143700,EgrG_000146200,EgrG_000146300,EgrG_000165100,EgrG_000169800,EgrG_000204500,EgrG_000204600,EgrG_000209700,EgrG_000215200,EgrG_000215300,EgrG_000323700,EgrG_000391000,EgrG_000448900,EgrG_000462600,EgrG_000484000,EgrG_000499600,EgrG_000499700,EgrG_0005…
GO:MF	active transmembrane transporter activity	GO:0022804	9.99365e-05	4.00028	107	4255	105	4994	EgrG_000085900,EgrG_000126700,EgrG_000145800,EgrG_000244800,EgrG_000339600,EgrG_000366000,EgrG_000421550,EgrG_000455700,EgrG_000589500,EgrG_000594000,EgrG_000603500,EgrG_000610400,EgrG_000644600,EgrG_000687800,EgrG_000699000,EgrG_000703000,EgrG_000762100,EgrG_000880800,EgrG_000890400,EgrG_000892000,EgrG_000976200,EgrG_001008200,EgrG_001075900,EgrG_001167900,EgrG_001183100,EgrG_001195000,EgrG_9000…
GO:MF	actin binding	GO:0003779	0.000108307	3.96534	74	4255	74	4994	EgrG_000151600,EgrG_000181100,EgrG_000204800,EgrG_000242300,EgrG_000257920,EgrG_000305600,EgrG_000359700,EgrG_000456000,EgrG_000479300,EgrG_000485800,EgrG_000486600,EgrG_000598050,EgrG_000641900,EgrG_000689700,EgrG_000728100,EgrG_000736000,EgrG_000772300,EgrG_000801400,EgrG_000805600,EgrG_000821800,EgrG_000837400,EgrG_000841300,EgrG_000849000,EgrG_000849700,EgrG_000920900,EgrG_001155500,EgrG_0011…
GO:MF	endopeptidase activity	GO:0004175	0.000148063	3.82955	72	4255	72	4994	EgrG_000062300,EgrG_000230600,EgrG_000324100,EgrG_000341800,EgrG_000481200,EgrG_000535900,EgrG_000590200,EgrG_000780700,EgrG_000864950,EgrG_000869600,EgrG_001023600,EgrG_001064900,EgrG_001150600,EgrG_000084000,EgrG_000102400,EgrG_000165600,EgrG_000347500,EgrG_000435100,EgrG_000468800,EgrG_000616300,EgrG_000832900,EgrG_000839500,EgrG_000847400,EgrG_000892700,EgrG_000892800,EgrG_000896900,EgrG_0009…
GO:MF	nuclease activity	GO:0004518	0.000172037	3.76438	71	4255	71	4994	EgrG_000319000,EgrG_000632800,EgrG_000878900,EgrG_001073700,EgrG_001083500,EgrG_001090300,EgrG_000100500,EgrG_000182000,EgrG_000438600,EgrG_001096200,EgrG_000181800,EgrG_000545600,EgrG_000744400,EgrG_000831500,EgrG_000887200,EgrG_000095850,EgrG_000145400,EgrG_000184200,EgrG_000244900,EgrG_000321400,EgrG_000433100,EgrG_000614500,EgrG_000844500,EgrG_001015000,EgrG_001187400,EgrG_001195800,EgrG_0000…
GO:MF	translation initiation factor activity	GO:0003743	0.000276725	3.55795	68	4255	68	4994	EgrG_000068000,EgrG_000068700,EgrG_000117100,EgrG_000128100,EgrG_000297200,EgrG_000445000,EgrG_000473400,EgrG_000532000,EgrG_000619600,EgrG_000738200,EgrG_000809800,EgrG_000958400,EgrG_001123900,EgrG_001125000,EgrG_000527600,EgrG_000150000,EgrG_000183600,EgrG_000666300,EgrG_001193600,EgrG_000749800,EgrG_000227400,EgrG_000490900,EgrG_000841500,EgrG_001188400,EgrG_000101000,EgrG_000245700,EgrG_0002…
GO:MF	cysteine-type peptidase activity	GO:0008234	0.000434446	3.36206	65	4255	65	4994	EgrG_000098800,EgrG_000217600,EgrG_000458100,EgrG_000825650,EgrG_000869600,EgrG_000314400,EgrG_000967900,EgrG_002067400,EgrG_000540000,EgrG_000627400,EgrG_000702900,EgrG_001174800,EgrG_000042300,EgrG_000060300,EgrG_000065800,EgrG_000095700,EgrG_000113100,EgrG_000143100,EgrG_000151200,EgrG_000167900,EgrG_000175500,EgrG_000205500,EgrG_000253150,EgrG_000319100,EgrG_000337400,EgrG_000338300,EgrG_0004…
GO:MF	hexosyltransferase activity	GO:0016758	0.000434446	3.36206	65	4255	65	4994	EgrG_000098200,EgrG_000098300,EgrG_000169600,EgrG_000170800,EgrG_000171500,EgrG_000231000,EgrG_000235400,EgrG_000370300,EgrG_000370400,EgrG_000370700,EgrG_000370800,EgrG_000397200,EgrG_000406400,EgrG_000447100,EgrG_000455200,EgrG_000525000,EgrG_000525200,EgrG_000545700,EgrG_000545800,EgrG_000546000,EgrG_000546100,EgrG_000548500,EgrG_000548700,EgrG_000549000,EgrG_000549100,EgrG_000644500,EgrG_0007…
GO:MF	protein serine kinase activity	GO:0106310	0.000434446	3.36206	65	4255	65	4994	EgrG_000104700,EgrG_000433900,EgrG_000135700,EgrG_000182000,EgrG_000667600,EgrG_001181300,EgrG_000067500,EgrG_000067600,EgrG_000089800,EgrG_000101500,EgrG_000157950,EgrG_000158500,EgrG_000174000,EgrG_000212000,EgrG_000294600,EgrG_000340700,EgrG_000352000,EgrG_000423000,EgrG_000428000,EgrG_000436900,EgrG_000444400,EgrG_000452500,EgrG_000454700,EgrG_000455600,EgrG_000457600,EgrG_000484300,EgrG_0004…
GO:MF	sequence-specific DNA binding	GO:0043565	0.00050504	3.29667	64	4255	64	4994	EgrG_000324100,EgrG_000381900,EgrG_000770200,EgrG_000193600,EgrG_000843250,EgrG_000062800,EgrG_000088800,EgrG_000098700,EgrG_000101100,EgrG_000159700,EgrG_000166300,EgrG_000179000,EgrG_000188000,EgrG_000204100,EgrG_000215900,EgrG_000217500,EgrG_000234100,EgrG_000240200,EgrG_000317100,EgrG_000320300,EgrG_000377300,EgrG_000377500,EgrG_000378800,EgrG_000379600,EgrG_000434500,EgrG_000446500,EgrG_0004…
GO:MF	lipid binding	GO:0008289	0.00057382	3.24122	63	4255	63	4994	EgrG_000096100,EgrG_000169300,EgrG_000236900,EgrG_000255200,EgrG_000294450,EgrG_000463900,EgrG_000522600,EgrG_000583400,EgrG_000725000,EgrG_000728100,EgrG_000803100,EgrG_000828200,EgrG_000849000,EgrG_001066800,EgrG_001107500,EgrG_001110900,EgrG_001139000,EgrG_000249000,EgrG_000300800,EgrG_000630600,EgrG_000983300,EgrG_001064800,EgrG_000905400,EgrG_000041200,EgrG_000041300,EgrG_000111500,EgrG_0001…
GO:MF	G protein-coupled receptor activity	GO:0004930	0.00057382	3.24122	63	4255	63	4994	EgrG_000043500,EgrG_000066200,EgrG_000070900,EgrG_000074700,EgrG_000077100,EgrG_000174300,EgrG_000186600,EgrG_000221900,EgrG_000232000,EgrG_000234800,EgrG_000259000,EgrG_000296700,EgrG_000334700,EgrG_000356400,EgrG_000364400,EgrG_000431100,EgrG_000433200,EgrG_000439500,EgrG_000447900,EgrG_000457100,EgrG_000490100,EgrG_000500000,EgrG_000503500,EgrG_000591300,EgrG_000598600,EgrG_000633100,EgrG_0006…
GO:MF	nucleotidyltransferase activity	GO:0016779	0.00057382	3.24122	63	4255	63	4994	EgrG_000243450,EgrG_000246000,EgrG_000663500,EgrG_000963000,EgrG_001035100,EgrG_000149300,EgrG_000438600,EgrG_000487300,EgrG_001128500,EgrG_000244600,EgrG_000253400,EgrG_000705300,EgrG_000924000,EgrG_001190100,EgrG_000208300,EgrG_000978300,EgrG_000089400,EgrG_000117600,EgrG_000214900,EgrG_000230200,EgrG_000428100,EgrG_000434800,EgrG_000475300,EgrG_000500400,EgrG_000641000,EgrG_000678100,EgrG_0007…
GO:MF	catalytic activity, acting on a tRNA	GO:0140101	0.000659954	3.18049	62	4255	62	4994	EgrG_000232600,EgrG_000248300,EgrG_000319000,EgrG_000348100,EgrG_000375800,EgrG_000437500,EgrG_000440600,EgrG_000447200,EgrG_000461800,EgrG_000476800,EgrG_000491900,EgrG_000513700,EgrG_000520000,EgrG_000629500,EgrG_000745700,EgrG_000767700,EgrG_000777100,EgrG_000932500,EgrG_000945100,EgrG_000972000,EgrG_000976400,EgrG_001008100,EgrG_001147900,EgrG_000735600,EgrG_000095100,EgrG_000104900,EgrG_0001…
GO:MF	phosphoprotein phosphatase activity	GO:0004721	0.000659954	3.18049	62	4255	62	4994	EgrG_000779500,EgrG_000892100,EgrG_001031100,EgrG_001055900,EgrG_001088700,EgrG_000058100,EgrG_000149750,EgrG_000186500,EgrG_000214300,EgrG_000466900,EgrG_001082700,EgrG_001133800,EgrG_000218400,EgrG_000208300,EgrG_000255500,EgrG_000495900,EgrG_000060400,EgrG_000100400,EgrG_000133900,EgrG_000185500,EgrG_000211200,EgrG_000221800,EgrG_000245000,EgrG_000346500,EgrG_000417700,EgrG_000420200,EgrG_0004…
GO:MF	DNA-binding transcription factor activity, RNA polymerase II-specific	GO:0000981	0.000759366	3.11955	61	4255	61	4994	EgrG_000077900,EgrG_000101200,EgrG_000130200,EgrG_000130900,EgrG_000154900,EgrG_000176600,EgrG_000176700,EgrG_000186900,EgrG_000204400,EgrG_000232400,EgrG_000238100,EgrG_000317100,EgrG_000334600,EgrG_000377500,EgrG_000380300,EgrG_000380700,EgrG_000394900,EgrG_000431700,EgrG_000444300,EgrG_000449700,EgrG_000509500,EgrG_000522100,EgrG_000524300,EgrG_000533000,EgrG_000533100,EgrG_000533300,EgrG_0005…
GO:MF	metallopeptidase activity	GO:0008237	0.000759366	3.11955	61	4255	61	4994	EgrG_000068700,EgrG_000117100,EgrG_000535900,EgrG_000820900,EgrG_000855000,EgrG_001023600,EgrG_001028100,EgrG_001031700,EgrG_001133600,EgrG_002054500,EgrG_000010300,EgrG_000347500,EgrG_000468800,EgrG_000616300,EgrG_000832900,EgrG_000839500,EgrG_000847400,EgrG_000892700,EgrG_000892800,EgrG_000927200,EgrG_001063900,EgrG_001069300,EgrG_001177500,EgrG_000105200,EgrG_000151700,EgrG_000831400,EgrG_0002…
GO:MF	catalytic activity, acting on DNA	GO:0140097	0.000883534	3.05378	60	4255	60	4994	EgrG_000243450,EgrG_000632800,EgrG_000855500,EgrG_001090300,EgrG_000149300,EgrG_000438600,EgrG_000487300,EgrG_000147300,EgrG_000171000,EgrG_000199100,EgrG_000212600,EgrG_000257800,EgrG_000332300,EgrG_000510700,EgrG_000558700,EgrG_000568700,EgrG_000600500,EgrG_000601600,EgrG_000614700,EgrG_000640000,EgrG_000705300,EgrG_000741400,EgrG_000742600,EgrG_000744400,EgrG_000768100,EgrG_000772700,EgrG_0007…
GO:MF	ubiquitin-like protein transferase activity	GO:0019787	0.00196644	2.70632	55	4255	55	4994	EgrG_000079900,EgrG_000108200,EgrG_000627900,EgrG_000694800,EgrG_000874800,EgrG_001189600,EgrG_000477900,EgrG_000639000,EgrG_000717600,EgrG_000768700,EgrG_000857700,EgrG_000934700,EgrG_001079500,EgrG_000775500,EgrG_000921700,EgrG_000069420,EgrG_000116200,EgrG_000625000,EgrG_000765500,EgrG_000776200,EgrG_000941500,EgrG_001044900,EgrG_001179800,EgrG_000057300,EgrG_000218200,EgrG_000331300,EgrG_0004…
GO:MF	acyltransferase activity, transferring groups other than amino-acyl groups	GO:0016747	0.00228802	2.64054	54	4255	54	4994	EgrG_000105300,EgrG_000160400,EgrG_000321550,EgrG_000347100,EgrG_000495000,EgrG_000574600,EgrG_000575200,EgrG_000616600,EgrG_000645000,EgrG_000741500,EgrG_000851500,EgrG_000968400,EgrG_001036500,EgrG_000075600,EgrG_000112300,EgrG_000233900,EgrG_000234300,EgrG_000306100,EgrG_000321300,EgrG_000345300,EgrG_000457700,EgrG_000700300,EgrG_000830900,EgrG_000972100,EgrG_001200400,EgrG_000220800,EgrG_0002…
GO:MF	ubiquitin-protein transferase activity	GO:0004842	0.00313051	2.50439	52	4255	52	4994	EgrG_000079900,EgrG_000108200,EgrG_000627900,EgrG_000694800,EgrG_000874800,EgrG_001189600,EgrG_000477900,EgrG_000639000,EgrG_000717600,EgrG_000768700,EgrG_000857700,EgrG_000934700,EgrG_001079500,EgrG_000775500,EgrG_000921700,EgrG_000069420,EgrG_000116200,EgrG_000625000,EgrG_000765500,EgrG_000776200,EgrG_001044900,EgrG_001179800,EgrG_000057300,EgrG_000218200,EgrG_000331300,EgrG_000424900,EgrG_0007…
GO:MF	secondary active transmembrane transporter activity	GO:0015291	0.00818183	2.08715	46	4255	46	4994	EgrG_000126700,EgrG_000603500,EgrG_000610400,EgrG_000890400,EgrG_000062500,EgrG_000062600,EgrG_000107400,EgrG_000107600,EgrG_000107700,EgrG_000117900,EgrG_000146400,EgrG_000182600,EgrG_000182700,EgrG_000188100,EgrG_000219900,EgrG_000220200,EgrG_000319700,EgrG_000391300,EgrG_000469500,EgrG_000483400,EgrG_000546700,EgrG_000668500,EgrG_000751200,EgrG_000812100,EgrG_000819900,EgrG_000820100,EgrG_0008…
GO:MF	cytoskeletal protein binding	GO:0008092	0.0086435	2.06331	129	4255	122	4994	EgrG_000108700,EgrG_000151600,EgrG_000181100,EgrG_000191500,EgrG_000204800,EgrG_000242300,EgrG_000257920,EgrG_000305600,EgrG_000359700,EgrG_000413000,EgrG_000456000,EgrG_000479300,EgrG_000480700,EgrG_000485800,EgrG_000486600,EgrG_000518900,EgrG_000576100,EgrG_000598050,EgrG_000621500,EgrG_000641900,EgrG_000653400,EgrG_000689700,EgrG_000718000,EgrG_000728100,EgrG_000736000,EgrG_000772300,EgrG_0008…
GO:MF	protein tyrosine kinase activity	GO:0004713	0.0110775	1.95556	44	4255	44	4994	EgrG_000557500,EgrG_000557900,EgrG_000075800,EgrG_000196200,EgrG_000409500,EgrG_000445100,EgrG_000461400,EgrG_000617300,EgrG_000619800,EgrG_000641500,EgrG_000833200,EgrG_000962900,EgrG_000969600,EgrG_000981300,EgrG_000988100,EgrG_000060700,EgrG_000101500,EgrG_000132100,EgrG_000171400,EgrG_000186700,EgrG_000256700,EgrG_000294600,EgrG_000342000,EgrG_000352000,EgrG_000366500,EgrG_000484300,EgrG_0005…
GO:MF	ATP-dependent activity, acting on RNA	GO:0008186	0.0126381	1.89832	43	4255	43	4994	EgrG_001040700,EgrG_000068900,EgrG_000086400,EgrG_000097900,EgrG_000098400,EgrG_000110700,EgrG_000122300,EgrG_000123700,EgrG_000127400,EgrG_000150000,EgrG_000194600,EgrG_000214600,EgrG_000228800,EgrG_000242500,EgrG_000346000,EgrG_000456400,EgrG_000462500,EgrG_000545600,EgrG_000546900,EgrG_000653300,EgrG_000666300,EgrG_000738000,EgrG_000789550,EgrG_000793400,EgrG_000805100,EgrG_000829700,EgrG_0008…
GO:MF	proton transmembrane transporter activity	GO:0015078	0.0126381	1.89832	43	4255	43	4994	EgrG_000125000,EgrG_000126700,EgrG_000227800,EgrG_000339600,EgrG_000360000,EgrG_000421550,EgrG_000588900,EgrG_000644600,EgrG_000699000,EgrG_000703000,EgrG_000707400,EgrG_000762100,EgrG_000863100,EgrG_000866800,EgrG_000880800,EgrG_000919400,EgrG_001052800,EgrG_001151500,EgrG_001153000,EgrG_900000000,EgrG_900000800,EgrG_900000900,EgrG_000062500,EgrG_000062600,EgrG_000115600,EgrG_000183100,EgrG_0001…
GO:MF	RNA helicase activity	GO:0003724	0.0126381	1.89832	43	4255	43	4994	EgrG_001040700,EgrG_000068900,EgrG_000086400,EgrG_000097900,EgrG_000098400,EgrG_000110700,EgrG_000122300,EgrG_000123700,EgrG_000127400,EgrG_000150000,EgrG_000194600,EgrG_000214600,EgrG_000228800,EgrG_000242500,EgrG_000346000,EgrG_000456400,EgrG_000462500,EgrG_000545600,EgrG_000546900,EgrG_000653300,EgrG_000666300,EgrG_000738000,EgrG_000789550,EgrG_000793400,EgrG_000805100,EgrG_000829700,EgrG_0008…
GO:MF	endonuclease activity	GO:0004519	0.0172905	1.76219	41	4255	41	4994	EgrG_000319000,EgrG_000632800,EgrG_000878900,EgrG_001073700,EgrG_001083500,EgrG_001090300,EgrG_000100500,EgrG_000438600,EgrG_001096200,EgrG_000181800,EgrG_000744400,EgrG_000831500,EgrG_000887200,EgrG_000095850,EgrG_000145400,EgrG_000244900,EgrG_000321400,EgrG_001015000,EgrG_001195800,EgrG_000078600,EgrG_000085200,EgrG_000097500,EgrG_000111220,EgrG_000380250,EgrG_000452000,EgrG_000465700,EgrG_0005…
GO:MF	voltage-gated ion channel activity	GO:0005244	0.0195623	1.70858	40	4255	40	4994	EgrG_000297500,EgrG_000702250,EgrG_000822300,EgrG_001004700,EgrG_000080100,EgrG_000143700,EgrG_000146200,EgrG_000146300,EgrG_000169800,EgrG_000204500,EgrG_000204600,EgrG_000209700,EgrG_000215200,EgrG_000215300,EgrG_000323700,EgrG_000391000,EgrG_000484000,EgrG_000570000,EgrG_000637800,EgrG_000667100,EgrG_000706100,EgrG_000719600,EgrG_000749100,EgrG_000803600,EgrG_000843900,EgrG_000886200,EgrG_0008…
GO:MF	cytoskeletal motor activity	GO:0003774	0.0195623	1.70858	40	4255	40	4994	EgrG_000255900,EgrG_000475900,EgrG_000479300,EgrG_000518900,EgrG_000536500,EgrG_000592300,EgrG_000596000,EgrG_000596700,EgrG_000618250,EgrG_000621000,EgrG_000629000,EgrG_000725200,EgrG_000821800,EgrG_000832000,EgrG_000868400,EgrG_000893200,EgrG_000920900,EgrG_000953100,EgrG_001028600,EgrG_000198400,EgrG_000227900,EgrG_000432300,EgrG_000716000,EgrG_000872700,EgrG_001025000,EgrG_001097500,EgrG_0011…
GO:MF	active ion transmembrane transporter activity	GO:0022853	0.0195623	1.70858	40	4255	40	4994	EgrG_000126700,EgrG_000244800,EgrG_000339600,EgrG_000421550,EgrG_000610400,EgrG_000644600,EgrG_000699000,EgrG_000703000,EgrG_000762100,EgrG_000880800,EgrG_001008200,EgrG_001195000,EgrG_900000000,EgrG_900000800,EgrG_900000900,EgrG_000062500,EgrG_000062600,EgrG_000117900,EgrG_000182600,EgrG_000182700,EgrG_000183100,EgrG_000188100,EgrG_000319700,EgrG_000342600,EgrG_000546700,EgrG_000572300,EgrG_0005…
GO:MF	voltage-gated channel activity	GO:0022832	0.0195623	1.70858	40	4255	40	4994	EgrG_000297500,EgrG_000702250,EgrG_000822300,EgrG_001004700,EgrG_000080100,EgrG_000143700,EgrG_000146200,EgrG_000146300,EgrG_000169800,EgrG_000204500,EgrG_000204600,EgrG_000209700,EgrG_000215200,EgrG_000215300,EgrG_000323700,EgrG_000391000,EgrG_000484000,EgrG_000570000,EgrG_000637800,EgrG_000667100,EgrG_000706100,EgrG_000719600,EgrG_000749100,EgrG_000803600,EgrG_000843900,EgrG_000886200,EgrG_0008…
GO:MF	S-adenosylmethionine-dependent methyltransferase activity	GO:0008757	0.0227784	1.64248	39	4255	39	4994	EgrG_000513700,EgrG_000721700,EgrG_000832800,EgrG_000849700,EgrG_000862100,EgrG_000894500,EgrG_000905300,EgrG_000910600,EgrG_001016800,EgrG_001114300,EgrG_001023550,EgrG_000439900,EgrG_000057400,EgrG_000079300,EgrG_000184700,EgrG_000210000,EgrG_000218300,EgrG_000251100,EgrG_000426900,EgrG_000452300,EgrG_000674500,EgrG_000744100,EgrG_000750900,EgrG_001031500,EgrG_001170100,EgrG_002008500,EgrG_0008…
GO:MF	potassium ion transmembrane transporter activity	GO:0015079	0.0265245	1.57635	38	4255	38	4994	EgrG_000822300,EgrG_000080300,EgrG_000112000,EgrG_000135700,EgrG_000169800,EgrG_000204500,EgrG_000204600,EgrG_000215200,EgrG_000215300,EgrG_000323700,EgrG_000342600,EgrG_000394800,EgrG_000442100,EgrG_000448900,EgrG_000484000,EgrG_000532400,EgrG_000535500,EgrG_000570000,EgrG_000583100,EgrG_000610200,EgrG_000637800,EgrG_000667100,EgrG_000749100,EgrG_000803600,EgrG_000805900,EgrG_000840800,EgrG_0008…
GO:MF	ligase activity, forming carbon-oxygen bonds	GO:0016875	0.0292906	1.53327	37	4255	37	4994	EgrG_000248300,EgrG_000348100,EgrG_000375800,EgrG_000437500,EgrG_000440600,EgrG_000461800,EgrG_000491900,EgrG_000520000,EgrG_000629500,EgrG_000777100,EgrG_000932500,EgrG_000972000,EgrG_000976400,EgrG_001008100,EgrG_001147900,EgrG_000095100,EgrG_000104900,EgrG_000186800,EgrG_000219300,EgrG_000239900,EgrG_000348600,EgrG_000394100,EgrG_000435000,EgrG_000527000,EgrG_000754600,EgrG_000759100,EgrG_0007…
GO:MF	phospholipid binding	GO:0005543	0.0292906	1.53327	37	4255	37	4994	EgrG_000096100,EgrG_000169300,EgrG_000583400,EgrG_000728100,EgrG_000828200,EgrG_000849000,EgrG_001107500,EgrG_001110900,EgrG_001139000,EgrG_000249000,EgrG_000300800,EgrG_000983300,EgrG_000905400,EgrG_000041200,EgrG_000041300,EgrG_000111500,EgrG_000112400,EgrG_000171800,EgrG_000180800,EgrG_000193700,EgrG_000237700,EgrG_000243500,EgrG_000243600,EgrG_000243700,EgrG_000243800,EgrG_000244000,EgrG_0003…
GO:MF	potassium channel activity	GO:0005267	0.0292906	1.53327	37	4255	37	4994	EgrG_000822300,EgrG_000080300,EgrG_000112000,EgrG_000135700,EgrG_000169800,EgrG_000204500,EgrG_000204600,EgrG_000215200,EgrG_000215300,EgrG_000323700,EgrG_000394800,EgrG_000442100,EgrG_000448900,EgrG_000484000,EgrG_000532400,EgrG_000535500,EgrG_000570000,EgrG_000583100,EgrG_000610200,EgrG_000637800,EgrG_000667100,EgrG_000749100,EgrG_000803600,EgrG_000805900,EgrG_000840800,EgrG_000885600,EgrG_0009…
GO:MF	magnesium ion binding	GO:0000287	0.0292906	1.53327	37	4255	37	4994	EgrG_000172600,EgrG_000179700,EgrG_000344100,EgrG_000487400,EgrG_000491900,EgrG_000514200,EgrG_000519200,EgrG_000632800,EgrG_000696100,EgrG_000892100,EgrG_001040800,EgrG_001056900,EgrG_001088700,EgrG_000079000,EgrG_000079100,EgrG_000531500,EgrG_000911800,EgrG_000911900,EgrG_001082000,EgrG_000454700,EgrG_000568600,EgrG_000641400,EgrG_000700600,EgrG_000715400,EgrG_001001900,EgrG_001035200,EgrG_0010…
GO:MF	ubiquitin-like protein-specific protease activity	GO:0019783	0.0292906	1.53327	37	4255	37	4994	EgrG_000825650,EgrG_000314400,EgrG_000540000,EgrG_000627400,EgrG_001174800,EgrG_000042300,EgrG_000065800,EgrG_000095700,EgrG_000143100,EgrG_000151200,EgrG_000167900,EgrG_000175500,EgrG_000337400,EgrG_000570500,EgrG_000580300,EgrG_000695600,EgrG_000696800,EgrG_000701300,EgrG_000711400,EgrG_000723000,EgrG_000729100,EgrG_000837800,EgrG_000875300,EgrG_000900800,EgrG_000915300,EgrG_000915600,EgrG_0009…
GO:MF	omega peptidase activity	GO:0008242	0.0292906	1.53327	37	4255	37	4994	EgrG_000217600,EgrG_000825650,EgrG_000314400,EgrG_000761500,EgrG_000540000,EgrG_000627400,EgrG_001174800,EgrG_000042300,EgrG_000065800,EgrG_000095700,EgrG_000143100,EgrG_000151200,EgrG_000167900,EgrG_000175500,EgrG_000337400,EgrG_000570500,EgrG_000580300,EgrG_000695600,EgrG_000696800,EgrG_000701300,EgrG_000711400,EgrG_000729100,EgrG_000806300,EgrG_000837800,EgrG_000875300,EgrG_000900800,EgrG_0009…
GO:MF	aminoacyl-tRNA ligase activity	GO:0004812	0.0292906	1.53327	37	4255	37	4994	EgrG_000248300,EgrG_000348100,EgrG_000375800,EgrG_000437500,EgrG_000440600,EgrG_000461800,EgrG_000491900,EgrG_000520000,EgrG_000629500,EgrG_000777100,EgrG_000932500,EgrG_000972000,EgrG_000976400,EgrG_001008100,EgrG_001147900,EgrG_000095100,EgrG_000104900,EgrG_000186800,EgrG_000219300,EgrG_000239900,EgrG_000348600,EgrG_000394100,EgrG_000435000,EgrG_000527000,EgrG_000754600,EgrG_000759100,EgrG_0007…
GO:MF	deubiquitinase activity	GO:0101005	0.034127	1.4669	36	4255	36	4994	EgrG_000825650,EgrG_000314400,EgrG_000540000,EgrG_000627400,EgrG_001174800,EgrG_000042300,EgrG_000065800,EgrG_000095700,EgrG_000143100,EgrG_000151200,EgrG_000167900,EgrG_000175500,EgrG_000337400,EgrG_000570500,EgrG_000580300,EgrG_000695600,EgrG_000696800,EgrG_000701300,EgrG_000711400,EgrG_000723000,EgrG_000729100,EgrG_000837800,EgrG_000875300,EgrG_000900800,EgrG_000915300,EgrG_000915600,EgrG_0009…
GO:MF	hydrolase activity, acting on glycosyl bonds	GO:0016798	0.0394292	1.40418	35	4255	35	4994	EgrG_000340400,EgrG_000340500,EgrG_000434910,EgrG_000644500,EgrG_000774050,EgrG_000807400,EgrG_000855500,EgrG_001033900,EgrG_001034000,EgrG_001090300,EgrG_001091600,EgrG_000143500,EgrG_000315000,EgrG_000582300,EgrG_000605100,EgrG_000741700,EgrG_000773200,EgrG_000704400,EgrG_000716600,EgrG_002002600,EgrG_001062100,EgrG_000059500,EgrG_000097600,EgrG_000194500,EgrG_000239850,EgrG_000393250,EgrG_0004…
GO:MF	protein tyrosine phosphatase activity	GO:0004725	0.0394292	1.40418	35	4255	35	4994	EgrG_001055900,EgrG_000058100,EgrG_000149750,EgrG_000186500,EgrG_000214300,EgrG_000466900,EgrG_001082700,EgrG_001133800,EgrG_000208300,EgrG_000060400,EgrG_000100400,EgrG_000133900,EgrG_000245000,EgrG_000346500,EgrG_000420200,EgrG_000450800,EgrG_000487900,EgrG_000507100,EgrG_000585900,EgrG_000655700,EgrG_000822500,EgrG_000831000,EgrG_000912800,EgrG_000945550,EgrG_000969500,EgrG_001008400,EgrG_0010…
GO:MF	primary active transmembrane transporter activity	GO:0015399	0.039848	1.39959	61	4255	59	4994	EgrG_000085900,EgrG_000145800,EgrG_000244800,EgrG_000339600,EgrG_000366000,EgrG_000421550,EgrG_000455700,EgrG_000589500,EgrG_000594000,EgrG_000644600,EgrG_000687800,EgrG_000699000,EgrG_000703000,EgrG_000762100,EgrG_000880800,EgrG_000892000,EgrG_000976200,EgrG_001008200,EgrG_001075900,EgrG_001167900,EgrG_001183100,EgrG_001195000,EgrG_900000000,EgrG_900000300,EgrG_900000600,EgrG_900000700,EgrG_9000…
GO:MF	exopeptidase activity	GO:0008238	0.0444641	1.35199	34	4255	34	4994	EgrG_000820900,EgrG_000855000,EgrG_001028100,EgrG_001031700,EgrG_001133600,EgrG_002054500,EgrG_000010300,EgrG_000297600,EgrG_001063900,EgrG_000170200,EgrG_000253000,EgrG_000261800,EgrG_000350300,EgrG_000350500,EgrG_000350600,EgrG_000352300,EgrG_000356700,EgrG_000421900,EgrG_000456150,EgrG_000621300,EgrG_000651700,EgrG_000814400,EgrG_000864100,EgrG_000908900,EgrG_000921400,EgrG_000923200,EgrG_0010…
GO:MF	ligand-gated channel activity	GO:0022834	0.0444641	1.35199	34	4255	34	4994	EgrG_000544400,EgrG_000544500,EgrG_000702250,EgrG_000044100,EgrG_000165100,EgrG_000462600,EgrG_000499600,EgrG_000499700,EgrG_000506500,EgrG_000506600,EgrG_000587400,EgrG_000591600,EgrG_000618700,EgrG_000645700,EgrG_000668200,EgrG_000670700,EgrG_000671000,EgrG_000719050,EgrG_000839300,EgrG_000849400,EgrG_000869300,EgrG_000916400,EgrG_000975800,EgrG_000977600,EgrG_000984000,EgrG_000984100,EgrG_0009…
GO:MF	ligand-gated ion channel activity	GO:0015276	0.0444641	1.35199	34	4255	34	4994	EgrG_000544400,EgrG_000544500,EgrG_000702250,EgrG_000044100,EgrG_000165100,EgrG_000462600,EgrG_000499600,EgrG_000499700,EgrG_000506500,EgrG_000506600,EgrG_000587400,EgrG_000591600,EgrG_000618700,EgrG_000645700,EgrG_000668200,EgrG_000670700,EgrG_000671000,EgrG_000719050,EgrG_000839300,EgrG_000849400,EgrG_000869300,EgrG_000916400,EgrG_000975800,EgrG_000977600,EgrG_000984000,EgrG_000984100,EgrG_0009…
GO:MF	thiol-dependent deubiquitinase	GO:0004843	0.0444641	1.35199	34	4255	34	4994	EgrG_000825650,EgrG_000314400,EgrG_000540000,EgrG_000627400,EgrG_001174800,EgrG_000042300,EgrG_000065800,EgrG_000095700,EgrG_000143100,EgrG_000151200,EgrG_000167900,EgrG_000175500,EgrG_000337400,EgrG_000570500,EgrG_000580300,EgrG_000695600,EgrG_000696800,EgrG_000701300,EgrG_000711400,EgrG_000729100,EgrG_000837800,EgrG_000875300,EgrG_000900800,EgrG_000915300,EgrG_000915600,EgrG_000929000,EgrG_0009…
GO:BP	macromolecule metabolic process	GO:0043170	2.50091e-36	35.6019	1882	3699	1820	4089	EgrG_000062300,EgrG_000066300,EgrG_000068000,EgrG_000068700,EgrG_000079900,EgrG_000088100,EgrG_000094400,EgrG_000098200,EgrG_000098300,EgrG_000098800,EgrG_000103000,EgrG_000103500,EgrG_000104700,EgrG_000105300,EgrG_000106500,EgrG_000108200,EgrG_000116600,EgrG_000117100,EgrG_000117400,EgrG_000119000,EgrG_000126100,EgrG_000128100,EgrG_000147400,EgrG_000149400,EgrG_000169600,EgrG_000170800,EgrG_0001…
GO:BP	metabolic process	GO:0008152	2.05098e-33	32.688	2495	3699	2374	4089	EgrG_000059100,EgrG_000062300,EgrG_000063100,EgrG_000064700,EgrG_000066300,EgrG_000068000,EgrG_000068700,EgrG_000069100,EgrG_000074500,EgrG_000079900,EgrG_000085900,EgrG_000088100,EgrG_000092800,EgrG_000094400,EgrG_000098200,EgrG_000098300,EgrG_000098800,EgrG_000103000,EgrG_000103500,EgrG_000104700,EgrG_000105300,EgrG_000106500,EgrG_000108200,EgrG_000112200,EgrG_000115700,EgrG_000116600,EgrG_0001…
GO:BP	primary metabolic process	GO:0044238	1.04633e-30	29.9803	2173	3699	2077	4089	EgrG_000059100,EgrG_000062300,EgrG_000066300,EgrG_000068000,EgrG_000068700,EgrG_000069100,EgrG_000079900,EgrG_000088100,EgrG_000092800,EgrG_000094400,EgrG_000098200,EgrG_000098300,EgrG_000098800,EgrG_000103000,EgrG_000103500,EgrG_000104700,EgrG_000105300,EgrG_000106500,EgrG_000108200,EgrG_000115700,EgrG_000116600,EgrG_000117100,EgrG_000117400,EgrG_000119000,EgrG_000120200,EgrG_000125000,EgrG_0001…
GO:BP	cellular metabolic process	GO:0044237	1.04633e-30	29.9803	2231	3699	2130	4089	EgrG_000059100,EgrG_000062300,EgrG_000063100,EgrG_000064700,EgrG_000066300,EgrG_000068000,EgrG_000068700,EgrG_000069100,EgrG_000074500,EgrG_000079900,EgrG_000085900,EgrG_000088100,EgrG_000092800,EgrG_000094400,EgrG_000098200,EgrG_000098300,EgrG_000098800,EgrG_000103000,EgrG_000103500,EgrG_000104700,EgrG_000105300,EgrG_000106500,EgrG_000108200,EgrG_000112200,EgrG_000115700,EgrG_000116600,EgrG_0001…
GO:BP	nitrogen compound metabolic process	GO:0006807	5.76485e-29	28.2392	2046	3699	1958	4089	EgrG_000062300,EgrG_000066300,EgrG_000068000,EgrG_000068700,EgrG_000069100,EgrG_000079900,EgrG_000088100,EgrG_000094400,EgrG_000098200,EgrG_000098300,EgrG_000098800,EgrG_000103000,EgrG_000103500,EgrG_000104700,EgrG_000105300,EgrG_000106500,EgrG_000108200,EgrG_000116600,EgrG_000117100,EgrG_000117400,EgrG_000119000,EgrG_000120200,EgrG_000125000,EgrG_000126100,EgrG_000128100,EgrG_000147400,EgrG_0001…
GO:BP	biological_process	GO:0008150	3.30755e-28	27.4805	4015	3699	3672	4089	EgrG_000044900,EgrG_000045100,EgrG_000045200,EgrG_000059100,EgrG_000062300,EgrG_000063100,EgrG_000063610,EgrG_000063800,EgrG_000064300,EgrG_000064500,EgrG_000064700,EgrG_000065100,EgrG_000065450,EgrG_000066300,EgrG_000068000,EgrG_000068700,EgrG_000069100,EgrG_000070400,EgrG_000071100,EgrG_000071300,EgrG_000071400,EgrG_000071500,EgrG_000071800,EgrG_000074500,EgrG_000077200,EgrG_000079900,EgrG_0000…
GO:BP	organic substance metabolic process	GO:0071704	1.30401e-26	25.8847	2254	3699	2143	4089	EgrG_000059100,EgrG_000062300,EgrG_000066300,EgrG_000068000,EgrG_000068700,EgrG_000069100,EgrG_000079900,EgrG_000088100,EgrG_000092800,EgrG_000094400,EgrG_000098200,EgrG_000098300,EgrG_000098800,EgrG_000103000,EgrG_000103500,EgrG_000104700,EgrG_000105300,EgrG_000106500,EgrG_000108200,EgrG_000115700,EgrG_000116600,EgrG_000117100,EgrG_000117400,EgrG_000119000,EgrG_000120200,EgrG_000125000,EgrG_0001…
GO:BP	macromolecule biosynthetic process	GO:0009059	4.09266e-25	24.388	767	3699	760	4089	EgrG_000068000,EgrG_000068700,EgrG_000094400,EgrG_000098200,EgrG_000098300,EgrG_000106500,EgrG_000116600,EgrG_000117100,EgrG_000126100,EgrG_000128100,EgrG_000149400,EgrG_000169600,EgrG_000170800,EgrG_000171500,EgrG_000180100,EgrG_000196700,EgrG_000198200,EgrG_000204900,EgrG_000217400,EgrG_000231000,EgrG_000232600,EgrG_000235400,EgrG_000243450,EgrG_000245500,EgrG_000247800,EgrG_000248300,EgrG_0002…
GO:BP	gene expression	GO:0010467	5.26943e-24	23.2782	869	3699	856	4089	EgrG_000066300,EgrG_000068000,EgrG_000068700,EgrG_000088100,EgrG_000105300,EgrG_000117100,EgrG_000117400,EgrG_000126100,EgrG_000128100,EgrG_000149400,EgrG_000180100,EgrG_000196700,EgrG_000198200,EgrG_000204900,EgrG_000217400,EgrG_000232600,EgrG_000248300,EgrG_000297200,EgrG_000319000,EgrG_000331900,EgrG_000341800,EgrG_000348100,EgrG_000375800,EgrG_000379200,EgrG_000437500,EgrG_000440600,EgrG_0004…
GO:BP	cellular nitrogen compound metabolic process	GO:0034641	4.83909e-21	20.3152	1188	3699	1152	4089	EgrG_000066300,EgrG_000068000,EgrG_000068700,EgrG_000069100,EgrG_000088100,EgrG_000105300,EgrG_000117100,EgrG_000120200,EgrG_000125000,EgrG_000126100,EgrG_000128100,EgrG_000149400,EgrG_000162000,EgrG_000179700,EgrG_000180100,EgrG_000196700,EgrG_000198200,EgrG_000204900,EgrG_000217400,EgrG_000232600,EgrG_000243450,EgrG_000248300,EgrG_000297200,EgrG_000303300,EgrG_000319000,EgrG_000331900,EgrG_0003…
GO:BP	RNA metabolic process	GO:0016070	8.34898e-21	20.0784	652	3699	646	4089	EgrG_000066300,EgrG_000088100,EgrG_000105300,EgrG_000217400,EgrG_000232600,EgrG_000248300,EgrG_000319000,EgrG_000348100,EgrG_000375800,EgrG_000379200,EgrG_000437500,EgrG_000440600,EgrG_000444500,EgrG_000447200,EgrG_000457300,EgrG_000461800,EgrG_000476800,EgrG_000491900,EgrG_000513700,EgrG_000520000,EgrG_000569100,EgrG_000605700,EgrG_000610800,EgrG_000629500,EgrG_000632800,EgrG_000663500,EgrG_0006…
GO:BP	nucleic acid metabolic process	GO:0090304	2.55655e-19	18.5923	784	3699	770	4089	EgrG_000066300,EgrG_000088100,EgrG_000105300,EgrG_000217400,EgrG_000232600,EgrG_000243450,EgrG_000248300,EgrG_000319000,EgrG_000348100,EgrG_000375800,EgrG_000379200,EgrG_000437500,EgrG_000440600,EgrG_000444000,EgrG_000444500,EgrG_000447200,EgrG_000457300,EgrG_000461800,EgrG_000476800,EgrG_000491900,EgrG_000513700,EgrG_000520000,EgrG_000569100,EgrG_000605700,EgrG_000610800,EgrG_000629500,EgrG_0006…
GO:BP	phosphorylation	GO:0016310	6.54427e-19	18.1841	442	3699	442	4089	EgrG_000064700,EgrG_000104700,EgrG_000112200,EgrG_000147400,EgrG_000179700,EgrG_000236100,EgrG_000433900,EgrG_000488200,EgrG_000503600,EgrG_000514200,EgrG_000557500,EgrG_000557900,EgrG_000657000,EgrG_000762200,EgrG_000853000,EgrG_000957300,EgrG_001026500,EgrG_001095600,EgrG_001128600,EgrG_001142200,EgrG_001176400,EgrG_000075800,EgrG_000088500,EgrG_000131200,EgrG_000135700,EgrG_000154100x,EgrG_000…
GO:BP	cellular macromolecule biosynthetic process	GO:0034645	7.61851e-19	18.1181	440	3699	440	4089	EgrG_000068000,EgrG_000068700,EgrG_000094400,EgrG_000098200,EgrG_000098300,EgrG_000106500,EgrG_000116600,EgrG_000117100,EgrG_000126100,EgrG_000128100,EgrG_000149400,EgrG_000169600,EgrG_000170800,EgrG_000171500,EgrG_000180100,EgrG_000196700,EgrG_000198200,EgrG_000204900,EgrG_000231000,EgrG_000232600,EgrG_000235400,EgrG_000243450,EgrG_000245500,EgrG_000247800,EgrG_000248300,EgrG_000259800,EgrG_0002…
GO:BP	cellular macromolecule metabolic process	GO:0044260	1.47188e-17	16.8321	1216	3699	1172	4089	EgrG_000062300,EgrG_000068000,EgrG_000068700,EgrG_000079900,EgrG_000094400,EgrG_000098200,EgrG_000098300,EgrG_000103000,EgrG_000103500,EgrG_000104700,EgrG_000106500,EgrG_000108200,EgrG_000116600,EgrG_000117100,EgrG_000117400,EgrG_000119000,EgrG_000126100,EgrG_000128100,EgrG_000147400,EgrG_000149400,EgrG_000169600,EgrG_000170800,EgrG_000171500,EgrG_000180100,EgrG_000196100,EgrG_000196700,EgrG_0001…
GO:BP	transport	GO:0006810	7.74699e-17	16.1109	743	3699	728	4089	EgrG_000044900,EgrG_000045100,EgrG_000045200,EgrG_000063610,EgrG_000063800,EgrG_000064300,EgrG_000064500,EgrG_000065450,EgrG_000070400,EgrG_000083200,EgrG_000083800,EgrG_000090100,EgrG_000092500,EgrG_000095400,EgrG_000096100,EgrG_000098800,EgrG_000099200,EgrG_000100200,EgrG_000107900,EgrG_000108600,EgrG_000113400,EgrG_000122200,EgrG_000125000,EgrG_000126700,EgrG_000126800,EgrG_000129600,EgrG_0001…
GO:BP	localization	GO:0051179	2.46427e-16	15.6083	766	3699	749	4089	EgrG_000044900,EgrG_000045100,EgrG_000045200,EgrG_000063610,EgrG_000063800,EgrG_000064300,EgrG_000064500,EgrG_000065450,EgrG_000070400,EgrG_000083200,EgrG_000083800,EgrG_000090100,EgrG_000092500,EgrG_000095400,EgrG_000096100,EgrG_000098800,EgrG_000099200,EgrG_000100200,EgrG_000107900,EgrG_000108600,EgrG_000113400,EgrG_000122200,EgrG_000125000,EgrG_000126700,EgrG_000126800,EgrG_000129600,EgrG_0001…
GO:BP	establishment of localization	GO:0051234	2.46427e-16	15.6083	748	3699	732	4089	EgrG_000044900,EgrG_000045100,EgrG_000045200,EgrG_000063610,EgrG_000063800,EgrG_000064300,EgrG_000064500,EgrG_000065450,EgrG_000070400,EgrG_000083200,EgrG_000083800,EgrG_000090100,EgrG_000092500,EgrG_000095400,EgrG_000096100,EgrG_000098800,EgrG_000099200,EgrG_000100200,EgrG_000107900,EgrG_000108600,EgrG_000113400,EgrG_000122200,EgrG_000125000,EgrG_000126700,EgrG_000126800,EgrG_000129600,EgrG_0001…
GO:BP	nucleobase-containing compound metabolic process	GO:0006139	1.22947e-15	14.9103	929	3699	901	4089	EgrG_000066300,EgrG_000069100,EgrG_000088100,EgrG_000105300,EgrG_000120200,EgrG_000125000,EgrG_000162000,EgrG_000179700,EgrG_000217400,EgrG_000232600,EgrG_000243450,EgrG_000248300,EgrG_000319000,EgrG_000348100,EgrG_000360000,EgrG_000375800,EgrG_000379200,EgrG_000437500,EgrG_000440600,EgrG_000444000,EgrG_000444500,EgrG_000447200,EgrG_000457300,EgrG_000461800,EgrG_000476800,EgrG_000491900,EgrG_0005…
GO:BP	protein metabolic process	GO:0019538	5.64204e-15	14.2486	1160	3699	1115	4089	EgrG_000062300,EgrG_000068000,EgrG_000068700,EgrG_000079900,EgrG_000094400,EgrG_000098200,EgrG_000098300,EgrG_000098800,EgrG_000103000,EgrG_000103500,EgrG_000104700,EgrG_000106500,EgrG_000108200,EgrG_000116600,EgrG_000117100,EgrG_000117400,EgrG_000119000,EgrG_000126100,EgrG_000128100,EgrG_000147400,EgrG_000149400,EgrG_000169600,EgrG_000170800,EgrG_000171500,EgrG_000180100,EgrG_000196100,EgrG_0001…
GO:BP	transmembrane transport	GO:0055085	7.26231e-15	14.1389	389	3699	388	4089	EgrG_000070400,EgrG_000090100,EgrG_000125000,EgrG_000126700,EgrG_000227800,EgrG_000244800,EgrG_000297500,EgrG_000339600,EgrG_000341500,EgrG_000360000,EgrG_000409900,EgrG_000446900,EgrG_000449000,EgrG_000455700,EgrG_000495000,EgrG_000513900,EgrG_000544400,EgrG_000544500,EgrG_000588900,EgrG_000603500,EgrG_000610400,EgrG_000626600,EgrG_000644600,EgrG_000699000,EgrG_000702250,EgrG_000703000,EgrG_0007…
GO:BP	regulation of gene expression	GO:0010468	4.64521e-14	13.333	337	3699	337	4089	EgrG_000198200,EgrG_000217400,EgrG_000444500,EgrG_000457300,EgrG_000532000,EgrG_000569100,EgrG_000606200,EgrG_000618600,EgrG_000676000,EgrG_000792400,EgrG_000802600,EgrG_000805200,EgrG_000816300,EgrG_000860100,EgrG_000861500,EgrG_000871800,EgrG_000878900,EgrG_000893400,EgrG_000966200,EgrG_000983600,EgrG_001018300,EgrG_001040700,EgrG_001054200,EgrG_001073700,EgrG_001076100,EgrG_000381900,EgrG_0007…
GO:BP	cellular protein metabolic process	GO:0044267	8.15438e-14	13.0886	1014	3699	977	4089	EgrG_000062300,EgrG_000068000,EgrG_000068700,EgrG_000079900,EgrG_000094400,EgrG_000098200,EgrG_000098300,EgrG_000103000,EgrG_000103500,EgrG_000104700,EgrG_000106500,EgrG_000108200,EgrG_000116600,EgrG_000117100,EgrG_000117400,EgrG_000119000,EgrG_000126100,EgrG_000128100,EgrG_000147400,EgrG_000149400,EgrG_000169600,EgrG_000170800,EgrG_000171500,EgrG_000180100,EgrG_000196100,EgrG_000196700,EgrG_0001…
GO:BP	organic substance biosynthetic process	GO:1901576	3.72099e-13	12.4293	952	3699	918	4089	EgrG_000068000,EgrG_000068700,EgrG_000069100,EgrG_000079900,EgrG_000094400,EgrG_000098200,EgrG_000098300,EgrG_000106500,EgrG_000116600,EgrG_000117100,EgrG_000120200,EgrG_000125000,EgrG_000126100,EgrG_000128100,EgrG_000149400,EgrG_000169600,EgrG_000170800,EgrG_000171500,EgrG_000180100,EgrG_000196700,EgrG_000198200,EgrG_000204900,EgrG_000217400,EgrG_000231000,EgrG_000232600,EgrG_000235400,EgrG_0002…
GO:BP	biosynthetic process	GO:0009058	4.45034e-13	12.3516	964	3699	929	4089	EgrG_000068000,EgrG_000068700,EgrG_000069100,EgrG_000079900,EgrG_000094400,EgrG_000098200,EgrG_000098300,EgrG_000106500,EgrG_000116600,EgrG_000117100,EgrG_000120200,EgrG_000125000,EgrG_000126100,EgrG_000128100,EgrG_000149400,EgrG_000169600,EgrG_000170800,EgrG_000171500,EgrG_000180100,EgrG_000196700,EgrG_000198200,EgrG_000204900,EgrG_000217400,EgrG_000231000,EgrG_000232600,EgrG_000235400,EgrG_0002…
GO:BP	regulation of biosynthetic process	GO:0009889	6.49633e-13	12.1873	311	3699	311	4089	EgrG_000079900,EgrG_000198200,EgrG_000217400,EgrG_000457300,EgrG_000532000,EgrG_000569100,EgrG_000606200,EgrG_000676000,EgrG_000792400,EgrG_000802600,EgrG_000805200,EgrG_000860100,EgrG_000861500,EgrG_000893400,EgrG_000983600,EgrG_001018300,EgrG_001054200,EgrG_001076100,EgrG_001096000,EgrG_000381900,EgrG_000770200,EgrG_000843400,EgrG_000636800,EgrG_000062100,EgrG_000149700,EgrG_000372800,EgrG_0004…
GO:BP	regulation of cellular biosynthetic process	GO:0031326	6.49633e-13	12.1873	311	3699	311	4089	EgrG_000079900,EgrG_000198200,EgrG_000217400,EgrG_000457300,EgrG_000532000,EgrG_000569100,EgrG_000606200,EgrG_000676000,EgrG_000792400,EgrG_000802600,EgrG_000805200,EgrG_000860100,EgrG_000861500,EgrG_000893400,EgrG_000983600,EgrG_001018300,EgrG_001054200,EgrG_001076100,EgrG_001096000,EgrG_000381900,EgrG_000770200,EgrG_000843400,EgrG_000636800,EgrG_000062100,EgrG_000149700,EgrG_000372800,EgrG_0004…
GO:BP	regulation of macromolecule biosynthetic process	GO:0010556	6.74433e-13	12.1711	310	3699	310	4089	EgrG_000198200,EgrG_000217400,EgrG_000457300,EgrG_000532000,EgrG_000569100,EgrG_000606200,EgrG_000676000,EgrG_000792400,EgrG_000802600,EgrG_000805200,EgrG_000860100,EgrG_000861500,EgrG_000893400,EgrG_000983600,EgrG_001018300,EgrG_001054200,EgrG_001076100,EgrG_001096000,EgrG_000381900,EgrG_000770200,EgrG_000843400,EgrG_000636800,EgrG_000062100,EgrG_000149700,EgrG_000372800,EgrG_000439400,EgrG_0007…
GO:BP	cellular biosynthetic process	GO:0044249	6.74433e-13	12.1711	943	3699	909	4089	EgrG_000068000,EgrG_000068700,EgrG_000069100,EgrG_000079900,EgrG_000094400,EgrG_000098200,EgrG_000098300,EgrG_000106500,EgrG_000116600,EgrG_000117100,EgrG_000120200,EgrG_000125000,EgrG_000126100,EgrG_000128100,EgrG_000149400,EgrG_000169600,EgrG_000170800,EgrG_000171500,EgrG_000180100,EgrG_000196700,EgrG_000198200,EgrG_000204900,EgrG_000217400,EgrG_000231000,EgrG_000232600,EgrG_000235400,EgrG_0002…
GO:BP	cellular aromatic compound metabolic process	GO:0006725	3.07344e-12	11.5124	953	3699	917	4089	EgrG_000066300,EgrG_000069100,EgrG_000088100,EgrG_000105300,EgrG_000120200,EgrG_000125000,EgrG_000162000,EgrG_000179700,EgrG_000217400,EgrG_000232600,EgrG_000243450,EgrG_000248300,EgrG_000303300,EgrG_000319000,EgrG_000348100,EgrG_000360000,EgrG_000375800,EgrG_000379200,EgrG_000437500,EgrG_000440600,EgrG_000444000,EgrG_000444500,EgrG_000447200,EgrG_000457300,EgrG_000461800,EgrG_000476800,EgrG_0004…
GO:BP	organic cyclic compound metabolic process	GO:1901360	4.23529e-12	11.3731	963	3699	926	4089	EgrG_000066300,EgrG_000069100,EgrG_000088100,EgrG_000105300,EgrG_000120200,EgrG_000125000,EgrG_000162000,EgrG_000179700,EgrG_000217400,EgrG_000232600,EgrG_000236100,EgrG_000243450,EgrG_000248300,EgrG_000303300,EgrG_000319000,EgrG_000348100,EgrG_000360000,EgrG_000375800,EgrG_000379200,EgrG_000437500,EgrG_000440600,EgrG_000444000,EgrG_000444500,EgrG_000447200,EgrG_000457300,EgrG_000461800,EgrG_0004…
GO:BP	heterocycle metabolic process	GO:0046483	6.6719e-12	11.1758	957	3699	920	4089	EgrG_000066300,EgrG_000069100,EgrG_000088100,EgrG_000105300,EgrG_000120200,EgrG_000125000,EgrG_000162000,EgrG_000179700,EgrG_000217400,EgrG_000232600,EgrG_000243450,EgrG_000248300,EgrG_000303300,EgrG_000319000,EgrG_000348100,EgrG_000360000,EgrG_000375800,EgrG_000379200,EgrG_000437500,EgrG_000440600,EgrG_000444000,EgrG_000444500,EgrG_000447200,EgrG_000457300,EgrG_000461800,EgrG_000476800,EgrG_0004…
GO:BP	regulation of nucleobase-containing compound metabolic process	GO:0019219	7.19799e-12	11.1428	287	3699	287	4089	EgrG_000217400,EgrG_000457300,EgrG_000569100,EgrG_000792400,EgrG_000802600,EgrG_000805200,EgrG_000860100,EgrG_000893400,EgrG_001018300,EgrG_001054200,EgrG_001096000,EgrG_000381900,EgrG_000770200,EgrG_000843400,EgrG_000636800,EgrG_000062100,EgrG_000149700,EgrG_000372800,EgrG_000439400,EgrG_000750600,EgrG_000232500,EgrG_000581500,EgrG_000598500,EgrG_000670900,EgrG_000788800,EgrG_000815400,EgrG_0008…
GO:BP	regulation of RNA metabolic process	GO:0051252	7.7846e-12	11.1088	286	3699	286	4089	EgrG_000217400,EgrG_000457300,EgrG_000569100,EgrG_000792400,EgrG_000802600,EgrG_000805200,EgrG_000860100,EgrG_000893400,EgrG_001018300,EgrG_001054200,EgrG_000381900,EgrG_000770200,EgrG_000843400,EgrG_000636800,EgrG_000062100,EgrG_000149700,EgrG_000372800,EgrG_000439400,EgrG_000750600,EgrG_000232500,EgrG_000581500,EgrG_000598500,EgrG_000670900,EgrG_000788800,EgrG_000815400,EgrG_000815600,EgrG_0000…
GO:BP	peptide biosynthetic process	GO:0043043	1.29838e-11	10.8866	281	3699	281	4089	EgrG_000068000,EgrG_000068700,EgrG_000117100,EgrG_000126100,EgrG_000128100,EgrG_000149400,EgrG_000180100,EgrG_000196700,EgrG_000198200,EgrG_000204900,EgrG_000232600,EgrG_000248300,EgrG_000297200,EgrG_000331900,EgrG_000348100,EgrG_000375800,EgrG_000437500,EgrG_000440600,EgrG_000445000,EgrG_000459700,EgrG_000461800,EgrG_000473400,EgrG_000476800,EgrG_000491900,EgrG_000517100,EgrG_000520000,EgrG_0005…
GO:BP	translation	GO:0006412	1.94418e-11	10.7113	277	3699	277	4089	EgrG_000068000,EgrG_000068700,EgrG_000117100,EgrG_000126100,EgrG_000128100,EgrG_000149400,EgrG_000180100,EgrG_000196700,EgrG_000198200,EgrG_000204900,EgrG_000232600,EgrG_000248300,EgrG_000297200,EgrG_000331900,EgrG_000348100,EgrG_000375800,EgrG_000437500,EgrG_000440600,EgrG_000445000,EgrG_000459700,EgrG_000461800,EgrG_000473400,EgrG_000476800,EgrG_000491900,EgrG_000517100,EgrG_000520000,EgrG_0005…
GO:BP	regulation of transcription, DNA-templated	GO:0006355	1.9991e-11	10.6992	276	3699	276	4089	EgrG_000217400,EgrG_000457300,EgrG_000792400,EgrG_000802600,EgrG_000805200,EgrG_000860100,EgrG_000893400,EgrG_001018300,EgrG_001054200,EgrG_000381900,EgrG_000770200,EgrG_000843400,EgrG_000636800,EgrG_000062100,EgrG_000149700,EgrG_000372800,EgrG_000439400,EgrG_000750600,EgrG_000232500,EgrG_000581500,EgrG_000598500,EgrG_000670900,EgrG_000788800,EgrG_000815400,EgrG_000815600,EgrG_000053200,EgrG_0000…
GO:BP	regulation of nucleic acid-templated transcription	GO:1903506	1.9991e-11	10.6992	276	3699	276	4089	EgrG_000217400,EgrG_000457300,EgrG_000792400,EgrG_000802600,EgrG_000805200,EgrG_000860100,EgrG_000893400,EgrG_001018300,EgrG_001054200,EgrG_000381900,EgrG_000770200,EgrG_000843400,EgrG_000636800,EgrG_000062100,EgrG_000149700,EgrG_000372800,EgrG_000439400,EgrG_000750600,EgrG_000232500,EgrG_000581500,EgrG_000598500,EgrG_000670900,EgrG_000788800,EgrG_000815400,EgrG_000815600,EgrG_000053200,EgrG_0000…
GO:BP	regulation of RNA biosynthetic process	GO:2001141	1.9991e-11	10.6992	276	3699	276	4089	EgrG_000217400,EgrG_000457300,EgrG_000792400,EgrG_000802600,EgrG_000805200,EgrG_000860100,EgrG_000893400,EgrG_001018300,EgrG_001054200,EgrG_000381900,EgrG_000770200,EgrG_000843400,EgrG_000636800,EgrG_000062100,EgrG_000149700,EgrG_000372800,EgrG_000439400,EgrG_000750600,EgrG_000232500,EgrG_000581500,EgrG_000598500,EgrG_000670900,EgrG_000788800,EgrG_000815400,EgrG_000815600,EgrG_000053200,EgrG_0000…
GO:BP	organonitrogen compound metabolic process	GO:1901564	3.11007e-11	10.5072	1333	3699	1266	4089	EgrG_000062300,EgrG_000068000,EgrG_000068700,EgrG_000069100,EgrG_000079900,EgrG_000094400,EgrG_000098200,EgrG_000098300,EgrG_000098800,EgrG_000103000,EgrG_000103500,EgrG_000104700,EgrG_000106500,EgrG_000108200,EgrG_000116600,EgrG_000117100,EgrG_000117400,EgrG_000119000,EgrG_000120200,EgrG_000125000,EgrG_000126100,EgrG_000128100,EgrG_000147400,EgrG_000149400,EgrG_000169600,EgrG_000170800,EgrG_0001…
GO:BP	protein phosphorylation	GO:0006468	3.6308e-11	10.44	270	3699	270	4089	EgrG_000104700,EgrG_000147400,EgrG_000433900,EgrG_000557500,EgrG_000557900,EgrG_001095600,EgrG_000075800,EgrG_000131200,EgrG_000135700,EgrG_000182000,EgrG_000195400,EgrG_000196200,EgrG_000409500,EgrG_000445100,EgrG_000461400,EgrG_000504700,EgrG_000527600,EgrG_000554500,EgrG_000610500,EgrG_000617300,EgrG_000619800,EgrG_000623200,EgrG_000641500,EgrG_000667600,EgrG_000758400,EgrG_000800500,EgrG_0008…
GO:BP	peptide metabolic process	GO:0006518	5.43488e-11	10.2648	299	3699	298	4089	EgrG_000068000,EgrG_000068700,EgrG_000117100,EgrG_000126100,EgrG_000128100,EgrG_000149400,EgrG_000180100,EgrG_000196700,EgrG_000198200,EgrG_000204900,EgrG_000232600,EgrG_000248300,EgrG_000297200,EgrG_000331900,EgrG_000341800,EgrG_000348100,EgrG_000375800,EgrG_000437500,EgrG_000440600,EgrG_000445000,EgrG_000459700,EgrG_000461800,EgrG_000473400,EgrG_000476800,EgrG_000491900,EgrG_000517100,EgrG_0005…
GO:BP	cellular nitrogen compound biosynthetic process	GO:0044271	1.22849e-10	9.91063	725	3699	701	4089	EgrG_000068000,EgrG_000068700,EgrG_000069100,EgrG_000117100,EgrG_000120200,EgrG_000125000,EgrG_000126100,EgrG_000128100,EgrG_000149400,EgrG_000180100,EgrG_000196700,EgrG_000198200,EgrG_000204900,EgrG_000217400,EgrG_000232600,EgrG_000243450,EgrG_000248300,EgrG_000297200,EgrG_000303300,EgrG_000331900,EgrG_000348100,EgrG_000360000,EgrG_000375800,EgrG_000437500,EgrG_000440600,EgrG_000445000,EgrG_0004…
GO:BP	ion transport	GO:0006811	2.02546e-10	9.69348	286	3699	285	4089	EgrG_000090100,EgrG_000125000,EgrG_000126700,EgrG_000227800,EgrG_000244800,EgrG_000297500,EgrG_000303300,EgrG_000339600,EgrG_000360000,EgrG_000449000,EgrG_000455700,EgrG_000495000,EgrG_000544400,EgrG_000544500,EgrG_000588900,EgrG_000603500,EgrG_000610400,EgrG_000626600,EgrG_000644600,EgrG_000699000,EgrG_000702250,EgrG_000703000,EgrG_000703900,EgrG_000707400,EgrG_000762100,EgrG_000822300,EgrG_0008…
GO:BP	macromolecule modification	GO:0043412	1.07614e-09	8.96813	728	3699	702	4089	EgrG_000066300,EgrG_000079900,EgrG_000094400,EgrG_000098200,EgrG_000098300,EgrG_000103000,EgrG_000103500,EgrG_000104700,EgrG_000105300,EgrG_000106500,EgrG_000108200,EgrG_000116600,EgrG_000117400,EgrG_000147400,EgrG_000169600,EgrG_000170800,EgrG_000171500,EgrG_000231000,EgrG_000235400,EgrG_000242700,EgrG_000245500,EgrG_000247800,EgrG_000259800,EgrG_000365000,EgrG_000370300,EgrG_000370400,EgrG_0003…
GO:BP	phosphate-containing compound metabolic process	GO:0006796	1.82232e-09	8.73938	660	3699	638	4089	EgrG_000059100,EgrG_000064700,EgrG_000069100,EgrG_000092800,EgrG_000103000,EgrG_000103500,EgrG_000104700,EgrG_000112200,EgrG_000115700,EgrG_000120200,EgrG_000125000,EgrG_000147400,EgrG_000162000,EgrG_000179700,EgrG_000236100,EgrG_000245500,EgrG_000246000,EgrG_000259800,EgrG_000284000,EgrG_000340600,EgrG_000360000,EgrG_000429900,EgrG_000433900,EgrG_000447100,EgrG_000476700,EgrG_000482400,EgrG_0004…
GO:BP	amide biosynthetic process	GO:0043604	3.10992e-09	8.50725	286	3699	284	4089	EgrG_000068000,EgrG_000068700,EgrG_000117100,EgrG_000126100,EgrG_000128100,EgrG_000149400,EgrG_000180100,EgrG_000196700,EgrG_000198200,EgrG_000204900,EgrG_000232600,EgrG_000248300,EgrG_000297200,EgrG_000331900,EgrG_000348100,EgrG_000375800,EgrG_000437500,EgrG_000440600,EgrG_000445000,EgrG_000459700,EgrG_000461800,EgrG_000473400,EgrG_000476800,EgrG_000491900,EgrG_000517100,EgrG_000520000,EgrG_0005…
GO:BP	RNA processing	GO:0006396	3.10992e-09	8.50725	227	3699	227	4089	EgrG_000066300,EgrG_000088100,EgrG_000105300,EgrG_000319000,EgrG_000379200,EgrG_000444500,EgrG_000447200,EgrG_000476800,EgrG_000513700,EgrG_000569100,EgrG_000605700,EgrG_000610800,EgrG_000663500,EgrG_000676000,EgrG_000721700,EgrG_000727700,EgrG_000745700,EgrG_000829800,EgrG_000852700,EgrG_000862100,EgrG_000867400,EgrG_000881700,EgrG_000963000,EgrG_000968400,EgrG_000986700,EgrG_001064200,EgrG_0010…
GO:BP	cellular amide metabolic process	GO:0043603	3.22988e-09	8.49081	310	3699	307	4089	EgrG_000068000,EgrG_000068700,EgrG_000117100,EgrG_000126100,EgrG_000128100,EgrG_000149400,EgrG_000180100,EgrG_000196700,EgrG_000198200,EgrG_000204900,EgrG_000232600,EgrG_000248300,EgrG_000297200,EgrG_000331900,EgrG_000341800,EgrG_000348100,EgrG_000375800,EgrG_000437500,EgrG_000440600,EgrG_000445000,EgrG_000459700,EgrG_000461800,EgrG_000473400,EgrG_000476800,EgrG_000491900,EgrG_000517100,EgrG_0005…
GO:BP	ion transmembrane transport	GO:0034220	1.80858e-08	7.74266	210	3699	210	4089	EgrG_000090100,EgrG_000125000,EgrG_000126700,EgrG_000227800,EgrG_000244800,EgrG_000297500,EgrG_000339600,EgrG_000360000,EgrG_000449000,EgrG_000455700,EgrG_000495000,EgrG_000544400,EgrG_000544500,EgrG_000588900,EgrG_000603500,EgrG_000610400,EgrG_000626600,EgrG_000644600,EgrG_000699000,EgrG_000702250,EgrG_000703000,EgrG_000703900,EgrG_000707400,EgrG_000762100,EgrG_000822300,EgrG_000833100,EgrG_0008…
GO:BP	RNA biosynthetic process	GO:0032774	3.59628e-08	7.44415	349	3699	343	4089	EgrG_000217400,EgrG_000457300,EgrG_000792400,EgrG_000802600,EgrG_000805200,EgrG_000860100,EgrG_000893400,EgrG_000926100,EgrG_001018300,EgrG_001054200,EgrG_001098900,EgrG_000381900,EgrG_000770200,EgrG_000843400,EgrG_000519000,EgrG_000600500,EgrG_000636800,EgrG_000062100,EgrG_000149700,EgrG_000372800,EgrG_000439400,EgrG_000750600,EgrG_000232500,EgrG_000581500,EgrG_000598500,EgrG_000670900,EgrG_0007…
GO:BP	cellular process	GO:0009987	3.64633e-08	7.43814	3568	3699	3269	4089	EgrG_000044900,EgrG_000045100,EgrG_000045200,EgrG_000059100,EgrG_000062300,EgrG_000063100,EgrG_000063800,EgrG_000064300,EgrG_000064500,EgrG_000064700,EgrG_000065450,EgrG_000066300,EgrG_000068000,EgrG_000068700,EgrG_000069100,EgrG_000070400,EgrG_000071100,EgrG_000071300,EgrG_000071400,EgrG_000071500,EgrG_000071800,EgrG_000074500,EgrG_000077200,EgrG_000079900,EgrG_000083200,EgrG_000083800,EgrG_0000…
GO:BP	nucleic acid-templated transcription	GO:0097659	4.89535e-08	7.31022	345	3699	339	4089	EgrG_000217400,EgrG_000457300,EgrG_000792400,EgrG_000802600,EgrG_000805200,EgrG_000860100,EgrG_000893400,EgrG_001018300,EgrG_001054200,EgrG_001098900,EgrG_000381900,EgrG_000770200,EgrG_000843400,EgrG_000519000,EgrG_000600500,EgrG_000636800,EgrG_000062100,EgrG_000149700,EgrG_000372800,EgrG_000439400,EgrG_000750600,EgrG_000232500,EgrG_000581500,EgrG_000598500,EgrG_000670900,EgrG_000788800,EgrG_0008…
GO:BP	transcription, DNA-templated	GO:0006351	4.89535e-08	7.31022	345	3699	339	4089	EgrG_000217400,EgrG_000457300,EgrG_000792400,EgrG_000802600,EgrG_000805200,EgrG_000860100,EgrG_000893400,EgrG_001018300,EgrG_001054200,EgrG_001098900,EgrG_000381900,EgrG_000770200,EgrG_000843400,EgrG_000519000,EgrG_000600500,EgrG_000636800,EgrG_000062100,EgrG_000149700,EgrG_000372800,EgrG_000439400,EgrG_000750600,EgrG_000232500,EgrG_000581500,EgrG_000598500,EgrG_000670900,EgrG_000788800,EgrG_0008…
GO:BP	protein modification process	GO:0036211	7.8613e-08	7.10451	669	3699	643	4089	EgrG_000079900,EgrG_000094400,EgrG_000098200,EgrG_000098300,EgrG_000103000,EgrG_000103500,EgrG_000104700,EgrG_000106500,EgrG_000108200,EgrG_000116600,EgrG_000117400,EgrG_000147400,EgrG_000169600,EgrG_000170800,EgrG_000171500,EgrG_000231000,EgrG_000235400,EgrG_000242700,EgrG_000245500,EgrG_000247800,EgrG_000259800,EgrG_000365000,EgrG_000370300,EgrG_000370400,EgrG_000370700,EgrG_000370800,EgrG_0003…
GO:BP	cellular protein modification process	GO:0006464	7.8613e-08	7.10451	669	3699	643	4089	EgrG_000079900,EgrG_000094400,EgrG_000098200,EgrG_000098300,EgrG_000103000,EgrG_000103500,EgrG_000104700,EgrG_000106500,EgrG_000108200,EgrG_000116600,EgrG_000117400,EgrG_000147400,EgrG_000169600,EgrG_000170800,EgrG_000171500,EgrG_000231000,EgrG_000235400,EgrG_000242700,EgrG_000245500,EgrG_000247800,EgrG_000259800,EgrG_000365000,EgrG_000370300,EgrG_000370400,EgrG_000370700,EgrG_000370800,EgrG_0003…
GO:BP	cation transport	GO:0006812	4.17681e-07	6.37916	179	3699	179	4089	EgrG_000125000,EgrG_000126700,EgrG_000227800,EgrG_000244800,EgrG_000339600,EgrG_000360000,EgrG_000449000,EgrG_000455700,EgrG_000495000,EgrG_000544400,EgrG_000544500,EgrG_000588900,EgrG_000603500,EgrG_000644600,EgrG_000699000,EgrG_000702250,EgrG_000703000,EgrG_000703900,EgrG_000707400,EgrG_000762100,EgrG_000822300,EgrG_000833700,EgrG_000863100,EgrG_000866800,EgrG_000892000,EgrG_000919400,EgrG_0010…
GO:BP	phosphorus metabolic process	GO:0006793	5.31536e-07	6.27447	671	3699	643	4089	EgrG_000059100,EgrG_000064700,EgrG_000069100,EgrG_000092800,EgrG_000103000,EgrG_000103500,EgrG_000104700,EgrG_000112200,EgrG_000115700,EgrG_000120200,EgrG_000125000,EgrG_000147400,EgrG_000162000,EgrG_000179700,EgrG_000236100,EgrG_000245500,EgrG_000246000,EgrG_000259800,EgrG_000284000,EgrG_000340600,EgrG_000360000,EgrG_000429900,EgrG_000433900,EgrG_000447100,EgrG_000476700,EgrG_000482400,EgrG_0004…
GO:BP	protein transport	GO:0015031	1.13301e-06	5.94577	169	3699	169	4089	EgrG_000044900,EgrG_000045200,EgrG_000063800,EgrG_000064300,EgrG_000064500,EgrG_000065450,EgrG_000070400,EgrG_000083200,EgrG_000083800,EgrG_000092500,EgrG_000098800,EgrG_000099200,EgrG_000100200,EgrG_000107900,EgrG_000108600,EgrG_000122200,EgrG_000126800,EgrG_000129600,EgrG_000131100,EgrG_000135000,EgrG_000139300,EgrG_000142600,EgrG_000145000,EgrG_000149000,EgrG_000163100,EgrG_000163800,EgrG_0001…
GO:BP	microtubule-based process	GO:0007017	1.13301e-06	5.94577	169	3699	169	4089	EgrG_000071100,EgrG_000071300,EgrG_000071400,EgrG_000071500,EgrG_000071800,EgrG_000085100,EgrG_000095400,EgrG_000104100,EgrG_000104700,EgrG_000108700,EgrG_000182400,EgrG_000210100,EgrG_000255900,EgrG_000258500,EgrG_000258700,EgrG_000389300,EgrG_000433300,EgrG_000433600,EgrG_000461300,EgrG_000475600,EgrG_000475900,EgrG_000480700,EgrG_000518900,EgrG_000536500,EgrG_000576100,EgrG_000590100,EgrG_0005…
GO:BP	organonitrogen compound biosynthetic process	GO:1901566	1.17166e-06	5.9312	464	3699	449	4089	EgrG_000068000,EgrG_000068700,EgrG_000069100,EgrG_000094400,EgrG_000098200,EgrG_000098300,EgrG_000106500,EgrG_000116600,EgrG_000117100,EgrG_000120200,EgrG_000125000,EgrG_000126100,EgrG_000128100,EgrG_000149400,EgrG_000169600,EgrG_000170800,EgrG_000171500,EgrG_000180100,EgrG_000196700,EgrG_000198200,EgrG_000204900,EgrG_000231000,EgrG_000232600,EgrG_000235400,EgrG_000245500,EgrG_000247800,EgrG_0002…
GO:BP	cation transmembrane transport	GO:0098655	4.74101e-06	5.32413	155	3699	155	4089	EgrG_000125000,EgrG_000126700,EgrG_000227800,EgrG_000244800,EgrG_000339600,EgrG_000360000,EgrG_000449000,EgrG_000455700,EgrG_000495000,EgrG_000544400,EgrG_000544500,EgrG_000588900,EgrG_000603500,EgrG_000644600,EgrG_000699000,EgrG_000702250,EgrG_000703000,EgrG_000703900,EgrG_000707400,EgrG_000762100,EgrG_000822300,EgrG_000833700,EgrG_000863100,EgrG_000866800,EgrG_000892000,EgrG_000919400,EgrG_0010…
GO:BP	regulation of cellular metabolic process	GO:0031323	8.80988e-06	5.05503	389	3699	377	4089	EgrG_000079900,EgrG_000103000,EgrG_000103500,EgrG_000112200,EgrG_000119000,EgrG_000198200,EgrG_000217400,EgrG_000223000,EgrG_000440700,EgrG_000457300,EgrG_000506400,EgrG_000530100,EgrG_000532000,EgrG_000569100,EgrG_000606200,EgrG_000676000,EgrG_000792400,EgrG_000802600,EgrG_000805200,EgrG_000816600,EgrG_000860100,EgrG_000861500,EgrG_000873100,EgrG_000893400,EgrG_000983600,EgrG_001018300,EgrG_0010…
GO:BP	protein localization	GO:0008104	1.27308e-05	4.89514	174	3699	173	4089	EgrG_000044900,EgrG_000045200,EgrG_000063800,EgrG_000064300,EgrG_000064500,EgrG_000065450,EgrG_000070400,EgrG_000083200,EgrG_000083800,EgrG_000092500,EgrG_000098800,EgrG_000099200,EgrG_000100200,EgrG_000107900,EgrG_000108600,EgrG_000122200,EgrG_000126800,EgrG_000129600,EgrG_000131100,EgrG_000135000,EgrG_000139300,EgrG_000142600,EgrG_000145000,EgrG_000149000,EgrG_000163100,EgrG_000163800,EgrG_0001…
GO:BP	establishment of protein localization	GO:0045184	1.38416e-05	4.85881	173	3699	172	4089	EgrG_000044900,EgrG_000045200,EgrG_000063800,EgrG_000064300,EgrG_000064500,EgrG_000065450,EgrG_000070400,EgrG_000083200,EgrG_000083800,EgrG_000092500,EgrG_000098800,EgrG_000099200,EgrG_000100200,EgrG_000107900,EgrG_000108600,EgrG_000122200,EgrG_000126800,EgrG_000129600,EgrG_000131100,EgrG_000135000,EgrG_000139300,EgrG_000142600,EgrG_000145000,EgrG_000149000,EgrG_000163100,EgrG_000163800,EgrG_0001…
GO:BP	inorganic ion transmembrane transport	GO:0098660	1.40173e-05	4.85333	144	3699	144	4089	EgrG_000125000,EgrG_000126700,EgrG_000227800,EgrG_000244800,EgrG_000339600,EgrG_000360000,EgrG_000455700,EgrG_000495000,EgrG_000544400,EgrG_000544500,EgrG_000588900,EgrG_000603500,EgrG_000644600,EgrG_000699000,EgrG_000702250,EgrG_000703000,EgrG_000703900,EgrG_000707400,EgrG_000762100,EgrG_000822300,EgrG_000833700,EgrG_000863100,EgrG_000866800,EgrG_000892000,EgrG_000919400,EgrG_001008200,EgrG_0010…
GO:BP	organic substance transport	GO:0071702	1.66003e-05	4.77988	238	3699	234	4089	EgrG_000044900,EgrG_000045200,EgrG_000063800,EgrG_000064300,EgrG_000064500,EgrG_000065450,EgrG_000070400,EgrG_000083200,EgrG_000083800,EgrG_000090100,EgrG_000092500,EgrG_000098800,EgrG_000099200,EgrG_000100200,EgrG_000107900,EgrG_000108600,EgrG_000122200,EgrG_000126800,EgrG_000129600,EgrG_000131100,EgrG_000135000,EgrG_000139300,EgrG_000142600,EgrG_000145000,EgrG_000149000,EgrG_000163100,EgrG_0001…
GO:BP	inorganic cation transmembrane transport	GO:0098662	1.85887e-05	4.73075	141	3699	141	4089	EgrG_000125000,EgrG_000126700,EgrG_000227800,EgrG_000244800,EgrG_000339600,EgrG_000360000,EgrG_000455700,EgrG_000495000,EgrG_000544400,EgrG_000544500,EgrG_000588900,EgrG_000603500,EgrG_000644600,EgrG_000699000,EgrG_000702250,EgrG_000703000,EgrG_000703900,EgrG_000707400,EgrG_000762100,EgrG_000822300,EgrG_000833700,EgrG_000863100,EgrG_000866800,EgrG_000892000,EgrG_000919400,EgrG_001008200,EgrG_0010…
GO:BP	ncRNA metabolic process	GO:0034660	3.08024e-05	4.51141	136	3699	136	4089	EgrG_000066300,EgrG_000105300,EgrG_000232600,EgrG_000248300,EgrG_000319000,EgrG_000348100,EgrG_000375800,EgrG_000379200,EgrG_000437500,EgrG_000440600,EgrG_000447200,EgrG_000461800,EgrG_000476800,EgrG_000491900,EgrG_000513700,EgrG_000520000,EgrG_000605700,EgrG_000610800,EgrG_000629500,EgrG_000663500,EgrG_000721700,EgrG_000745700,EgrG_000767700,EgrG_000777100,EgrG_000829800,EgrG_000852700,EgrG_0008…
GO:BP	vesicle-mediated transport	GO:0016192	3.73699e-05	4.42748	134	3699	134	4089	EgrG_000044900,EgrG_000045100,EgrG_000045200,EgrG_000063610,EgrG_000065450,EgrG_000083200,EgrG_000083800,EgrG_000096100,EgrG_000100200,EgrG_000107900,EgrG_000113400,EgrG_000122200,EgrG_000126800,EgrG_000129600,EgrG_000139300,EgrG_000142600,EgrG_000145000,EgrG_000149000,EgrG_000149900,EgrG_000167600,EgrG_000187100,EgrG_000188600,EgrG_000207900,EgrG_000216500,EgrG_000216700,EgrG_000217000,EgrG_0002…
GO:BP	nucleobase-containing compound biosynthetic process	GO:0034654	4.35605e-05	4.36091	444	3699	427	4089	EgrG_000069100,EgrG_000120200,EgrG_000125000,EgrG_000217400,EgrG_000243450,EgrG_000360000,EgrG_000457300,EgrG_000536400,EgrG_000622900,EgrG_000707400,EgrG_000735700,EgrG_000758800,EgrG_000792400,EgrG_000802600,EgrG_000805200,EgrG_000860100,EgrG_000863100,EgrG_000893400,EgrG_000919400,EgrG_000926100,EgrG_000927400,EgrG_001004700,EgrG_001018300,EgrG_001054200,EgrG_001056900,EgrG_001092300,EgrG_0010…
GO:BP	metal ion transport	GO:0030001	4.47121e-05	4.34957	132	3699	132	4089	EgrG_000126700,EgrG_000244800,EgrG_000449000,EgrG_000495000,EgrG_000544400,EgrG_000544500,EgrG_000603500,EgrG_000702250,EgrG_000703900,EgrG_000822300,EgrG_000833700,EgrG_001008200,EgrG_001164500,EgrG_001195000,EgrG_000062500,EgrG_000062600,EgrG_000063700,EgrG_000080100,EgrG_000080300,EgrG_000112000,EgrG_000117900,EgrG_000124300,EgrG_000135700,EgrG_000143700,EgrG_000146200,EgrG_000146300,EgrG_0001…
GO:BP	organelle organization	GO:0006996	5.64645e-05	4.24822	279	3699	272	4089	EgrG_000070400,EgrG_000077200,EgrG_000085100,EgrG_000095400,EgrG_000104700,EgrG_000108700,EgrG_000149000,EgrG_000151600,EgrG_000181100,EgrG_000187100,EgrG_000203900,EgrG_000204800,EgrG_000210100,EgrG_000231800,EgrG_000236900,EgrG_000242000,EgrG_000242300,EgrG_000247000,EgrG_000255200,EgrG_000257920,EgrG_000258500,EgrG_000258700,EgrG_000259700,EgrG_000305600,EgrG_000359700,EgrG_000389300,EgrG_0004…
GO:BP	nitrogen compound transport	GO:0071705	7.98174e-05	4.0979	199	3699	196	4089	EgrG_000044900,EgrG_000045200,EgrG_000063800,EgrG_000064300,EgrG_000064500,EgrG_000065450,EgrG_000070400,EgrG_000083200,EgrG_000083800,EgrG_000092500,EgrG_000098800,EgrG_000099200,EgrG_000100200,EgrG_000107900,EgrG_000108600,EgrG_000122200,EgrG_000126800,EgrG_000129600,EgrG_000131100,EgrG_000135000,EgrG_000139300,EgrG_000142600,EgrG_000145000,EgrG_000149000,EgrG_000163100,EgrG_000163800,EgrG_0001…
GO:BP	regulation of metabolic process	GO:0019222	8.86547e-05	4.0523	418	3699	402	4089	EgrG_000079900,EgrG_000103000,EgrG_000103500,EgrG_000112200,EgrG_000119000,EgrG_000198200,EgrG_000217400,EgrG_000223000,EgrG_000440700,EgrG_000444500,EgrG_000457300,EgrG_000506400,EgrG_000530100,EgrG_000532000,EgrG_000569100,EgrG_000606200,EgrG_000618600,EgrG_000676000,EgrG_000792400,EgrG_000802600,EgrG_000805200,EgrG_000816300,EgrG_000816600,EgrG_000860100,EgrG_000861500,EgrG_000871800,EgrG_0008…
GO:BP	macromolecule localization	GO:0033036	0.000111542	3.95256	215	3699	211	4089	EgrG_000044900,EgrG_000045200,EgrG_000063800,EgrG_000064300,EgrG_000064500,EgrG_000065450,EgrG_000070400,EgrG_000083200,EgrG_000083800,EgrG_000092500,EgrG_000098800,EgrG_000099200,EgrG_000100200,EgrG_000107900,EgrG_000108600,EgrG_000122200,EgrG_000126800,EgrG_000129600,EgrG_000131100,EgrG_000135000,EgrG_000139300,EgrG_000142600,EgrG_000145000,EgrG_000149000,EgrG_000163100,EgrG_000163800,EgrG_0001…
GO:BP	regulation of macromolecule metabolic process	GO:0060255	0.00012224	3.91279	413	3699	397	4089	EgrG_000103000,EgrG_000103500,EgrG_000119000,EgrG_000198200,EgrG_000217400,EgrG_000223000,EgrG_000440700,EgrG_000444500,EgrG_000457300,EgrG_000532000,EgrG_000569100,EgrG_000606200,EgrG_000618600,EgrG_000676000,EgrG_000792400,EgrG_000802600,EgrG_000805200,EgrG_000816300,EgrG_000816600,EgrG_000860100,EgrG_000861500,EgrG_000871800,EgrG_000873100,EgrG_000878900,EgrG_000893400,EgrG_000966200,EgrG_0009…
GO:BP	mRNA metabolic process	GO:0016071	0.000158633	3.79961	119	3699	119	4089	EgrG_000088100,EgrG_000444500,EgrG_000569100,EgrG_000676000,EgrG_000816300,EgrG_000867400,EgrG_000878900,EgrG_000966200,EgrG_001040700,EgrG_001064200,EgrG_001080500,EgrG_000182000,EgrG_000118700,EgrG_000244600,EgrG_000444400,EgrG_000670000,EgrG_001027700,EgrG_001190100,EgrG_000694450,EgrG_000208300,EgrG_000089200,EgrG_000113000,EgrG_000116200,EgrG_000119900,EgrG_000151700,EgrG_000169100,EgrG_0001…
GO:BP	methylation	GO:0032259	0.000322759	3.49112	112	3699	112	4089	EgrG_000379200,EgrG_000476800,EgrG_000513700,EgrG_000605700,EgrG_000675700,EgrG_000721700,EgrG_000832800,EgrG_000849700,EgrG_000862100,EgrG_000894500,EgrG_000905300,EgrG_000910600,EgrG_001016800,EgrG_001114300,EgrG_000084100,EgrG_000461000,EgrG_000916610,EgrG_001023550,EgrG_001057800,EgrG_000439900,EgrG_000057400,EgrG_000079300,EgrG_000106300,EgrG_000169100,EgrG_000184700,EgrG_000204000,EgrG_0002…
GO:BP	regulation of primary metabolic process	GO:0080090	0.000728914	3.13732	386	3699	370	4089	EgrG_000079900,EgrG_000103000,EgrG_000103500,EgrG_000119000,EgrG_000198200,EgrG_000217400,EgrG_000223000,EgrG_000440700,EgrG_000457300,EgrG_000532000,EgrG_000569100,EgrG_000606200,EgrG_000676000,EgrG_000792400,EgrG_000802600,EgrG_000805200,EgrG_000816600,EgrG_000860100,EgrG_000861500,EgrG_000873100,EgrG_000893400,EgrG_000983600,EgrG_001018300,EgrG_001054200,EgrG_001076100,EgrG_001101900,EgrG_0011…
GO:BP	regulation of nitrogen compound metabolic process	GO:0051171	0.000768851	3.11416	385	3699	369	4089	EgrG_000103000,EgrG_000103500,EgrG_000119000,EgrG_000198200,EgrG_000217400,EgrG_000223000,EgrG_000440700,EgrG_000457300,EgrG_000532000,EgrG_000569100,EgrG_000606200,EgrG_000676000,EgrG_000792400,EgrG_000802600,EgrG_000805200,EgrG_000816600,EgrG_000860100,EgrG_000861500,EgrG_000873100,EgrG_000893400,EgrG_000983600,EgrG_001018300,EgrG_001054200,EgrG_001076100,EgrG_001101900,EgrG_001187600,EgrG_0011…
GO:BP	regulation of transcription by RNA polymerase II	GO:0006357	0.000786279	3.10442	103	3699	103	4089	EgrG_000062100,EgrG_000149700,EgrG_000372800,EgrG_000439400,EgrG_000750600,EgrG_000788800,EgrG_000815400,EgrG_000815600,EgrG_000077900,EgrG_000101200,EgrG_000130200,EgrG_000130900,EgrG_000143300,EgrG_000154900,EgrG_000159800,EgrG_000176600,EgrG_000176700,EgrG_000186900,EgrG_000204400,EgrG_000215900,EgrG_000232400,EgrG_000238100,EgrG_000247750,EgrG_000255500,EgrG_000279300,EgrG_000334600,EgrG_0003…
GO:BP	mRNA processing	GO:0006397	0.00086103	3.06498	102	3699	102	4089	EgrG_000088100,EgrG_000444500,EgrG_000569100,EgrG_000676000,EgrG_000867400,EgrG_001064200,EgrG_001080500,EgrG_000182000,EgrG_000118700,EgrG_000244600,EgrG_000670000,EgrG_001027700,EgrG_001190100,EgrG_000694450,EgrG_000208300,EgrG_000089200,EgrG_000113000,EgrG_000116200,EgrG_000119900,EgrG_000151700,EgrG_000169100,EgrG_000181000,EgrG_000188400,EgrG_000191400,EgrG_000197300,EgrG_000201900,EgrG_0002…
GO:BP	ncRNA processing	GO:0034470	0.00142288	2.84683	97	3699	97	4089	EgrG_000066300,EgrG_000105300,EgrG_000319000,EgrG_000379200,EgrG_000447200,EgrG_000476800,EgrG_000513700,EgrG_000605700,EgrG_000610800,EgrG_000663500,EgrG_000721700,EgrG_000745700,EgrG_000829800,EgrG_000852700,EgrG_000862100,EgrG_000881700,EgrG_000963000,EgrG_000968400,EgrG_000986700,EgrG_001122900,EgrG_001198850,EgrG_000095000,EgrG_000220800,EgrG_000997300,EgrG_001096900,EgrG_001192300,EgrG_0011…
GO:BP	intracellular protein transport	GO:0006886	0.0039251	2.40615	87	3699	87	4089	EgrG_000044900,EgrG_000063800,EgrG_000064300,EgrG_000064500,EgrG_000065450,EgrG_000070400,EgrG_000083800,EgrG_000099200,EgrG_000100200,EgrG_000107900,EgrG_000108600,EgrG_000122200,EgrG_000126800,EgrG_000129600,EgrG_000163100,EgrG_000163800,EgrG_000188600,EgrG_000209900,EgrG_000222600,EgrG_000240100,EgrG_000262400,EgrG_000263220,EgrG_000305200,EgrG_000341200,EgrG_000353300,EgrG_000424800,EgrG_0004…
GO:BP	tRNA metabolic process	GO:0006399	0.00429822	2.36671	86	3699	86	4089	EgrG_000066300,EgrG_000105300,EgrG_000232600,EgrG_000248300,EgrG_000319000,EgrG_000348100,EgrG_000375800,EgrG_000437500,EgrG_000440600,EgrG_000447200,EgrG_000461800,EgrG_000476800,EgrG_000491900,EgrG_000513700,EgrG_000520000,EgrG_000605700,EgrG_000610800,EgrG_000629500,EgrG_000663500,EgrG_000745700,EgrG_000767700,EgrG_000777100,EgrG_000852700,EgrG_000881700,EgrG_000926100,EgrG_000932500,EgrG_0009…
GO:BP	aromatic compound biosynthetic process	GO:0019438	0.00517174	2.28636	464	3699	440	4089	EgrG_000069100,EgrG_000120200,EgrG_000125000,EgrG_000217400,EgrG_000243450,EgrG_000303300,EgrG_000360000,EgrG_000457300,EgrG_000536400,EgrG_000574600,EgrG_000575200,EgrG_000615800,EgrG_000622900,EgrG_000707400,EgrG_000735700,EgrG_000758800,EgrG_000792400,EgrG_000802600,EgrG_000805200,EgrG_000860100,EgrG_000863100,EgrG_000893400,EgrG_000919400,EgrG_000926100,EgrG_000927400,EgrG_001004700,EgrG_0010…
GO:BP	organic cyclic compound biosynthetic process	GO:1901362	0.00614471	2.2115	474	3699	449	4089	EgrG_000069100,EgrG_000120200,EgrG_000125000,EgrG_000217400,EgrG_000236100,EgrG_000243450,EgrG_000303300,EgrG_000360000,EgrG_000457300,EgrG_000536400,EgrG_000574600,EgrG_000575200,EgrG_000593000,EgrG_000615800,EgrG_000622900,EgrG_000707400,EgrG_000735700,EgrG_000758800,EgrG_000762200,EgrG_000792400,EgrG_000802600,EgrG_000805200,EgrG_000860100,EgrG_000863100,EgrG_000893400,EgrG_000919400,EgrG_0009…
GO:BP	transcription by RNA polymerase II	GO:0006366	0.00729354	2.13706	126	3699	124	4089	EgrG_001098900,EgrG_000600500,EgrG_000062100,EgrG_000149700,EgrG_000372800,EgrG_000439400,EgrG_000750600,EgrG_000788800,EgrG_000815400,EgrG_000815600,EgrG_000848100,EgrG_000981100,EgrG_000066400,EgrG_000077900,EgrG_000088700,EgrG_000101200,EgrG_000130200,EgrG_000130900,EgrG_000143300,EgrG_000154900,EgrG_000159800,EgrG_000167000,EgrG_000176600,EgrG_000176700,EgrG_000186900,EgrG_000204400,EgrG_0002…
GO:BP	heterocycle biosynthetic process	GO:0018130	0.00787412	2.1038	469	3699	444	4089	EgrG_000069100,EgrG_000120200,EgrG_000125000,EgrG_000217400,EgrG_000243450,EgrG_000303300,EgrG_000360000,EgrG_000457300,EgrG_000536400,EgrG_000574600,EgrG_000575200,EgrG_000615800,EgrG_000622900,EgrG_000707400,EgrG_000735700,EgrG_000758800,EgrG_000792400,EgrG_000802600,EgrG_000805200,EgrG_000860100,EgrG_000863100,EgrG_000893400,EgrG_000919400,EgrG_000926100,EgrG_000927400,EgrG_001004700,EgrG_0010…
GO:BP	glycoprotein metabolic process	GO:0009100	0.0102065	1.99112	77	3699	77	4089	EgrG_000094400,EgrG_000098200,EgrG_000098300,EgrG_000106500,EgrG_000116600,EgrG_000169600,EgrG_000170800,EgrG_000171500,EgrG_000231000,EgrG_000235400,EgrG_000247800,EgrG_000316900,EgrG_000365000,EgrG_000370300,EgrG_000370400,EgrG_000370700,EgrG_000370800,EgrG_000397200,EgrG_000406400,EgrG_000455200,EgrG_000525000,EgrG_000525200,EgrG_000525600,EgrG_000532800,EgrG_000545700,EgrG_000545800,EgrG_0005…
GO:BP	glycosylation	GO:0070085	0.0111823	1.95147	76	3699	76	4089	EgrG_000094400,EgrG_000098200,EgrG_000098300,EgrG_000106500,EgrG_000116600,EgrG_000169600,EgrG_000170800,EgrG_000171500,EgrG_000231000,EgrG_000235400,EgrG_000247800,EgrG_000365000,EgrG_000370300,EgrG_000370400,EgrG_000370700,EgrG_000370800,EgrG_000397200,EgrG_000406400,EgrG_000447100,EgrG_000455200,EgrG_000525000,EgrG_000525200,EgrG_000525600,EgrG_000545700,EgrG_000545800,EgrG_000546000,EgrG_0005…
GO:BP	RNA splicing	GO:0008380	0.0122526	1.91177	75	3699	75	4089	EgrG_000676000,EgrG_000867400,EgrG_001080500,EgrG_000670000,EgrG_001027700,EgrG_000694450,EgrG_001000200,EgrG_000113000,EgrG_000116200,EgrG_000119900,EgrG_000151700,EgrG_000169100,EgrG_000181000,EgrG_000188400,EgrG_000191400,EgrG_000201900,EgrG_000216600,EgrG_000231500,EgrG_000243200,EgrG_000246100,EgrG_000377800,EgrG_000389400,EgrG_000412900,EgrG_000414400,EgrG_000416750,EgrG_000425700,EgrG_0004…
GO:BP	movement of cell or subcellular component	GO:0006928	0.0164695	1.78332	72	3699	72	4089	EgrG_000071800,EgrG_000095400,EgrG_000181100,EgrG_000191500,EgrG_000210100,EgrG_000255900,EgrG_000258500,EgrG_000258700,EgrG_000389300,EgrG_000461300,EgrG_000475600,EgrG_000475900,EgrG_000518900,EgrG_000536500,EgrG_000592300,EgrG_000596000,EgrG_000596700,EgrG_000618250,EgrG_000621000,EgrG_000629000,EgrG_000694350,EgrG_000725200,EgrG_000771300,EgrG_000832000,EgrG_000835800,EgrG_000868400,EgrG_0008…
GO:BP	cytoskeleton organization	GO:0007010	0.0178599	1.74812	115	3699	113	4089	EgrG_000085100,EgrG_000104700,EgrG_000108700,EgrG_000151600,EgrG_000181100,EgrG_000204800,EgrG_000242300,EgrG_000257920,EgrG_000258500,EgrG_000258700,EgrG_000305600,EgrG_000359700,EgrG_000456000,EgrG_000480700,EgrG_000481600,EgrG_000486600,EgrG_000533700,EgrG_000576100,EgrG_000621500,EgrG_000653400,EgrG_000689700,EgrG_000694350,EgrG_000736000,EgrG_000772300,EgrG_000801400,EgrG_000805600,EgrG_0008…
GO:BP	glycoprotein biosynthetic process	GO:0009101	0.0178599	1.74812	71	3699	71	4089	EgrG_000094400,EgrG_000098200,EgrG_000098300,EgrG_000106500,EgrG_000116600,EgrG_000169600,EgrG_000170800,EgrG_000171500,EgrG_000231000,EgrG_000235400,EgrG_000247800,EgrG_000365000,EgrG_000370300,EgrG_000370400,EgrG_000370700,EgrG_000370800,EgrG_000397200,EgrG_000406400,EgrG_000455200,EgrG_000525000,EgrG_000525200,EgrG_000525600,EgrG_000545700,EgrG_000545800,EgrG_000546000,EgrG_000546100,EgrG_0005…
GO:BP	cellular macromolecule localization	GO:0070727	0.0185355	1.732	94	3699	93	4089	EgrG_000044900,EgrG_000063800,EgrG_000064300,EgrG_000064500,EgrG_000065450,EgrG_000070400,EgrG_000083800,EgrG_000099200,EgrG_000100200,EgrG_000107900,EgrG_000108600,EgrG_000122200,EgrG_000126800,EgrG_000129600,EgrG_000131100,EgrG_000163100,EgrG_000163800,EgrG_000188600,EgrG_000209900,EgrG_000222600,EgrG_000240100,EgrG_000247000,EgrG_000262400,EgrG_000263220,EgrG_000305200,EgrG_000341200,EgrG_0003…
GO:BP	cellular protein localization	GO:0034613	0.0185355	1.732	94	3699	93	4089	EgrG_000044900,EgrG_000063800,EgrG_000064300,EgrG_000064500,EgrG_000065450,EgrG_000070400,EgrG_000083800,EgrG_000099200,EgrG_000100200,EgrG_000107900,EgrG_000108600,EgrG_000122200,EgrG_000126800,EgrG_000129600,EgrG_000131100,EgrG_000163100,EgrG_000163800,EgrG_000188600,EgrG_000209900,EgrG_000222600,EgrG_000240100,EgrG_000247000,EgrG_000262400,EgrG_000263220,EgrG_000305200,EgrG_000341200,EgrG_0003…
GO:BP	protein glycosylation	GO:0006486	0.0208199	1.68152	69	3699	69	4089	EgrG_000094400,EgrG_000098200,EgrG_000098300,EgrG_000106500,EgrG_000116600,EgrG_000169600,EgrG_000170800,EgrG_000171500,EgrG_000231000,EgrG_000235400,EgrG_000247800,EgrG_000365000,EgrG_000370300,EgrG_000370400,EgrG_000370700,EgrG_000370800,EgrG_000397200,EgrG_000406400,EgrG_000455200,EgrG_000525000,EgrG_000525200,EgrG_000525600,EgrG_000545700,EgrG_000545800,EgrG_000546000,EgrG_000546100,EgrG_0005…
GO:BP	translational initiation	GO:0006413	0.0208199	1.68152	69	3699	69	4089	EgrG_000068000,EgrG_000068700,EgrG_000117100,EgrG_000128100,EgrG_000297200,EgrG_000445000,EgrG_000473400,EgrG_000532000,EgrG_000619600,EgrG_000738200,EgrG_000809800,EgrG_000958400,EgrG_001123900,EgrG_001125000,EgrG_000527600,EgrG_000150000,EgrG_000183600,EgrG_000666300,EgrG_001193600,EgrG_000749800,EgrG_000227400,EgrG_000490900,EgrG_000841500,EgrG_001188400,EgrG_000101000,EgrG_000245700,EgrG_0002…
GO:BP	macromolecule glycosylation	GO:0043413	0.0208199	1.68152	69	3699	69	4089	EgrG_000094400,EgrG_000098200,EgrG_000098300,EgrG_000106500,EgrG_000116600,EgrG_000169600,EgrG_000170800,EgrG_000171500,EgrG_000231000,EgrG_000235400,EgrG_000247800,EgrG_000365000,EgrG_000370300,EgrG_000370400,EgrG_000370700,EgrG_000370800,EgrG_000397200,EgrG_000406400,EgrG_000455200,EgrG_000525000,EgrG_000525200,EgrG_000525600,EgrG_000545700,EgrG_000545800,EgrG_000546000,EgrG_000546100,EgrG_0005…
GO:BP	nucleic acid phosphodiester bond hydrolysis	GO:0090305	0.0228301	1.64149	68	3699	68	4089	EgrG_000319000,EgrG_000632800,EgrG_000878900,EgrG_001073700,EgrG_001083500,EgrG_001090300,EgrG_000100500,EgrG_000182000,EgrG_000438600,EgrG_001096200,EgrG_000181800,EgrG_000545600,EgrG_000744400,EgrG_000887200,EgrG_000095850,EgrG_000145400,EgrG_000184200,EgrG_000197300,EgrG_000244900,EgrG_000321400,EgrG_000433100,EgrG_000614500,EgrG_000844500,EgrG_000973700,EgrG_001015000,EgrG_001079000,EgrG_0010…
GO:BP	negative regulation of metabolic process	GO:0009892	0.036895	1.43303	86	3699	85	4089	EgrG_000079900,EgrG_000444500,EgrG_000457300,EgrG_000569100,EgrG_000676000,EgrG_000802600,EgrG_000816300,EgrG_000816600,EgrG_000871800,EgrG_000873100,EgrG_000878900,EgrG_000966200,EgrG_001040700,EgrG_001073700,EgrG_001076100,EgrG_000077800,EgrG_000419200,EgrG_001181950,EgrG_000444400,EgrG_000070300,EgrG_000581500,EgrG_000598500,EgrG_000089200,EgrG_000247700,EgrG_000498200,EgrG_000525920,EgrG_0005…
GO:BP	negative regulation of macromolecule metabolic process	GO:0010605	0.0400485	1.39741	85	3699	84	4089	EgrG_000444500,EgrG_000457300,EgrG_000569100,EgrG_000676000,EgrG_000802600,EgrG_000816300,EgrG_000816600,EgrG_000871800,EgrG_000873100,EgrG_000878900,EgrG_000966200,EgrG_001040700,EgrG_001073700,EgrG_001076100,EgrG_000077800,EgrG_000419200,EgrG_001181950,EgrG_000444400,EgrG_000070300,EgrG_000581500,EgrG_000598500,EgrG_000089200,EgrG_000247700,EgrG_000498200,EgrG_000525920,EgrG_000576300,EgrG_0005…
GO:BP	RNA modification	GO:0009451	0.0408811	1.38848	62	3699	62	4089	EgrG_000066300,EgrG_000105300,EgrG_000379200,EgrG_000447200,EgrG_000476800,EgrG_000513700,EgrG_000610800,EgrG_000663500,EgrG_000721700,EgrG_000745700,EgrG_000862100,EgrG_000881700,EgrG_000963000,EgrG_000968400,EgrG_000986700,EgrG_001198850,EgrG_000095000,EgrG_000916610,EgrG_000220800,EgrG_000978300,EgrG_000057400,EgrG_000079300,EgrG_000106300,EgrG_000169100,EgrG_000204000,EgrG_000210000,EgrG_0002…
GO:BP	microtubule-based movement	GO:0007018	0.0496419	1.30415	60	3699	60	4089	EgrG_000071800,EgrG_000095400,EgrG_000210100,EgrG_000255900,EgrG_000258500,EgrG_000258700,EgrG_000389300,EgrG_000461300,EgrG_000475600,EgrG_000475900,EgrG_000518900,EgrG_000536500,EgrG_000592300,EgrG_000596000,EgrG_000596700,EgrG_000618250,EgrG_000621000,EgrG_000629000,EgrG_000725200,EgrG_000832000,EgrG_000835800,EgrG_000868400,EgrG_000893200,EgrG_000953100,EgrG_001028600,EgrG_001111300,EgrG_0011…
GO:CC	cellular anatomical entity	GO:0110165	6.12315e-45	44.213	3892	3893	3852	3971	EgrG_000024200,EgrG_000040200,EgrG_000041700,EgrG_000044900,EgrG_000045100,EgrG_000045200,EgrG_000046200,EgrG_000059100,EgrG_000060900,EgrG_000062300,EgrG_000063100,EgrG_000063610,EgrG_000063620,EgrG_000063800,EgrG_000064300,EgrG_000064500,EgrG_000064700,EgrG_000065100,EgrG_000065450,EgrG_000066300,EgrG_000068000,EgrG_000068700,EgrG_000069100,EgrG_000069290,EgrG_000070400,EgrG_000071100,EgrG_0000…
GO:CC	membrane	GO:0016020	6.19968e-27	26.2076	2247	3893	2247	3971	EgrG_000024200,EgrG_000044900,EgrG_000046200,EgrG_000063100,EgrG_000064300,EgrG_000065450,EgrG_000069290,EgrG_000070400,EgrG_000074500,EgrG_000075300,EgrG_000077200,EgrG_000083200,EgrG_000083800,EgrG_000085900,EgrG_000090100,EgrG_000092500,EgrG_000094400,EgrG_000096100,EgrG_000098200,EgrG_000098300,EgrG_000099200,EgrG_000103000,EgrG_000103500,EgrG_000106500,EgrG_000107900,EgrG_000108600,EgrG_0001…
GO:CC	integral component of membrane	GO:0016021	4.82385e-23	22.3166	2025	3893	2025	3971	EgrG_000046200,EgrG_000069290,EgrG_000070400,EgrG_000074500,EgrG_000075300,EgrG_000077200,EgrG_000083200,EgrG_000085900,EgrG_000090100,EgrG_000092500,EgrG_000094400,EgrG_000096100,EgrG_000099200,EgrG_000103000,EgrG_000103500,EgrG_000106500,EgrG_000108600,EgrG_000116600,EgrG_000116900,EgrG_000126700,EgrG_000131100,EgrG_000135000,EgrG_000145700,EgrG_000155200,EgrG_000160400,EgrG_000163800,EgrG_0001…
GO:CC	intrinsic component of membrane	GO:0031224	4.82385e-23	22.3166	2027	3893	2027	3971	EgrG_000046200,EgrG_000069290,EgrG_000070400,EgrG_000074500,EgrG_000075300,EgrG_000077200,EgrG_000083200,EgrG_000085900,EgrG_000090100,EgrG_000092500,EgrG_000094400,EgrG_000096100,EgrG_000099200,EgrG_000103000,EgrG_000103500,EgrG_000106500,EgrG_000108600,EgrG_000116600,EgrG_000116900,EgrG_000126700,EgrG_000131100,EgrG_000135000,EgrG_000145700,EgrG_000155200,EgrG_000160400,EgrG_000163800,EgrG_0001…
GO:CC	organelle	GO:0043226	1.80155e-14	13.7444	1787	3893	1784	3971	EgrG_000024200,EgrG_000041700,EgrG_000045100,EgrG_000046200,EgrG_000062300,EgrG_000063610,EgrG_000063800,EgrG_000064300,EgrG_000065100,EgrG_000065450,EgrG_000066300,EgrG_000069290,EgrG_000070400,EgrG_000071100,EgrG_000071300,EgrG_000071400,EgrG_000071500,EgrG_000071800,EgrG_000074500,EgrG_000075300,EgrG_000077200,EgrG_000083800,EgrG_000085100,EgrG_000085900,EgrG_000088100,EgrG_000090100,EgrG_0000…
GO:CC	intracellular organelle	GO:0043229	3.66694e-14	13.4357	1760	3893	1757	3971	EgrG_000024200,EgrG_000041700,EgrG_000045100,EgrG_000046200,EgrG_000062300,EgrG_000063610,EgrG_000063800,EgrG_000064300,EgrG_000065100,EgrG_000065450,EgrG_000066300,EgrG_000069290,EgrG_000070400,EgrG_000071100,EgrG_000071300,EgrG_000071400,EgrG_000071500,EgrG_000071800,EgrG_000074500,EgrG_000075300,EgrG_000077200,EgrG_000083800,EgrG_000085100,EgrG_000085900,EgrG_000088100,EgrG_000090100,EgrG_0000…
GO:CC	membrane-bounded organelle	GO:0043227	3.25049e-12	11.4881	1414	3893	1413	3971	EgrG_000024200,EgrG_000041700,EgrG_000045100,EgrG_000046200,EgrG_000062300,EgrG_000063610,EgrG_000063800,EgrG_000064300,EgrG_000065100,EgrG_000065450,EgrG_000066300,EgrG_000069290,EgrG_000070400,EgrG_000074500,EgrG_000075300,EgrG_000077200,EgrG_000083800,EgrG_000085100,EgrG_000085900,EgrG_000088100,EgrG_000090100,EgrG_000092500,EgrG_000094400,EgrG_000094600,EgrG_000095400,EgrG_000096100,EgrG_0000…
GO:CC	intracellular anatomical structure	GO:0005622	9.8843e-12	11.0051	2025	3893	2016	3971	EgrG_000024200,EgrG_000040200,EgrG_000041700,EgrG_000044900,EgrG_000045100,EgrG_000045200,EgrG_000046200,EgrG_000059100,EgrG_000060900,EgrG_000062300,EgrG_000063100,EgrG_000063610,EgrG_000063620,EgrG_000063800,EgrG_000064300,EgrG_000064500,EgrG_000064700,EgrG_000065100,EgrG_000065450,EgrG_000066300,EgrG_000068000,EgrG_000068700,EgrG_000069100,EgrG_000069290,EgrG_000070400,EgrG_000071100,EgrG_0000…
GO:CC	intracellular membrane-bounded organelle	GO:0043231	1.71834e-11	10.7649	1349	3893	1348	3971	EgrG_000024200,EgrG_000041700,EgrG_000045100,EgrG_000046200,EgrG_000062300,EgrG_000063610,EgrG_000063800,EgrG_000064300,EgrG_000065100,EgrG_000065450,EgrG_000066300,EgrG_000069290,EgrG_000070400,EgrG_000074500,EgrG_000075300,EgrG_000077200,EgrG_000083800,EgrG_000085900,EgrG_000088100,EgrG_000090100,EgrG_000092500,EgrG_000094400,EgrG_000094600,EgrG_000096100,EgrG_000098200,EgrG_000098300,EgrG_0000…
GO:CC	cytoplasm	GO:0005737	1.38908e-08	7.85727	975	3893	975	3971	EgrG_000024200,EgrG_000040200,EgrG_000041700,EgrG_000044900,EgrG_000045100,EgrG_000045200,EgrG_000046200,EgrG_000059100,EgrG_000060900,EgrG_000062300,EgrG_000063100,EgrG_000063610,EgrG_000063620,EgrG_000063800,EgrG_000064300,EgrG_000064500,EgrG_000064700,EgrG_000065100,EgrG_000065450,EgrG_000066300,EgrG_000068000,EgrG_000068700,EgrG_000069100,EgrG_000069290,EgrG_000070400,EgrG_000071100,EgrG_0000…
GO:CC	nucleus	GO:0005634	3.35503e-07	6.4743	848	3893	848	3971	EgrG_000041700,EgrG_000062300,EgrG_000063800,EgrG_000065100,EgrG_000066300,EgrG_000088100,EgrG_000103000,EgrG_000103500,EgrG_000105300,EgrG_000119600,EgrG_000124100,EgrG_000142500,EgrG_000149000,EgrG_000174600,EgrG_000196100,EgrG_000217400,EgrG_000222600,EgrG_000438800,EgrG_000440700,EgrG_000444000,EgrG_000449000,EgrG_000457300,EgrG_000473400,EgrG_000479900,EgrG_000481200,EgrG_000481600,EgrG_0005…
GO:CC	intracellular non-membrane-bounded organelle	GO:0043232	0.0248698	1.60433	569	3893	567	3971	EgrG_000041700,EgrG_000071100,EgrG_000071300,EgrG_000071400,EgrG_000071500,EgrG_000071800,EgrG_000085100,EgrG_000095400,EgrG_000104100,EgrG_000104700,EgrG_000108700,EgrG_000136200,EgrG_000149400,EgrG_000151250,EgrG_000151600,EgrG_000180100,EgrG_000181100,EgrG_000182400,EgrG_000191500,EgrG_000193900,EgrG_000195800,EgrG_000196700,EgrG_000198200,EgrG_000198500,EgrG_000204800,EgrG_000204900,EgrG_0002…
GO:CC	non-membrane-bounded organelle	GO:0043228	0.0248698	1.60433	569	3893	567	3971	EgrG_000041700,EgrG_000071100,EgrG_000071300,EgrG_000071400,EgrG_000071500,EgrG_000071800,EgrG_000085100,EgrG_000095400,EgrG_000104100,EgrG_000104700,EgrG_000108700,EgrG_000136200,EgrG_000149400,EgrG_000151250,EgrG_000151600,EgrG_000180100,EgrG_000181100,EgrG_000182400,EgrG_000191500,EgrG_000193900,EgrG_000195800,EgrG_000196700,EgrG_000198200,EgrG_000198500,EgrG_000204800,EgrG_000204900,EgrG_0002…
GO:CC	organelle membrane	GO:0031090	0.047852	1.3201	330	3893	330	3971	EgrG_000024200,EgrG_000065450,EgrG_000069290,EgrG_000070400,EgrG_000074500,EgrG_000075300,EgrG_000077200,EgrG_000090100,EgrG_000092500,EgrG_000094400,EgrG_000096100,EgrG_000098200,EgrG_000098300,EgrG_000099200,EgrG_000103000,EgrG_000103500,EgrG_000106500,EgrG_000108600,EgrG_000116600,EgrG_000116900,EgrG_000122200,EgrG_000125000,EgrG_000126700,EgrG_000129600,EgrG_000131100,EgrG_000135000,EgrG_0001…

## Sheet: miR-8-5p
source	term_name	term_id	adjusted_p_value	negative_log10_of_adjusted_p_value	term_size	query_size	intersection_size	effective_domain_size	intersections
GO:MF	binding	GO:0005488	0.00890148	2.05054	3459	4990	3459	4994	EgrG_000046200,EgrG_000056500,EgrG_000057900,EgrG_000058100,EgrG_000065450,EgrG_000067800,EgrG_000069410,EgrG_000069600,EgrG_000073700,EgrG_000075300,EgrG_000075800,EgrG_000075900,EgrG_000078500,EgrG_000079000,EgrG_000079100,EgrG_000080400,EgrG_000085700,EgrG_000086300,EgrG_000088500,EgrG_000090400,EgrG_000094900,EgrG_000095000,EgrG_000096100,EgrG_000098200,EgrG_000098300,EgrG_000100500,EgrG_0001…
GO:BP	cellular process	GO:0009987	1.10261e-19	18.9576	3568	4067	3568	4089	EgrG_000009500,EgrG_000017400,EgrG_000043500,EgrG_000044100,EgrG_000044900,EgrG_000045000,EgrG_000056100,EgrG_000056500,EgrG_000058100,EgrG_000061100,EgrG_000062500,EgrG_000062600,EgrG_000063100,EgrG_000063700,EgrG_000064300,EgrG_000065450,EgrG_000066200,EgrG_000069600,EgrG_000070400,EgrG_000070900,EgrG_000073700,EgrG_000074500,EgrG_000074700,EgrG_000075800,EgrG_000077100,EgrG_000077200,EgrG_0000…
GO:BP	metabolic process	GO:0008152	7.22395e-09	8.14122	2495	4067	2495	4089	EgrG_000010300,EgrG_000058100,EgrG_000063100,EgrG_000074500,EgrG_000075800,EgrG_000077800,EgrG_000084000,EgrG_000084100,EgrG_000085900,EgrG_000088500,EgrG_000094400,EgrG_000095000,EgrG_000098200,EgrG_000098300,EgrG_000100500,EgrG_000100900,EgrG_000102400,EgrG_000103000,EgrG_000103500,EgrG_000106500,EgrG_000115600,EgrG_000116600,EgrG_000117200,EgrG_000125000,EgrG_000131200,EgrG_000135700,EgrG_0001…
GO:BP	organic substance metabolic process	GO:0071704	1.63065e-07	6.78764	2254	4067	2254	4089	EgrG_000010300,EgrG_000058100,EgrG_000075800,EgrG_000077800,EgrG_000084000,EgrG_000094400,EgrG_000095000,EgrG_000098200,EgrG_000098300,EgrG_000100500,EgrG_000100900,EgrG_000102400,EgrG_000103000,EgrG_000103500,EgrG_000106500,EgrG_000115600,EgrG_000116600,EgrG_000117200,EgrG_000125000,EgrG_000131200,EgrG_000135700,EgrG_000143200,EgrG_000143500,EgrG_000149300,EgrG_000149750,EgrG_000154100x,EgrG_000…
GO:BP	cellular metabolic process	GO:0044237	2.14811e-07	6.66794	2231	4067	2231	4089	EgrG_000058100,EgrG_000063100,EgrG_000074500,EgrG_000075800,EgrG_000077800,EgrG_000085900,EgrG_000088500,EgrG_000094400,EgrG_000095000,EgrG_000098200,EgrG_000098300,EgrG_000100500,EgrG_000100900,EgrG_000103000,EgrG_000103500,EgrG_000106500,EgrG_000115600,EgrG_000116600,EgrG_000125000,EgrG_000131200,EgrG_000135700,EgrG_000145800,EgrG_000149300,EgrG_000149750,EgrG_000154100x,EgrG_000169600,EgrG_000…
GO:BP	primary metabolic process	GO:0044238	4.24032e-07	6.3726	2173	4067	2173	4089	EgrG_000010300,EgrG_000058100,EgrG_000075800,EgrG_000077800,EgrG_000084000,EgrG_000094400,EgrG_000095000,EgrG_000098200,EgrG_000098300,EgrG_000100500,EgrG_000100900,EgrG_000102400,EgrG_000103000,EgrG_000103500,EgrG_000106500,EgrG_000115600,EgrG_000116600,EgrG_000117200,EgrG_000125000,EgrG_000131200,EgrG_000135700,EgrG_000143200,EgrG_000143500,EgrG_000149300,EgrG_000149750,EgrG_000154100x,EgrG_000…
GO:BP	nitrogen compound metabolic process	GO:0006807	1.7534e-06	5.75612	2046	4067	2046	4089	EgrG_000010300,EgrG_000058100,EgrG_000075800,EgrG_000077800,EgrG_000084000,EgrG_000094400,EgrG_000095000,EgrG_000098200,EgrG_000098300,EgrG_000100500,EgrG_000102400,EgrG_000103000,EgrG_000103500,EgrG_000106500,EgrG_000115600,EgrG_000116600,EgrG_000117200,EgrG_000125000,EgrG_000131200,EgrG_000135700,EgrG_000143200,EgrG_000149300,EgrG_000149750,EgrG_000154100x,EgrG_000165600,EgrG_000169600,EgrG_000…
GO:BP	macromolecule metabolic process	GO:0043170	9.66721e-06	5.0147	1882	4067	1882	4089	EgrG_000010300,EgrG_000058100,EgrG_000075800,EgrG_000077800,EgrG_000084000,EgrG_000094400,EgrG_000095000,EgrG_000098200,EgrG_000098300,EgrG_000100500,EgrG_000102400,EgrG_000103000,EgrG_000103500,EgrG_000106500,EgrG_000116600,EgrG_000117200,EgrG_000131200,EgrG_000135700,EgrG_000143200,EgrG_000149300,EgrG_000149750,EgrG_000165600,EgrG_000169600,EgrG_000170800,EgrG_000171500,EgrG_000181500,EgrG_0001…
GO:BP	organonitrogen compound metabolic process	GO:1901564	0.00130888	2.8831	1333	4067	1333	4089	EgrG_000010300,EgrG_000058100,EgrG_000075800,EgrG_000077800,EgrG_000084000,EgrG_000094400,EgrG_000098200,EgrG_000098300,EgrG_000102400,EgrG_000103000,EgrG_000103500,EgrG_000106500,EgrG_000115600,EgrG_000116600,EgrG_000117200,EgrG_000125000,EgrG_000131200,EgrG_000135700,EgrG_000143200,EgrG_000149750,EgrG_000154100x,EgrG_000165600,EgrG_000169600,EgrG_000170800,EgrG_000171500,EgrG_000181500,EgrG_000…
GO:BP	cellular macromolecule metabolic process	GO:0044260	0.00327817	2.48437	1216	4067	1216	4089	EgrG_000058100,EgrG_000075800,EgrG_000077800,EgrG_000094400,EgrG_000098200,EgrG_000098300,EgrG_000103000,EgrG_000103500,EgrG_000106500,EgrG_000116600,EgrG_000131200,EgrG_000135700,EgrG_000149300,EgrG_000149750,EgrG_000169600,EgrG_000170800,EgrG_000171500,EgrG_000181500,EgrG_000182000,EgrG_000182900,EgrG_000186500,EgrG_000195400,EgrG_000196200,EgrG_000201600,EgrG_000205300,EgrG_000214300,EgrG_0002…
GO:BP	cellular nitrogen compound metabolic process	GO:0034641	0.00406103	2.39136	1188	4067	1188	4089	EgrG_000095000,EgrG_000100500,EgrG_000115600,EgrG_000125000,EgrG_000149300,EgrG_000154100x,EgrG_000182000,EgrG_000183100,EgrG_000201600,EgrG_000317700,EgrG_000341800,EgrG_000360000,EgrG_000381900,EgrG_000437000,EgrG_000438600,EgrG_000451100,EgrG_000483100,EgrG_000487300,EgrG_000504700,EgrG_000506100,EgrG_000527600,EgrG_000536400,EgrG_000539900,EgrG_000554500,EgrG_000615800,EgrG_000619800,EgrG_000…
GO:BP	protein metabolic process	GO:0019538	0.00502048	2.29926	1160	4067	1160	4089	EgrG_000010300,EgrG_000058100,EgrG_000075800,EgrG_000077800,EgrG_000084000,EgrG_000094400,EgrG_000098200,EgrG_000098300,EgrG_000102400,EgrG_000103000,EgrG_000103500,EgrG_000106500,EgrG_000116600,EgrG_000117200,EgrG_000131200,EgrG_000135700,EgrG_000143200,EgrG_000149750,EgrG_000165600,EgrG_000169600,EgrG_000170800,EgrG_000171500,EgrG_000181500,EgrG_000182000,EgrG_000182900,EgrG_000186500,EgrG_0001…
GO:BP	cellular protein metabolic process	GO:0044267	0.0146942	1.83285	1014	4067	1014	4089	EgrG_000058100,EgrG_000075800,EgrG_000077800,EgrG_000094400,EgrG_000098200,EgrG_000098300,EgrG_000103000,EgrG_000103500,EgrG_000106500,EgrG_000116600,EgrG_000131200,EgrG_000135700,EgrG_000149750,EgrG_000169600,EgrG_000170800,EgrG_000171500,EgrG_000181500,EgrG_000182000,EgrG_000182900,EgrG_000186500,EgrG_000195400,EgrG_000196200,EgrG_000201600,EgrG_000214300,EgrG_000231000,EgrG_000235400,EgrG_0002…
GO:BP	biological regulation	GO:0065007	0.0164779	1.7831	998	4067	998	4089	EgrG_000043500,EgrG_000044100,EgrG_000056100,EgrG_000062500,EgrG_000062600,EgrG_000066200,EgrG_000069600,EgrG_000070900,EgrG_000073700,EgrG_000074700,EgrG_000077100,EgrG_000077800,EgrG_000079000,EgrG_000079100,EgrG_000080100,EgrG_000080400,EgrG_000084300,EgrG_000085700,EgrG_000088500,EgrG_000089300,EgrG_000103000,EgrG_000103500,EgrG_000124300,EgrG_000126700,EgrG_000143700,EgrG_000144000,EgrG_0001…
GO:BP	biosynthetic process	GO:0009058	0.0209787	1.67822	964	4067	964	4089	EgrG_000094400,EgrG_000098200,EgrG_000098300,EgrG_000100900,EgrG_000106500,EgrG_000115600,EgrG_000116600,EgrG_000125000,EgrG_000146100,EgrG_000149300,EgrG_000154100x,EgrG_000169600,EgrG_000170800,EgrG_000171500,EgrG_000181500,EgrG_000182900,EgrG_000183100,EgrG_000201600,EgrG_000231000,EgrG_000233900,EgrG_000234300,EgrG_000235400,EgrG_000245500,EgrG_000246000,EgrG_000247800,EgrG_000249000,EgrG_000…
GO:BP	organic cyclic compound metabolic process	GO:1901360	0.0211274	1.67515	963	4067	963	4089	EgrG_000095000,EgrG_000100500,EgrG_000115600,EgrG_000125000,EgrG_000149300,EgrG_000154100x,EgrG_000182000,EgrG_000183100,EgrG_000317700,EgrG_000360000,EgrG_000379500,EgrG_000381900,EgrG_000437000,EgrG_000438600,EgrG_000451100,EgrG_000483100,EgrG_000487300,EgrG_000504700,EgrG_000536400,EgrG_000539900,EgrG_000554500,EgrG_000615800,EgrG_000619800,EgrG_000656000,EgrG_000707400,EgrG_000720500,EgrG_000…
GO:BP	heterocycle metabolic process	GO:0046483	0.0220408	1.65677	957	4067	957	4089	EgrG_000095000,EgrG_000100500,EgrG_000115600,EgrG_000125000,EgrG_000149300,EgrG_000154100x,EgrG_000182000,EgrG_000183100,EgrG_000317700,EgrG_000360000,EgrG_000381900,EgrG_000437000,EgrG_000438600,EgrG_000451100,EgrG_000483100,EgrG_000487300,EgrG_000504700,EgrG_000536400,EgrG_000539900,EgrG_000554500,EgrG_000615800,EgrG_000619800,EgrG_000656000,EgrG_000707400,EgrG_000720500,EgrG_000752000,EgrG_000…
GO:BP	cellular aromatic compound metabolic process	GO:0006725	0.0226706	1.64454	953	4067	953	4089	EgrG_000095000,EgrG_000100500,EgrG_000115600,EgrG_000125000,EgrG_000149300,EgrG_000154100x,EgrG_000182000,EgrG_000183100,EgrG_000317700,EgrG_000360000,EgrG_000381900,EgrG_000437000,EgrG_000438600,EgrG_000451100,EgrG_000483100,EgrG_000487300,EgrG_000504700,EgrG_000536400,EgrG_000539900,EgrG_000554500,EgrG_000615800,EgrG_000619800,EgrG_000656000,EgrG_000707400,EgrG_000720500,EgrG_000752000,EgrG_000…
GO:BP	organic substance biosynthetic process	GO:1901576	0.0228307	1.64148	952	4067	952	4089	EgrG_000094400,EgrG_000098200,EgrG_000098300,EgrG_000100900,EgrG_000106500,EgrG_000115600,EgrG_000116600,EgrG_000125000,EgrG_000149300,EgrG_000154100x,EgrG_000169600,EgrG_000170800,EgrG_000171500,EgrG_000181500,EgrG_000182900,EgrG_000183100,EgrG_000201600,EgrG_000231000,EgrG_000233900,EgrG_000234300,EgrG_000235400,EgrG_000245500,EgrG_000246000,EgrG_000247800,EgrG_000249000,EgrG_000251900,EgrG_000…
GO:BP	cellular biosynthetic process	GO:0044249	0.0243212	1.61402	943	4067	943	4089	EgrG_000094400,EgrG_000098200,EgrG_000098300,EgrG_000100900,EgrG_000106500,EgrG_000115600,EgrG_000116600,EgrG_000125000,EgrG_000149300,EgrG_000154100x,EgrG_000169600,EgrG_000170800,EgrG_000171500,EgrG_000181500,EgrG_000182900,EgrG_000183100,EgrG_000201600,EgrG_000231000,EgrG_000233900,EgrG_000234300,EgrG_000235400,EgrG_000245500,EgrG_000246000,EgrG_000247800,EgrG_000249000,EgrG_000251900,EgrG_000…
GO:BP	nucleobase-containing compound metabolic process	GO:0006139	0.0268257	1.57145	929	4067	929	4089	EgrG_000095000,EgrG_000100500,EgrG_000115600,EgrG_000125000,EgrG_000149300,EgrG_000154100x,EgrG_000182000,EgrG_000183100,EgrG_000317700,EgrG_000360000,EgrG_000381900,EgrG_000437000,EgrG_000438600,EgrG_000483100,EgrG_000487300,EgrG_000504700,EgrG_000536400,EgrG_000539900,EgrG_000554500,EgrG_000619800,EgrG_000656000,EgrG_000707400,EgrG_000720500,EgrG_000752000,EgrG_000770200,EgrG_000840050,EgrG_000…
GO:BP	regulation of biological process	GO:0050789	0.0317017	1.49892	905	4067	905	4089	EgrG_000043500,EgrG_000044100,EgrG_000056100,EgrG_000066200,EgrG_000069600,EgrG_000070900,EgrG_000073700,EgrG_000074700,EgrG_000077100,EgrG_000077800,EgrG_000080100,EgrG_000080400,EgrG_000084300,EgrG_000085700,EgrG_000088500,EgrG_000089300,EgrG_000103000,EgrG_000103500,EgrG_000143700,EgrG_000144000,EgrG_000146200,EgrG_000146300,EgrG_000149000,EgrG_000165100,EgrG_000174300,EgrG_000186600,EgrG_0001…
GO:BP	regulation of cellular process	GO:0050794	0.040631	1.39114	869	4067	869	4089	EgrG_000043500,EgrG_000044100,EgrG_000056100,EgrG_000066200,EgrG_000069600,EgrG_000070900,EgrG_000073700,EgrG_000074700,EgrG_000077100,EgrG_000077800,EgrG_000080100,EgrG_000080400,EgrG_000084300,EgrG_000085700,EgrG_000088500,EgrG_000089300,EgrG_000103000,EgrG_000103500,EgrG_000143700,EgrG_000144000,EgrG_000146200,EgrG_000146300,EgrG_000149000,EgrG_000165100,EgrG_000174300,EgrG_000186600,EgrG_0001…
GO:BP	gene expression	GO:0010467	0.040631	1.39114	869	4067	869	4089	EgrG_000095000,EgrG_000117200,EgrG_000143200,EgrG_000182000,EgrG_000201600,EgrG_000341800,EgrG_000381900,EgrG_000527600,EgrG_000535900,EgrG_000770200,EgrG_000780700,EgrG_000814500,EgrG_000819800,EgrG_000843400,EgrG_000866100,EgrG_000887800,EgrG_000916610,EgrG_000926100,EgrG_000961800,EgrG_001023600,EgrG_000053200,EgrG_000057400,EgrG_000060800,EgrG_000066300,EgrG_000066400,EgrG_000070700,EgrG_0000…
GO:CC	membrane	GO:0016020	8.04936e-09	8.09424	2247	3947	2247	3971	EgrG_000007700,EgrG_000009500,EgrG_000010300,EgrG_000017400,EgrG_000024200,EgrG_000040350,EgrG_000040800,EgrG_000042800,EgrG_000043500,EgrG_000043900,EgrG_000044100,EgrG_000044900,EgrG_000045000,EgrG_000045600,EgrG_000045800,EgrG_000046200,EgrG_000052400,EgrG_000054200,EgrG_000054270,EgrG_000054300,EgrG_000055300,EgrG_000055400,EgrG_000056100,EgrG_000056200,EgrG_000056500,EgrG_000056700,EgrG_0000…
GO:CC	intrinsic component of membrane	GO:0031224	1.46391e-07	6.83449	2027	3947	2027	3971	EgrG_000007700,EgrG_000009500,EgrG_000010300,EgrG_000017400,EgrG_000040350,EgrG_000040800,EgrG_000042800,EgrG_000043500,EgrG_000043900,EgrG_000044100,EgrG_000045000,EgrG_000045600,EgrG_000045800,EgrG_000046200,EgrG_000052400,EgrG_000054200,EgrG_000054270,EgrG_000054300,EgrG_000055300,EgrG_000055400,EgrG_000056100,EgrG_000056200,EgrG_000056500,EgrG_000056700,EgrG_000057500,EgrG_000057700,EgrG_0000…
GO:CC	integral component of membrane	GO:0016021	1.50071e-07	6.8237	2025	3947	2025	3971	EgrG_000007700,EgrG_000009500,EgrG_000010300,EgrG_000017400,EgrG_000040350,EgrG_000040800,EgrG_000042800,EgrG_000043500,EgrG_000043900,EgrG_000044100,EgrG_000045000,EgrG_000045600,EgrG_000045800,EgrG_000046200,EgrG_000052400,EgrG_000054200,EgrG_000054270,EgrG_000054300,EgrG_000055300,EgrG_000055400,EgrG_000056100,EgrG_000056200,EgrG_000056500,EgrG_000056700,EgrG_000057500,EgrG_000057700,EgrG_0000…
GO:CC	organelle	GO:0043226	2.43049e-06	5.61431	1787	3947	1787	3971	EgrG_000024200,EgrG_000046200,EgrG_000060500,EgrG_000064300,EgrG_000065450,EgrG_000067800,EgrG_000069290,EgrG_000070400,EgrG_000074500,EgrG_000075300,EgrG_000077200,EgrG_000083800,EgrG_000085900,EgrG_000090100,EgrG_000092500,EgrG_000094400,EgrG_000096100,EgrG_000098200,EgrG_000098300,EgrG_000099200,EgrG_000103000,EgrG_000103500,EgrG_000106500,EgrG_000108600,EgrG_000113400,EgrG_000116600,EgrG_0001…
GO:CC	intracellular organelle	GO:0043229	3.26916e-06	5.48556	1760	3947	1760	3971	EgrG_000024200,EgrG_000046200,EgrG_000060500,EgrG_000064300,EgrG_000065450,EgrG_000067800,EgrG_000069290,EgrG_000070400,EgrG_000074500,EgrG_000075300,EgrG_000077200,EgrG_000083800,EgrG_000085900,EgrG_000090100,EgrG_000092500,EgrG_000094400,EgrG_000096100,EgrG_000098200,EgrG_000098300,EgrG_000099200,EgrG_000103000,EgrG_000103500,EgrG_000106500,EgrG_000108600,EgrG_000113400,EgrG_000116600,EgrG_0001…
GO:CC	membrane-bounded organelle	GO:0043227	0.00010895	3.96277	1414	3947	1414	3971	EgrG_000024200,EgrG_000046200,EgrG_000060500,EgrG_000064300,EgrG_000065450,EgrG_000069290,EgrG_000070400,EgrG_000074500,EgrG_000075300,EgrG_000077200,EgrG_000083800,EgrG_000085900,EgrG_000090100,EgrG_000092500,EgrG_000094400,EgrG_000096100,EgrG_000098200,EgrG_000098300,EgrG_000099200,EgrG_000103000,EgrG_000103500,EgrG_000106500,EgrG_000108600,EgrG_000113400,EgrG_000116600,EgrG_000116900,EgrG_0001…
GO:CC	intracellular membrane-bounded organelle	GO:0043231	0.000199547	3.69996	1349	3947	1349	3971	EgrG_000024200,EgrG_000046200,EgrG_000060500,EgrG_000064300,EgrG_000065450,EgrG_000069290,EgrG_000070400,EgrG_000074500,EgrG_000075300,EgrG_000077200,EgrG_000083800,EgrG_000085900,EgrG_000090100,EgrG_000092500,EgrG_000094400,EgrG_000096100,EgrG_000098200,EgrG_000098300,EgrG_000099200,EgrG_000103000,EgrG_000103500,EgrG_000106500,EgrG_000108600,EgrG_000113400,EgrG_000116600,EgrG_000116900,EgrG_0001…
GO:CC	nucleus	GO:0005634	0.0134885	1.87004	848	3947	848	3971	EgrG_000060500,EgrG_000103000,EgrG_000103500,EgrG_000149000,EgrG_000381900,EgrG_000449000,EgrG_000452400,EgrG_000453000,EgrG_000465500,EgrG_000479900,EgrG_000528720,EgrG_000618800,EgrG_000620900,EgrG_000660700,EgrG_000739300,EgrG_000742200,EgrG_000744900,EgrG_000770200,EgrG_000830000,EgrG_000860900,EgrG_000865200,EgrG_000961800,EgrG_000981000,EgrG_000983200,EgrG_001034300,EgrG_001064600,EgrG_0011…
GO:CC	protein-containing complex	GO:0032991	0.0224916	1.64798	781	3947	781	3971	EgrG_000044900,EgrG_000065450,EgrG_000070400,EgrG_000074500,EgrG_000080100,EgrG_000083200,EgrG_000083800,EgrG_000092500,EgrG_000094400,EgrG_000096100,EgrG_000099200,EgrG_000103000,EgrG_000103500,EgrG_000107900,EgrG_000115600,EgrG_000122200,EgrG_000125000,EgrG_000126800,EgrG_000129600,EgrG_000139300,EgrG_000142600,EgrG_000143700,EgrG_000144300,EgrG_000144350,EgrG_000144400,EgrG_000145000,EgrG_0001…

## Sheet: miR-87-3p
source	term_name	term_id	adjusted_p_value	negative_log10_of_adjusted_p_value	term_size	query_size	intersection_size	effective_domain_size	intersections
GO:MF	ion binding	GO:0043167	5.01907e-122	121.299	1651	4137	1626	4994	EgrG_000064700,EgrG_000108200,EgrG_000179700,EgrG_000236100,EgrG_000236900,EgrG_000514200,EgrG_000593000,EgrG_000627900,EgrG_000702700,EgrG_000874800,EgrG_000892100,EgrG_001088700,EgrG_000046200,EgrG_000056500,EgrG_000069410,EgrG_000075800,EgrG_000079000,EgrG_000079100,EgrG_000095000,EgrG_000100500,EgrG_000108300,EgrG_000111100,EgrG_000112900,EgrG_000117200,EgrG_000117900,EgrG_000122500,EgrG_0001…
GO:MF	heterocyclic compound binding	GO:1901363	1.09279e-121	120.961	1772	4137	1735	4994	EgrG_000064700,EgrG_000236100,EgrG_000236900,EgrG_000444000,EgrG_000590000,EgrG_000593000,EgrG_000702700,EgrG_000771900,EgrG_000772100,EgrG_000887400,EgrG_000069410,EgrG_000075800,EgrG_000075900,EgrG_000079000,EgrG_000079100,EgrG_000100500,EgrG_000131200,EgrG_000135700,EgrG_000146100,EgrG_000149300,EgrG_000154000,EgrG_000154100x,EgrG_000159900,EgrG_000160100,EgrG_000160300,EgrG_000161100,EgrG_000…
GO:MF	organic cyclic compound binding	GO:0097159	1.09279e-121	120.961	1773	4137	1736	4994	EgrG_000064700,EgrG_000236100,EgrG_000236900,EgrG_000444000,EgrG_000590000,EgrG_000593000,EgrG_000702700,EgrG_000771900,EgrG_000772100,EgrG_000887400,EgrG_000069410,EgrG_000075800,EgrG_000075900,EgrG_000079000,EgrG_000079100,EgrG_000100500,EgrG_000131200,EgrG_000135700,EgrG_000146100,EgrG_000149300,EgrG_000154000,EgrG_000154100x,EgrG_000159900,EgrG_000160100,EgrG_000160300,EgrG_000161100,EgrG_000…
GO:MF	nucleic acid binding	GO:0003676	1.08987e-82	81.9626	924	4137	924	4994	EgrG_000444000,EgrG_000590000,EgrG_000771900,EgrG_000772100,EgrG_000887400,EgrG_000075900,EgrG_000100500,EgrG_000149300,EgrG_000338200,EgrG_000381900,EgrG_000487300,EgrG_000506800,EgrG_000527600,EgrG_000534000,EgrG_000536700,EgrG_000742200,EgrG_000761500,EgrG_000770200,EgrG_000904600,EgrG_000916610,EgrG_000926100,EgrG_000967800,EgrG_000975800,EgrG_001046800,EgrG_000163100,EgrG_000209900,EgrG_0004…
GO:MF	purine ribonucleoside triphosphate binding	GO:0035639	3.50494e-77	76.4553	869	4137	869	4994	EgrG_000064700,EgrG_000236100,EgrG_000236900,EgrG_000593000,EgrG_000702700,EgrG_000075800,EgrG_000079000,EgrG_000079100,EgrG_000131200,EgrG_000135700,EgrG_000154000,EgrG_000154100x,EgrG_000159900,EgrG_000160100,EgrG_000160300,EgrG_000161100,EgrG_000172600,EgrG_000177500,EgrG_000182000,EgrG_000195400,EgrG_000196200,EgrG_000203900,EgrG_000244800,EgrG_000246600,EgrG_000255200,EgrG_000314200,EgrG_000…
GO:MF	hydrolase activity	GO:0016787	4.87022e-74	73.3125	837	4137	837	4994	EgrG_000217600,EgrG_000236900,EgrG_000517350,EgrG_000702700,EgrG_000892100,EgrG_000966500,EgrG_001088700,EgrG_000010300,EgrG_000058100,EgrG_000084000,EgrG_000096600,EgrG_000100500,EgrG_000102400,EgrG_000116600,EgrG_000135000,EgrG_000149750,EgrG_000165600,EgrG_000175300,EgrG_000177500,EgrG_000182000,EgrG_000186500,EgrG_000199200,EgrG_000203900,EgrG_000214300,EgrG_000245500,EgrG_000246600,EgrG_0002…
GO:MF	purine nucleotide binding	GO:0017076	2.52899e-72	71.5971	882	4137	879	4994	EgrG_000064700,EgrG_000236100,EgrG_000236900,EgrG_000593000,EgrG_000702700,EgrG_000075800,EgrG_000079000,EgrG_000079100,EgrG_000131200,EgrG_000135700,EgrG_000154000,EgrG_000154100x,EgrG_000159900,EgrG_000160100,EgrG_000160300,EgrG_000161100,EgrG_000172600,EgrG_000177500,EgrG_000182000,EgrG_000195400,EgrG_000196200,EgrG_000203900,EgrG_000244800,EgrG_000246600,EgrG_000255200,EgrG_000314200,EgrG_000…
GO:MF	purine ribonucleotide binding	GO:0032555	8.7525e-72	71.0579	876	4137	873	4994	EgrG_000064700,EgrG_000236100,EgrG_000236900,EgrG_000593000,EgrG_000702700,EgrG_000075800,EgrG_000079000,EgrG_000079100,EgrG_000131200,EgrG_000135700,EgrG_000154000,EgrG_000154100x,EgrG_000159900,EgrG_000160100,EgrG_000160300,EgrG_000161100,EgrG_000172600,EgrG_000177500,EgrG_000182000,EgrG_000195400,EgrG_000196200,EgrG_000203900,EgrG_000244800,EgrG_000246600,EgrG_000255200,EgrG_000314200,EgrG_000…
GO:MF	cation binding	GO:0043169	8.02531e-71	70.0955	803	4137	803	4994	EgrG_000108200,EgrG_000179700,EgrG_000514200,EgrG_000627900,EgrG_000874800,EgrG_000892100,EgrG_001088700,EgrG_000046200,EgrG_000056500,EgrG_000079000,EgrG_000079100,EgrG_000095000,EgrG_000100500,EgrG_000108300,EgrG_000111100,EgrG_000112900,EgrG_000117200,EgrG_000117900,EgrG_000122500,EgrG_000127900,EgrG_000143700,EgrG_000146300,EgrG_000150200,EgrG_000153400,EgrG_000153500,EgrG_000153600,EgrG_0001…
GO:MF	metal ion binding	GO:0046872	2.26498e-70	69.6449	798	4137	798	4994	EgrG_000108200,EgrG_000179700,EgrG_000514200,EgrG_000627900,EgrG_000874800,EgrG_000892100,EgrG_001088700,EgrG_000046200,EgrG_000056500,EgrG_000079000,EgrG_000079100,EgrG_000095000,EgrG_000100500,EgrG_000108300,EgrG_000111100,EgrG_000112900,EgrG_000117200,EgrG_000117900,EgrG_000122500,EgrG_000127900,EgrG_000143700,EgrG_000146300,EgrG_000150200,EgrG_000153400,EgrG_000153500,EgrG_000153600,EgrG_0001…
GO:MF	ribonucleotide binding	GO:0032553	5.38794e-69	68.2686	881	4137	876	4994	EgrG_000064700,EgrG_000236100,EgrG_000236900,EgrG_000593000,EgrG_000702700,EgrG_000075800,EgrG_000079000,EgrG_000079100,EgrG_000131200,EgrG_000135700,EgrG_000154000,EgrG_000154100x,EgrG_000159900,EgrG_000160100,EgrG_000160300,EgrG_000161100,EgrG_000172600,EgrG_000177500,EgrG_000182000,EgrG_000195400,EgrG_000196200,EgrG_000203900,EgrG_000244800,EgrG_000246600,EgrG_000255200,EgrG_000314200,EgrG_000…
GO:MF	carbohydrate derivative binding	GO:0097367	4.89867e-68	67.3099	887	4137	881	4994	EgrG_000064700,EgrG_000236100,EgrG_000236900,EgrG_000593000,EgrG_000702700,EgrG_000874800,EgrG_000075800,EgrG_000079000,EgrG_000079100,EgrG_000131200,EgrG_000135700,EgrG_000154000,EgrG_000154100x,EgrG_000159900,EgrG_000160100,EgrG_000160300,EgrG_000161100,EgrG_000172600,EgrG_000177500,EgrG_000182000,EgrG_000195400,EgrG_000196200,EgrG_000203900,EgrG_000244800,EgrG_000246600,EgrG_000255200,EgrG_000…
GO:MF	ATP binding	GO:0005524	3.24029e-63	62.4894	724	4137	724	4994	EgrG_000064700,EgrG_000236100,EgrG_000593000,EgrG_000702700,EgrG_000075800,EgrG_000079000,EgrG_000079100,EgrG_000131200,EgrG_000135700,EgrG_000154000,EgrG_000154100x,EgrG_000159900,EgrG_000160100,EgrG_000160300,EgrG_000161100,EgrG_000172600,EgrG_000182000,EgrG_000195400,EgrG_000196200,EgrG_000244800,EgrG_000314200,EgrG_000342600,EgrG_000394700,EgrG_000409500,EgrG_000445100,EgrG_000461000,EgrG_000…
GO:MF	adenyl nucleotide binding	GO:0030554	5.25276e-58	57.2796	732	4137	729	4994	EgrG_000064700,EgrG_000236100,EgrG_000593000,EgrG_000702700,EgrG_000075800,EgrG_000079000,EgrG_000079100,EgrG_000131200,EgrG_000135700,EgrG_000154000,EgrG_000154100x,EgrG_000159900,EgrG_000160100,EgrG_000160300,EgrG_000161100,EgrG_000172600,EgrG_000182000,EgrG_000195400,EgrG_000196200,EgrG_000244800,EgrG_000314200,EgrG_000342600,EgrG_000394700,EgrG_000409500,EgrG_000445100,EgrG_000461000,EgrG_000…
GO:MF	adenyl ribonucleotide binding	GO:0032559	6.10578e-58	57.2143	731	4137	728	4994	EgrG_000064700,EgrG_000236100,EgrG_000593000,EgrG_000702700,EgrG_000075800,EgrG_000079000,EgrG_000079100,EgrG_000131200,EgrG_000135700,EgrG_000154000,EgrG_000154100x,EgrG_000159900,EgrG_000160100,EgrG_000160300,EgrG_000161100,EgrG_000172600,EgrG_000182000,EgrG_000195400,EgrG_000196200,EgrG_000244800,EgrG_000314200,EgrG_000342600,EgrG_000394700,EgrG_000409500,EgrG_000445100,EgrG_000461000,EgrG_000…
GO:MF	nucleoside phosphate binding	GO:1901265	6.38702e-52	51.1947	946	4137	922	4994	EgrG_000064700,EgrG_000236100,EgrG_000236900,EgrG_000593000,EgrG_000702700,EgrG_000069410,EgrG_000075800,EgrG_000079000,EgrG_000079100,EgrG_000131200,EgrG_000135700,EgrG_000149300,EgrG_000154000,EgrG_000154100x,EgrG_000159900,EgrG_000160100,EgrG_000160300,EgrG_000161100,EgrG_000172600,EgrG_000177500,EgrG_000182000,EgrG_000195400,EgrG_000196200,EgrG_000203900,EgrG_000244800,EgrG_000246600,EgrG_000…
GO:MF	nucleotide binding	GO:0000166	6.38702e-52	51.1947	946	4137	922	4994	EgrG_000064700,EgrG_000236100,EgrG_000236900,EgrG_000593000,EgrG_000702700,EgrG_000069410,EgrG_000075800,EgrG_000079000,EgrG_000079100,EgrG_000131200,EgrG_000135700,EgrG_000149300,EgrG_000154000,EgrG_000154100x,EgrG_000159900,EgrG_000160100,EgrG_000160300,EgrG_000161100,EgrG_000172600,EgrG_000177500,EgrG_000182000,EgrG_000195400,EgrG_000196200,EgrG_000203900,EgrG_000244800,EgrG_000246600,EgrG_000…
GO:MF	anion binding	GO:0043168	4.06772e-49	48.3906	925	4137	900	4994	EgrG_000064700,EgrG_000236100,EgrG_000236900,EgrG_000593000,EgrG_000702700,EgrG_000069410,EgrG_000075800,EgrG_000079000,EgrG_000079100,EgrG_000131200,EgrG_000135700,EgrG_000146100,EgrG_000154000,EgrG_000154100x,EgrG_000159900,EgrG_000160100,EgrG_000160300,EgrG_000161100,EgrG_000172600,EgrG_000177500,EgrG_000182000,EgrG_000195400,EgrG_000196200,EgrG_000203900,EgrG_000244800,EgrG_000246600,EgrG_000…
GO:MF	small molecule binding	GO:0036094	8.20545e-44	43.0859	977	4137	941	4994	EgrG_000064700,EgrG_000236100,EgrG_000236900,EgrG_000593000,EgrG_000702700,EgrG_000069410,EgrG_000075800,EgrG_000079000,EgrG_000079100,EgrG_000131200,EgrG_000135700,EgrG_000146100,EgrG_000149300,EgrG_000154000,EgrG_000154100x,EgrG_000159900,EgrG_000160100,EgrG_000160300,EgrG_000161100,EgrG_000172600,EgrG_000177500,EgrG_000182000,EgrG_000195400,EgrG_000196200,EgrG_000203900,EgrG_000244800,EgrG_000…
GO:MF	RNA binding	GO:0003723	1.13364e-35	34.9455	428	4137	428	4994	EgrG_000590000,EgrG_000771900,EgrG_000772100,EgrG_000887400,EgrG_000075900,EgrG_000487300,EgrG_000506800,EgrG_000527600,EgrG_000536700,EgrG_000742200,EgrG_000916610,EgrG_000926100,EgrG_000163100,EgrG_000209900,EgrG_000462800,EgrG_000478200,EgrG_000665200,EgrG_000839900,EgrG_000057400,EgrG_000063400,EgrG_000088100,EgrG_000101000,EgrG_000122300,EgrG_000151700,EgrG_000181000,EgrG_000195500,EgrG_0001…
GO:MF	kinase activity	GO:0016301	8.60734e-35	34.0651	418	4137	418	4994	EgrG_000064700,EgrG_000236100,EgrG_000075800,EgrG_000131200,EgrG_000135700,EgrG_000154100x,EgrG_000182000,EgrG_000195400,EgrG_000196200,EgrG_000212300,EgrG_000394700,EgrG_000409500,EgrG_000438300,EgrG_000445100,EgrG_000461400,EgrG_000469100,EgrG_000504700,EgrG_000527600,EgrG_000539900,EgrG_000554500,EgrG_000568500,EgrG_000617300,EgrG_000619800,EgrG_000623200,EgrG_000641500,EgrG_000667600,EgrG_000…
GO:MF	catalytic activity, acting on a protein	GO:0140096	2.09534e-31	30.6787	679	4137	657	4994	EgrG_000108200,EgrG_000217600,EgrG_000627900,EgrG_000874800,EgrG_000892100,EgrG_001088700,EgrG_000010300,EgrG_000058100,EgrG_000075800,EgrG_000084000,EgrG_000102400,EgrG_000112300,EgrG_000131200,EgrG_000135700,EgrG_000149750,EgrG_000160400,EgrG_000165600,EgrG_000182000,EgrG_000186500,EgrG_000195400,EgrG_000196200,EgrG_000214300,EgrG_000245600,EgrG_000297600,EgrG_000306100,EgrG_000314400,EgrG_0003…
GO:MF	DNA binding	GO:0003677	6.86273e-31	30.1635	374	4137	374	4994	EgrG_000444000,EgrG_000149300,EgrG_000338200,EgrG_000381900,EgrG_000534000,EgrG_000770200,EgrG_000904600,EgrG_001046800,EgrG_000046000,EgrG_000053200,EgrG_000062800,EgrG_000067900,EgrG_000077900,EgrG_000079800,EgrG_000088800,EgrG_000098700,EgrG_000101100,EgrG_000101200,EgrG_000105200,EgrG_000106600,EgrG_000113200,EgrG_000126500,EgrG_000128000,EgrG_000128500,EgrG_000130200,EgrG_000130900,EgrG_0001…
GO:MF	transmembrane transporter activity	GO:0022857	3.08796e-29	28.5103	377	4137	376	4994	EgrG_000009500,EgrG_000017400,EgrG_000044100,EgrG_000045000,EgrG_000061100,EgrG_000062500,EgrG_000062600,EgrG_000063700,EgrG_000065900,EgrG_000066000,EgrG_000080100,EgrG_000080200,EgrG_000080300,EgrG_000080600,EgrG_000085900,EgrG_000106800,EgrG_000107400,EgrG_000107600,EgrG_000107700,EgrG_000111600,EgrG_000112000,EgrG_000117900,EgrG_000119300,EgrG_000124300,EgrG_000124900,EgrG_000125400,EgrG_0001…
GO:MF	catalytic activity	GO:0003824	8.35488e-28	27.0781	2234	4137	1997	4994	EgrG_000064700,EgrG_000108200,EgrG_000179700,EgrG_000217600,EgrG_000236100,EgrG_000236900,EgrG_000514200,EgrG_000517350,EgrG_000593000,EgrG_000627900,EgrG_000702700,EgrG_000874800,EgrG_000892100,EgrG_000966500,EgrG_001088700,EgrG_000010300,EgrG_000058100,EgrG_000069410,EgrG_000075800,EgrG_000084000,EgrG_000084100,EgrG_000085900,EgrG_000092500,EgrG_000093400,EgrG_000094400,EgrG_000095000,EgrG_0000…
GO:MF	transferase activity, transferring phosphorus-containing groups	GO:0016772	2.11198e-27	26.6753	490	4137	480	4994	EgrG_000064700,EgrG_000236100,EgrG_000075800,EgrG_000100900,EgrG_000131200,EgrG_000135700,EgrG_000149300,EgrG_000154100x,EgrG_000182000,EgrG_000195400,EgrG_000196200,EgrG_000212300,EgrG_000251900,EgrG_000340600,EgrG_000394700,EgrG_000409500,EgrG_000429900,EgrG_000438300,EgrG_000438600,EgrG_000445100,EgrG_000452200,EgrG_000461400,EgrG_000469100,EgrG_000487300,EgrG_000504700,EgrG_000527600,EgrG_000…
GO:MF	transporter activity	GO:0005215	3.99233e-25	24.3988	395	4137	390	4994	EgrG_000009500,EgrG_000017400,EgrG_000044100,EgrG_000045000,EgrG_000061100,EgrG_000062500,EgrG_000062600,EgrG_000063700,EgrG_000065900,EgrG_000066000,EgrG_000079000,EgrG_000079100,EgrG_000080100,EgrG_000080200,EgrG_000080300,EgrG_000080600,EgrG_000085900,EgrG_000106800,EgrG_000107400,EgrG_000107600,EgrG_000107700,EgrG_000111600,EgrG_000112000,EgrG_000117900,EgrG_000119300,EgrG_000124300,EgrG_0001…
GO:MF	phosphotransferase activity, alcohol group as acceptor	GO:0016773	4.32845e-24	23.3637	296	4137	296	4994	EgrG_000075800,EgrG_000131200,EgrG_000135700,EgrG_000154100x,EgrG_000182000,EgrG_000195400,EgrG_000196200,EgrG_000394700,EgrG_000409500,EgrG_000445100,EgrG_000461400,EgrG_000504700,EgrG_000527600,EgrG_000539900,EgrG_000554500,EgrG_000617300,EgrG_000619800,EgrG_000623200,EgrG_000641500,EgrG_000667600,EgrG_000758400,EgrG_000800500,EgrG_000817800,EgrG_000833200,EgrG_000836700,EgrG_000893600,EgrG_000…
GO:MF	ATP-dependent activity	GO:0140657	2.08978e-23	22.6799	288	4137	288	4994	EgrG_000702700,EgrG_000079000,EgrG_000079100,EgrG_000160100,EgrG_000160300,EgrG_000161100,EgrG_000172600,EgrG_000244800,EgrG_000314200,EgrG_000342600,EgrG_000519900,EgrG_000531500,EgrG_000572300,EgrG_000584100,EgrG_000592100,EgrG_000616300,EgrG_000675400,EgrG_000713700,EgrG_000736700,EgrG_000777700,EgrG_000790100,EgrG_000828700,EgrG_000843200,EgrG_000847400,EgrG_000892300,EgrG_000900900,EgrG_0009…
GO:MF	hydrolase activity, acting on acid anhydrides, in phosphorus-containing anhydrides	GO:0016818	3.5798e-21	20.4461	262	4137	262	4994	EgrG_000236900,EgrG_000702700,EgrG_000116600,EgrG_000177500,EgrG_000203900,EgrG_000246600,EgrG_000255200,EgrG_000314200,EgrG_000519900,EgrG_000572300,EgrG_000592100,EgrG_000616300,EgrG_000675400,EgrG_000707700,EgrG_000736700,EgrG_000774200,EgrG_000777700,EgrG_000828700,EgrG_000847400,EgrG_000886400,EgrG_000892300,EgrG_000900900,EgrG_000901000,EgrG_000901300,EgrG_000927200,EgrG_000928300,EgrG_0009…
GO:MF	hydrolase activity, acting on acid anhydrides	GO:0016817	3.5798e-21	20.4461	262	4137	262	4994	EgrG_000236900,EgrG_000702700,EgrG_000116600,EgrG_000177500,EgrG_000203900,EgrG_000246600,EgrG_000255200,EgrG_000314200,EgrG_000519900,EgrG_000572300,EgrG_000592100,EgrG_000616300,EgrG_000675400,EgrG_000707700,EgrG_000736700,EgrG_000774200,EgrG_000777700,EgrG_000828700,EgrG_000847400,EgrG_000886400,EgrG_000892300,EgrG_000900900,EgrG_000901000,EgrG_000901300,EgrG_000927200,EgrG_000928300,EgrG_0009…
GO:MF	pyrophosphatase activity	GO:0016462	1.40254e-20	19.8531	255	4137	255	4994	EgrG_000236900,EgrG_000702700,EgrG_000116600,EgrG_000177500,EgrG_000203900,EgrG_000246600,EgrG_000255200,EgrG_000314200,EgrG_000519900,EgrG_000572300,EgrG_000592100,EgrG_000616300,EgrG_000675400,EgrG_000707700,EgrG_000736700,EgrG_000774200,EgrG_000777700,EgrG_000828700,EgrG_000847400,EgrG_000886400,EgrG_000892300,EgrG_000900900,EgrG_000901000,EgrG_000901300,EgrG_000927200,EgrG_000928300,EgrG_0009…
GO:MF	protein kinase activity	GO:0004672	1.6602e-20	19.7798	254	4137	254	4994	EgrG_000075800,EgrG_000131200,EgrG_000135700,EgrG_000182000,EgrG_000195400,EgrG_000196200,EgrG_000409500,EgrG_000445100,EgrG_000461400,EgrG_000504700,EgrG_000527600,EgrG_000554500,EgrG_000617300,EgrG_000619800,EgrG_000623200,EgrG_000641500,EgrG_000667600,EgrG_000758400,EgrG_000800500,EgrG_000817800,EgrG_000833200,EgrG_000836700,EgrG_000893600,EgrG_000906600,EgrG_000928050,EgrG_000962900,EgrG_0009…
GO:MF	nucleoside-triphosphatase activity	GO:0017111	9.67801e-20	19.0142	245	4137	245	4994	EgrG_000236900,EgrG_000702700,EgrG_000177500,EgrG_000203900,EgrG_000246600,EgrG_000255200,EgrG_000314200,EgrG_000519900,EgrG_000572300,EgrG_000592100,EgrG_000616300,EgrG_000675400,EgrG_000707700,EgrG_000736700,EgrG_000774200,EgrG_000777700,EgrG_000828700,EgrG_000847400,EgrG_000886400,EgrG_000892300,EgrG_000900900,EgrG_000901000,EgrG_000901300,EgrG_000927200,EgrG_000928300,EgrG_000931700,EgrG_0020…
GO:MF	ion transmembrane transporter activity	GO:0015075	2.42705e-17	16.6149	217	4137	217	4994	EgrG_000044100,EgrG_000061100,EgrG_000062500,EgrG_000062600,EgrG_000063700,EgrG_000065900,EgrG_000066000,EgrG_000080100,EgrG_000080200,EgrG_000080300,EgrG_000112000,EgrG_000117900,EgrG_000124300,EgrG_000126700,EgrG_000135700,EgrG_000143700,EgrG_000146200,EgrG_000146300,EgrG_000165100,EgrG_000169800,EgrG_000182600,EgrG_000182700,EgrG_000188100,EgrG_000204500,EgrG_000204600,EgrG_000209700,EgrG_0002…
GO:MF	hydrolase activity, acting on ester bonds	GO:0016788	7.72045e-17	16.1124	211	4137	211	4994	EgrG_000892100,EgrG_000966500,EgrG_001088700,EgrG_000058100,EgrG_000100500,EgrG_000135000,EgrG_000149750,EgrG_000175300,EgrG_000182000,EgrG_000186500,EgrG_000214300,EgrG_000249000,EgrG_000283300,EgrG_000284000,EgrG_000372200,EgrG_000438600,EgrG_000466900,EgrG_000482400,EgrG_000635000,EgrG_000735600,EgrG_000752700,EgrG_001055900,EgrG_001069200,EgrG_001082700,EgrG_001094000,EgrG_001096200,EgrG_0011…
GO:MF	inorganic molecular entity transmembrane transporter activity	GO:0015318	1.65404e-16	15.7815	207	4137	207	4994	EgrG_000044100,EgrG_000061100,EgrG_000062500,EgrG_000062600,EgrG_000063700,EgrG_000080100,EgrG_000080200,EgrG_000080300,EgrG_000112000,EgrG_000117900,EgrG_000124300,EgrG_000126700,EgrG_000135700,EgrG_000143700,EgrG_000146200,EgrG_000146300,EgrG_000146400,EgrG_000165100,EgrG_000169800,EgrG_000182600,EgrG_000182700,EgrG_000188100,EgrG_000204500,EgrG_000204600,EgrG_000209700,EgrG_000215200,EgrG_0002…
GO:MF	peptidase activity	GO:0008233	5.56758e-15	14.2543	189	4137	189	4994	EgrG_000217600,EgrG_000010300,EgrG_000084000,EgrG_000102400,EgrG_000165600,EgrG_000297600,EgrG_000314400,EgrG_000341800,EgrG_000347500,EgrG_000435100,EgrG_000468800,EgrG_000535900,EgrG_000616300,EgrG_000761500,EgrG_000780700,EgrG_000832900,EgrG_000847400,EgrG_000869600,EgrG_000892700,EgrG_000892800,EgrG_000896900,EgrG_000924600,EgrG_000927200,EgrG_000955800,EgrG_000967900,EgrG_000998900,EgrG_0010…
GO:MF	transition metal ion binding	GO:0046914	8.0345e-15	14.095	187	4137	187	4994	EgrG_000874800,EgrG_000892100,EgrG_001088700,EgrG_000108300,EgrG_000153400,EgrG_000153500,EgrG_000153600,EgrG_000154000,EgrG_000381900,EgrG_000477900,EgrG_000616300,EgrG_000619000,EgrG_000716300,EgrG_000907400,EgrG_000923400,EgrG_000995500,EgrG_001063900,EgrG_001117100,EgrG_001195000,EgrG_002054500,EgrG_900000900,EgrG_000529300,EgrG_000818400,EgrG_001144800,EgrG_000069420,EgrG_000088800,EgrG_0001…
GO:MF	calcium ion binding	GO:0005509	3.76249e-14	13.4245	179	4137	179	4994	EgrG_000046200,EgrG_000056500,EgrG_000111100,EgrG_000112900,EgrG_000117200,EgrG_000122500,EgrG_000146300,EgrG_000150200,EgrG_000177500,EgrG_000205000,EgrG_000208200,EgrG_000228100,EgrG_000238200,EgrG_000245300,EgrG_000252100,EgrG_000373600,EgrG_000389000,EgrG_000390400,EgrG_000409900,EgrG_000438300,EgrG_000465800,EgrG_000505200,EgrG_000527100,EgrG_000529700,EgrG_000544400,EgrG_000550700,EgrG_0005…
GO:MF	transcription regulator activity	GO:0140110	1.18868e-13	12.9249	173	4137	173	4994	EgrG_000770200,EgrG_000843400,EgrG_000066400,EgrG_000088700,EgrG_000053200,EgrG_000077900,EgrG_000088800,EgrG_000098700,EgrG_000101100,EgrG_000101200,EgrG_000125800,EgrG_000130200,EgrG_000130900,EgrG_000143300,EgrG_000154900,EgrG_000159700,EgrG_000166300,EgrG_000176600,EgrG_000176700,EgrG_000179000,EgrG_000186900,EgrG_000188000,EgrG_000204100,EgrG_000204400,EgrG_000215900,EgrG_000217500,EgrG_0002…
GO:MF	catalytic activity, acting on a nucleic acid	GO:0140640	8.22537e-13	12.0848	252	4137	246	4994	EgrG_000149300,EgrG_000182000,EgrG_000438600,EgrG_000487300,EgrG_000735600,EgrG_000843200,EgrG_000916610,EgrG_001096200,EgrG_000057400,EgrG_000079300,EgrG_000089400,EgrG_000117600,EgrG_000122300,EgrG_000145400,EgrG_000171000,EgrG_000193600,EgrG_000210000,EgrG_000211600,EgrG_000212600,EgrG_000214900,EgrG_000230200,EgrG_000243200,EgrG_000244900,EgrG_000251100,EgrG_000257800,EgrG_000332300,EgrG_0004…
GO:MF	cation transmembrane transporter activity	GO:0008324	2.58103e-12	11.5882	157	4137	157	4994	EgrG_000062500,EgrG_000062600,EgrG_000063700,EgrG_000080100,EgrG_000080200,EgrG_000080300,EgrG_000112000,EgrG_000117900,EgrG_000124300,EgrG_000126700,EgrG_000135700,EgrG_000143700,EgrG_000146200,EgrG_000146300,EgrG_000169800,EgrG_000188100,EgrG_000204500,EgrG_000204600,EgrG_000215200,EgrG_000215300,EgrG_000219100,EgrG_000227800,EgrG_000244800,EgrG_000251500,EgrG_000323700,EgrG_000342600,EgrG_0003…
GO:MF	guanyl nucleotide binding	GO:0019001	3.06537e-12	11.5135	156	4137	156	4994	EgrG_000236900,EgrG_000177500,EgrG_000203900,EgrG_000246600,EgrG_000255200,EgrG_000707700,EgrG_000722500,EgrG_000774200,EgrG_000886400,EgrG_000910300,EgrG_001075200,EgrG_000100200,EgrG_000127100,EgrG_000163100,EgrG_000569800,EgrG_000170600,EgrG_000208300,EgrG_000694450,EgrG_000877100,EgrG_001019800,EgrG_001145400,EgrG_000157950,EgrG_000158500,EgrG_000452500,EgrG_000677800,EgrG_000851900,EgrG_0009…
GO:MF	zinc ion binding	GO:0008270	5.37809e-12	11.2694	153	4137	153	4994	EgrG_000874800,EgrG_000108300,EgrG_000153400,EgrG_000153500,EgrG_000153600,EgrG_000154000,EgrG_000381900,EgrG_000477900,EgrG_000616300,EgrG_000619000,EgrG_000716300,EgrG_001063900,EgrG_001117100,EgrG_000529300,EgrG_000818400,EgrG_001144800,EgrG_000069420,EgrG_000088800,EgrG_000142800,EgrG_000215900,EgrG_000232500,EgrG_000234100,EgrG_000240200,EgrG_000317100,EgrG_000374500,EgrG_000377800,EgrG_0003…
GO:MF	guanyl ribonucleotide binding	GO:0032561	7.6018e-12	11.1191	151	4137	151	4994	EgrG_000236900,EgrG_000177500,EgrG_000203900,EgrG_000246600,EgrG_000255200,EgrG_000707700,EgrG_000722500,EgrG_000774200,EgrG_000886400,EgrG_000910300,EgrG_001075200,EgrG_000100200,EgrG_000127100,EgrG_000163100,EgrG_000569800,EgrG_000170600,EgrG_000208300,EgrG_000694450,EgrG_000877100,EgrG_001019800,EgrG_001145400,EgrG_000157950,EgrG_000158500,EgrG_000452500,EgrG_000677800,EgrG_000851900,EgrG_0009…
GO:MF	inorganic cation transmembrane transporter activity	GO:0022890	7.6018e-12	11.1191	151	4137	151	4994	EgrG_000062500,EgrG_000062600,EgrG_000063700,EgrG_000080100,EgrG_000080200,EgrG_000080300,EgrG_000112000,EgrG_000117900,EgrG_000124300,EgrG_000126700,EgrG_000135700,EgrG_000143700,EgrG_000146200,EgrG_000146300,EgrG_000169800,EgrG_000188100,EgrG_000204500,EgrG_000204600,EgrG_000215200,EgrG_000215300,EgrG_000219100,EgrG_000227800,EgrG_000244800,EgrG_000251500,EgrG_000323700,EgrG_000342600,EgrG_0003…
GO:MF	GTP binding	GO:0005525	1.33472e-11	10.8746	148	4137	148	4994	EgrG_000236900,EgrG_000177500,EgrG_000203900,EgrG_000246600,EgrG_000255200,EgrG_000707700,EgrG_000722500,EgrG_000774200,EgrG_000886400,EgrG_000910300,EgrG_001075200,EgrG_000100200,EgrG_000127100,EgrG_000163100,EgrG_000569800,EgrG_000170600,EgrG_000208300,EgrG_000694450,EgrG_000877100,EgrG_001019800,EgrG_001145400,EgrG_000157950,EgrG_000677800,EgrG_000851900,EgrG_000292700,EgrG_000853800,EgrG_0009…
GO:MF	channel activity	GO:0015267	2.25166e-11	10.6475	145	4137	145	4994	EgrG_000044100,EgrG_000061100,EgrG_000063700,EgrG_000080100,EgrG_000080200,EgrG_000080300,EgrG_000112000,EgrG_000124900,EgrG_000125400,EgrG_000125500,EgrG_000125550,EgrG_000125600,EgrG_000135700,EgrG_000143700,EgrG_000146200,EgrG_000146300,EgrG_000153200,EgrG_000165100,EgrG_000169800,EgrG_000204500,EgrG_000204600,EgrG_000209700,EgrG_000215200,EgrG_000215300,EgrG_000219100,EgrG_000226200,EgrG_0002…
GO:MF	passive transmembrane transporter activity	GO:0022803	2.25166e-11	10.6475	145	4137	145	4994	EgrG_000044100,EgrG_000061100,EgrG_000063700,EgrG_000080100,EgrG_000080200,EgrG_000080300,EgrG_000112000,EgrG_000124900,EgrG_000125400,EgrG_000125500,EgrG_000125550,EgrG_000125600,EgrG_000135700,EgrG_000143700,EgrG_000146200,EgrG_000146300,EgrG_000153200,EgrG_000165100,EgrG_000169800,EgrG_000204500,EgrG_000204600,EgrG_000209700,EgrG_000215200,EgrG_000215300,EgrG_000219100,EgrG_000226200,EgrG_0002…
GO:MF	DNA-binding transcription factor activity	GO:0003700	2.25166e-11	10.6475	145	4137	145	4994	EgrG_000770200,EgrG_000843400,EgrG_000053200,EgrG_000077900,EgrG_000088800,EgrG_000098700,EgrG_000101100,EgrG_000101200,EgrG_000130200,EgrG_000130900,EgrG_000154900,EgrG_000159700,EgrG_000166300,EgrG_000176600,EgrG_000176700,EgrG_000179000,EgrG_000186900,EgrG_000188000,EgrG_000204100,EgrG_000204400,EgrG_000215900,EgrG_000217500,EgrG_000232400,EgrG_000234100,EgrG_000238100,EgrG_000240200,EgrG_0002…
GO:MF	ion channel activity	GO:0005216	8.60525e-11	10.0652	138	4137	138	4994	EgrG_000044100,EgrG_000061100,EgrG_000063700,EgrG_000080100,EgrG_000080200,EgrG_000080300,EgrG_000112000,EgrG_000135700,EgrG_000143700,EgrG_000146200,EgrG_000146300,EgrG_000165100,EgrG_000169800,EgrG_000204500,EgrG_000204600,EgrG_000209700,EgrG_000215200,EgrG_000215300,EgrG_000219100,EgrG_000226200,EgrG_000251500,EgrG_000283400,EgrG_000297500,EgrG_000323700,EgrG_000333500,EgrG_000334200,EgrG_0003…
GO:MF	signaling receptor activity	GO:0038023	1.48334e-10	9.82876	135	4137	135	4994	EgrG_000043500,EgrG_000044100,EgrG_000066200,EgrG_000069600,EgrG_000070900,EgrG_000074700,EgrG_000075800,EgrG_000077100,EgrG_000085700,EgrG_000165100,EgrG_000174300,EgrG_000186600,EgrG_000195400,EgrG_000221900,EgrG_000232000,EgrG_000234800,EgrG_000259000,EgrG_000296700,EgrG_000334700,EgrG_000356400,EgrG_000364400,EgrG_000431100,EgrG_000433200,EgrG_000438200,EgrG_000447900,EgrG_000457100,EgrG_0004…
GO:MF	molecular transducer activity	GO:0060089	1.48334e-10	9.82876	135	4137	135	4994	EgrG_000043500,EgrG_000044100,EgrG_000066200,EgrG_000069600,EgrG_000070900,EgrG_000074700,EgrG_000075800,EgrG_000077100,EgrG_000085700,EgrG_000165100,EgrG_000174300,EgrG_000186600,EgrG_000195400,EgrG_000221900,EgrG_000232000,EgrG_000234800,EgrG_000259000,EgrG_000296700,EgrG_000334700,EgrG_000356400,EgrG_000364400,EgrG_000431100,EgrG_000433200,EgrG_000438200,EgrG_000447900,EgrG_000457100,EgrG_0004…
GO:MF	structural molecule activity	GO:0005198	2.81264e-10	9.55089	179	4137	176	4994	EgrG_000590000,EgrG_000720100,EgrG_000736400,EgrG_000771900,EgrG_000772100,EgrG_001011600,EgrG_001122900,EgrG_000144300,EgrG_000201600,EgrG_000203400,EgrG_000886400,EgrG_001060600,EgrG_001190600,EgrG_000122200,EgrG_000129600,EgrG_000149000,EgrG_000262400,EgrG_000424800,EgrG_000443000,EgrG_000452400,EgrG_000607200,EgrG_000747600,EgrG_000777200,EgrG_000860900,EgrG_000925600,EgrG_000939500,EgrG_0009…
GO:MF	ATP hydrolysis activity	GO:0016887	3.77145e-10	9.42349	130	4137	130	4994	EgrG_000702700,EgrG_000314200,EgrG_000519900,EgrG_000572300,EgrG_000592100,EgrG_000616300,EgrG_000675400,EgrG_000736700,EgrG_000777700,EgrG_000828700,EgrG_000847400,EgrG_000892300,EgrG_000900900,EgrG_000901000,EgrG_000901300,EgrG_000927200,EgrG_000928300,EgrG_000931700,EgrG_002002700,EgrG_000338600,EgrG_000440700,EgrG_000505000,EgrG_000517500,EgrG_000519000,EgrG_000558700,EgrG_000602100,EgrG_0007…
GO:MF	transmembrane signaling receptor activity	GO:0004888	4.49755e-10	9.34702	129	4137	129	4994	EgrG_000043500,EgrG_000044100,EgrG_000066200,EgrG_000069600,EgrG_000070900,EgrG_000074700,EgrG_000075800,EgrG_000077100,EgrG_000085700,EgrG_000165100,EgrG_000174300,EgrG_000186600,EgrG_000195400,EgrG_000221900,EgrG_000232000,EgrG_000234800,EgrG_000259000,EgrG_000296700,EgrG_000334700,EgrG_000356400,EgrG_000364400,EgrG_000431100,EgrG_000433200,EgrG_000438200,EgrG_000447900,EgrG_000457100,EgrG_0004…
GO:MF	structural constituent of ribosome	GO:0003735	4.50608e-09	8.3462	117	4137	117	4994	EgrG_000590000,EgrG_000720100,EgrG_000736400,EgrG_000771900,EgrG_000772100,EgrG_001011600,EgrG_001122900,EgrG_000201600,EgrG_000887700,EgrG_000183700,EgrG_000322250,EgrG_000785600,EgrG_000149400,EgrG_000196700,EgrG_000204900,EgrG_000331900,EgrG_000419900,EgrG_000430300,EgrG_000459700,EgrG_000546300,EgrG_000556300,EgrG_000689100,EgrG_000745200,EgrG_000754300,EgrG_000924700,EgrG_001146500,EgrG_0011…
GO:MF	GTPase activity	GO:0003924	6.51885e-09	8.18583	115	4137	115	4994	EgrG_000236900,EgrG_000177500,EgrG_000203900,EgrG_000246600,EgrG_000255200,EgrG_000707700,EgrG_000774200,EgrG_000886400,EgrG_000127100,EgrG_000163100,EgrG_000569800,EgrG_000694450,EgrG_000877100,EgrG_001019800,EgrG_001066900,EgrG_000697600,EgrG_000073700,EgrG_000080400,EgrG_000207300,EgrG_000254000,EgrG_000556000,EgrG_000770700,EgrG_000807900,EgrG_000809400,EgrG_000859400,EgrG_000932100,EgrG_0009…
GO:MF	phosphoric ester hydrolase activity	GO:0042578	9.43175e-09	8.02541	113	4137	113	4994	EgrG_000892100,EgrG_001088700,EgrG_000058100,EgrG_000149750,EgrG_000186500,EgrG_000214300,EgrG_000249000,EgrG_000283300,EgrG_000284000,EgrG_000372200,EgrG_000466900,EgrG_000482400,EgrG_000635000,EgrG_000752700,EgrG_001055900,EgrG_001069200,EgrG_001082700,EgrG_001094000,EgrG_001133800,EgrG_001151400,EgrG_000184200,EgrG_000208300,EgrG_000255500,EgrG_000433100,EgrG_000495900,EgrG_000638700,EgrG_0001…
GO:MF	ligase activity	GO:0016874	2.00737e-08	7.69737	109	4137	109	4994	EgrG_000874800,EgrG_000145600,EgrG_000154000,EgrG_000376500,EgrG_000445600,EgrG_001189600,EgrG_001055800,EgrG_000257800,EgrG_000941500,EgrG_001145300,EgrG_000041800,EgrG_000095100,EgrG_000104900,EgrG_000147300,EgrG_000183100,EgrG_000186800,EgrG_000219300,EgrG_000232600,EgrG_000239900,EgrG_000248300,EgrG_000253400,EgrG_000348100,EgrG_000348600,EgrG_000375800,EgrG_000394100,EgrG_000435000,EgrG_0004…
GO:MF	catalytic activity, acting on RNA	GO:0140098	5.33891e-08	7.27255	161	4137	157	4994	EgrG_000182000,EgrG_000735600,EgrG_000916610,EgrG_001096200,EgrG_000057400,EgrG_000079300,EgrG_000089400,EgrG_000117600,EgrG_000122300,EgrG_000210000,EgrG_000214900,EgrG_000230200,EgrG_000243200,EgrG_000251100,EgrG_000426900,EgrG_000428100,EgrG_000513700,EgrG_000641000,EgrG_000678100,EgrG_000702600,EgrG_000721700,EgrG_000744100,EgrG_000782700,EgrG_000877300,EgrG_000945900,EgrG_000946400,EgrG_0009…
GO:MF	translation regulator activity	GO:0045182	1.10089e-07	6.95826	100	4137	100	4994	EgrG_000527600,EgrG_000101000,EgrG_000232500,EgrG_000245700,EgrG_000247750,EgrG_000451600,EgrG_000473400,EgrG_000514100,EgrG_000514850,EgrG_000555400,EgrG_000581500,EgrG_000591800,EgrG_000598500,EgrG_000608000,EgrG_000670900,EgrG_000687600,EgrG_000780500,EgrG_000788800,EgrG_000815400,EgrG_000815600,EgrG_000816500,EgrG_000846500,EgrG_000848100,EgrG_000981100,EgrG_001020400,EgrG_001025500,EgrG_0001…
GO:MF	translation regulator activity, nucleic acid binding	GO:0090079	1.52112e-07	6.81784	98	4137	98	4994	EgrG_000527600,EgrG_000101000,EgrG_000232500,EgrG_000245700,EgrG_000247750,EgrG_000451600,EgrG_000473400,EgrG_000514100,EgrG_000514850,EgrG_000555400,EgrG_000581500,EgrG_000591800,EgrG_000598500,EgrG_000608000,EgrG_000670900,EgrG_000687600,EgrG_000780500,EgrG_000788800,EgrG_000815400,EgrG_000815600,EgrG_000816500,EgrG_000846500,EgrG_000848100,EgrG_000981100,EgrG_001020400,EgrG_001025500,EgrG_0001…
GO:MF	helicase activity	GO:0004386	1.52112e-07	6.81784	98	4137	98	4994	EgrG_000843200,EgrG_000122300,EgrG_000171000,EgrG_000193600,EgrG_000211600,EgrG_000212600,EgrG_000332300,EgrG_000510700,EgrG_000519000,EgrG_000568100,EgrG_000636800,EgrG_000640000,EgrG_000744400,EgrG_000758700,EgrG_000760900,EgrG_000789600,EgrG_000843250,EgrG_000851100,EgrG_000856200,EgrG_000859600,EgrG_000865100,EgrG_000868500,EgrG_000896400,EgrG_000956000,EgrG_001026100,EgrG_001027400,EgrG_0010…
GO:MF	translation factor activity, RNA binding	GO:0008135	1.52112e-07	6.81784	98	4137	98	4994	EgrG_000527600,EgrG_000101000,EgrG_000232500,EgrG_000245700,EgrG_000247750,EgrG_000451600,EgrG_000473400,EgrG_000514100,EgrG_000514850,EgrG_000555400,EgrG_000581500,EgrG_000591800,EgrG_000598500,EgrG_000608000,EgrG_000670900,EgrG_000687600,EgrG_000780500,EgrG_000788800,EgrG_000815400,EgrG_000815600,EgrG_000816500,EgrG_000846500,EgrG_000848100,EgrG_000981100,EgrG_001020400,EgrG_001025500,EgrG_0001…
GO:MF	metal ion transmembrane transporter activity	GO:0046873	1.52112e-07	6.81784	98	4137	98	4994	EgrG_000062500,EgrG_000062600,EgrG_000063700,EgrG_000080100,EgrG_000080300,EgrG_000112000,EgrG_000117900,EgrG_000124300,EgrG_000126700,EgrG_000135700,EgrG_000143700,EgrG_000146200,EgrG_000146300,EgrG_000169800,EgrG_000204500,EgrG_000204600,EgrG_000215200,EgrG_000215300,EgrG_000219100,EgrG_000244800,EgrG_000251500,EgrG_000323700,EgrG_000342600,EgrG_000394800,EgrG_000424600,EgrG_000440500,EgrG_0004…
GO:MF	protein serine/threonine kinase activity	GO:0004674	3.23453e-07	6.49019	94	4137	94	4994	EgrG_000182000,EgrG_000195400,EgrG_000667600,EgrG_000758400,EgrG_000800500,EgrG_000817800,EgrG_000906600,EgrG_001114500,EgrG_001181300,EgrG_000457600,EgrG_000485500,EgrG_000596100,EgrG_000804900,EgrG_000067500,EgrG_000067600,EgrG_000101500,EgrG_000104700,EgrG_000109100,EgrG_000109200,EgrG_000144900,EgrG_000145100,EgrG_000157950,EgrG_000158500,EgrG_000174000,EgrG_000212000,EgrG_000221400,EgrG_0002…
GO:MF	phosphatase activity	GO:0016791	4.68165e-07	6.3296	92	4137	92	4994	EgrG_000892100,EgrG_001088700,EgrG_000058100,EgrG_000149750,EgrG_000186500,EgrG_000214300,EgrG_000283300,EgrG_000284000,EgrG_000466900,EgrG_000482400,EgrG_000635000,EgrG_000752700,EgrG_001055900,EgrG_001082700,EgrG_001133800,EgrG_001151400,EgrG_000208300,EgrG_000255500,EgrG_000495900,EgrG_000638700,EgrG_000185500,EgrG_000211200,EgrG_000218400,EgrG_000221800,EgrG_000417700,EgrG_000522800,EgrG_0005…
GO:MF	cation channel activity	GO:0005261	5.59224e-07	6.25241	91	4137	91	4994	EgrG_000063700,EgrG_000080100,EgrG_000080200,EgrG_000080300,EgrG_000112000,EgrG_000135700,EgrG_000143700,EgrG_000146200,EgrG_000146300,EgrG_000169800,EgrG_000204500,EgrG_000204600,EgrG_000215200,EgrG_000215300,EgrG_000219100,EgrG_000251500,EgrG_000323700,EgrG_000391000,EgrG_000394800,EgrG_000424600,EgrG_000442100,EgrG_000444600,EgrG_000448900,EgrG_000462600,EgrG_000484000,EgrG_000485400,EgrG_0005…
GO:MF	active transmembrane transporter activity	GO:0022804	6.02321e-07	6.22017	107	4137	106	4994	EgrG_000062500,EgrG_000062600,EgrG_000085900,EgrG_000107400,EgrG_000107600,EgrG_000107700,EgrG_000117900,EgrG_000126700,EgrG_000146400,EgrG_000160100,EgrG_000160300,EgrG_000161100,EgrG_000182600,EgrG_000182700,EgrG_000188100,EgrG_000219900,EgrG_000220200,EgrG_000244800,EgrG_000314200,EgrG_000319700,EgrG_000342600,EgrG_000391300,EgrG_000421550,EgrG_000469500,EgrG_000483400,EgrG_000519900,EgrG_0005…
GO:MF	gated channel activity	GO:0022836	4.48654e-06	5.34809	80	4137	80	4994	EgrG_000044100,EgrG_000080100,EgrG_000135700,EgrG_000143700,EgrG_000146200,EgrG_000146300,EgrG_000165100,EgrG_000169800,EgrG_000204500,EgrG_000204600,EgrG_000209700,EgrG_000215200,EgrG_000215300,EgrG_000297500,EgrG_000323700,EgrG_000391000,EgrG_000448900,EgrG_000462600,EgrG_000484000,EgrG_000499600,EgrG_000499700,EgrG_000506500,EgrG_000506600,EgrG_000511100,EgrG_000532400,EgrG_000535500,EgrG_0005…
GO:MF	actin binding	GO:0003779	1.39608e-05	4.85509	74	4137	74	4994	EgrG_000837500,EgrG_000902700,EgrG_000928600,EgrG_001084800,EgrG_000479300,EgrG_000639400,EgrG_000801400,EgrG_000821800,EgrG_000920900,EgrG_001036800,EgrG_001038000,EgrG_001048300,EgrG_000067800,EgrG_000151600,EgrG_000426500,EgrG_000689700,EgrG_000856100,EgrG_000983700,EgrG_001096300,EgrG_000181100,EgrG_000204800,EgrG_000242300,EgrG_000257920,EgrG_000305600,EgrG_000359700,EgrG_000456000,EgrG_0004…
GO:MF	endopeptidase activity	GO:0004175	2.01921e-05	4.69482	72	4137	72	4994	EgrG_000084000,EgrG_000102400,EgrG_000165600,EgrG_000341800,EgrG_000347500,EgrG_000435100,EgrG_000468800,EgrG_000535900,EgrG_000616300,EgrG_000780700,EgrG_000832900,EgrG_000847400,EgrG_000869600,EgrG_000892700,EgrG_000892800,EgrG_000896900,EgrG_000924600,EgrG_000927200,EgrG_000955800,EgrG_000998900,EgrG_001023600,EgrG_001069300,EgrG_001126200,EgrG_001148400,EgrG_001177500,EgrG_001179900,EgrG_0000…
GO:MF	nuclease activity	GO:0004518	2.41221e-05	4.61758	71	4137	71	4994	EgrG_000100500,EgrG_000182000,EgrG_000438600,EgrG_001096200,EgrG_000095850,EgrG_000145400,EgrG_000184200,EgrG_000244900,EgrG_000321400,EgrG_000433100,EgrG_000614500,EgrG_000632800,EgrG_000744400,EgrG_000844500,EgrG_000878900,EgrG_001015000,EgrG_001090300,EgrG_001187400,EgrG_001195800,EgrG_000181800,EgrG_000545600,EgrG_000831500,EgrG_000887200,EgrG_000078600,EgrG_000097500,EgrG_000899800,EgrG_0009…
GO:MF	translation initiation factor activity	GO:0003743	4.22414e-05	4.37426	68	4137	68	4994	EgrG_000527600,EgrG_000101000,EgrG_000245700,EgrG_000247750,EgrG_000451600,EgrG_000473400,EgrG_000514100,EgrG_000514850,EgrG_000555400,EgrG_000591800,EgrG_000608000,EgrG_000687600,EgrG_000780500,EgrG_000816500,EgrG_000846500,EgrG_001020400,EgrG_001025500,EgrG_000150000,EgrG_000183600,EgrG_000666300,EgrG_001193600,EgrG_000068000,EgrG_000068700,EgrG_000117100,EgrG_000128100,EgrG_000297200,EgrG_0004…
GO:MF	protein serine kinase activity	GO:0106310	7.30073e-05	4.13663	65	4137	65	4994	EgrG_000135700,EgrG_000182000,EgrG_000667600,EgrG_001181300,EgrG_000457600,EgrG_000485500,EgrG_000596100,EgrG_000804900,EgrG_000067500,EgrG_000067600,EgrG_000089800,EgrG_000101500,EgrG_000104700,EgrG_000157950,EgrG_000158500,EgrG_000174000,EgrG_000212000,EgrG_000294600,EgrG_000340700,EgrG_000352000,EgrG_000423000,EgrG_000428000,EgrG_000433900,EgrG_000436900,EgrG_000444400,EgrG_000452500,EgrG_0004…
GO:MF	cysteine-type peptidase activity	GO:0008234	7.30073e-05	4.13663	65	4137	65	4994	EgrG_000217600,EgrG_000314400,EgrG_000869600,EgrG_000967900,EgrG_002067400,EgrG_000098800,EgrG_000458100,EgrG_000540000,EgrG_000627400,EgrG_000702900,EgrG_001174800,EgrG_000042300,EgrG_000319100,EgrG_000719700,EgrG_000911200,EgrG_000915300,EgrG_000825650,EgrG_000065800,EgrG_000095700,EgrG_000143100,EgrG_000151200,EgrG_000167900,EgrG_000175500,EgrG_000337400,EgrG_000570500,EgrG_000580300,EgrG_0006…
GO:MF	sequence-specific DNA binding	GO:0043565	8.72502e-05	4.05923	64	4137	64	4994	EgrG_000381900,EgrG_000770200,EgrG_000062800,EgrG_000088800,EgrG_000098700,EgrG_000101100,EgrG_000159700,EgrG_000166300,EgrG_000179000,EgrG_000188000,EgrG_000193600,EgrG_000204100,EgrG_000215900,EgrG_000217500,EgrG_000234100,EgrG_000240200,EgrG_000317100,EgrG_000320300,EgrG_000377300,EgrG_000377500,EgrG_000378800,EgrG_000379600,EgrG_000434500,EgrG_000446500,EgrG_000451950,EgrG_000458200,EgrG_0005…
GO:MF	G protein-coupled receptor activity	GO:0004930	0.000104284	3.98178	63	4137	63	4994	EgrG_000043500,EgrG_000066200,EgrG_000070900,EgrG_000074700,EgrG_000077100,EgrG_000174300,EgrG_000186600,EgrG_000221900,EgrG_000232000,EgrG_000234800,EgrG_000259000,EgrG_000296700,EgrG_000334700,EgrG_000356400,EgrG_000364400,EgrG_000431100,EgrG_000433200,EgrG_000447900,EgrG_000457100,EgrG_000490100,EgrG_000500000,EgrG_000503500,EgrG_000591300,EgrG_000598600,EgrG_000633100,EgrG_000657100,EgrG_0006…
GO:MF	phosphoprotein phosphatase activity	GO:0004721	0.000124657	3.90428	62	4137	62	4994	EgrG_000892100,EgrG_001088700,EgrG_000058100,EgrG_000149750,EgrG_000186500,EgrG_000214300,EgrG_000466900,EgrG_001055900,EgrG_001082700,EgrG_001133800,EgrG_000208300,EgrG_000255500,EgrG_000495900,EgrG_000185500,EgrG_000211200,EgrG_000218400,EgrG_000221800,EgrG_000417700,EgrG_000522800,EgrG_000590900,EgrG_000601200,EgrG_000697500,EgrG_000763800,EgrG_000770600,EgrG_000779500,EgrG_000815300,EgrG_0008…
GO:MF	DNA-binding transcription factor activity, RNA polymerase II-specific	GO:0000981	0.000147232	3.832	61	4137	61	4994	EgrG_000077900,EgrG_000101200,EgrG_000130200,EgrG_000130900,EgrG_000154900,EgrG_000176600,EgrG_000176700,EgrG_000186900,EgrG_000204400,EgrG_000232400,EgrG_000238100,EgrG_000317100,EgrG_000334600,EgrG_000377500,EgrG_000380300,EgrG_000380700,EgrG_000394900,EgrG_000431700,EgrG_000444300,EgrG_000449700,EgrG_000509500,EgrG_000522100,EgrG_000524300,EgrG_000533000,EgrG_000533100,EgrG_000533300,EgrG_0005…
GO:MF	metallopeptidase activity	GO:0008237	0.000147232	3.832	61	4137	61	4994	EgrG_000010300,EgrG_000347500,EgrG_000468800,EgrG_000535900,EgrG_000616300,EgrG_000832900,EgrG_000847400,EgrG_000892700,EgrG_000892800,EgrG_000927200,EgrG_001023600,EgrG_001063900,EgrG_001069300,EgrG_001177500,EgrG_002054500,EgrG_000105200,EgrG_000151700,EgrG_000831400,EgrG_000350300,EgrG_000350500,EgrG_000350600,EgrG_000352300,EgrG_000356700,EgrG_000421900,EgrG_000466300,EgrG_000491800,EgrG_0006…
GO:MF	ubiquitin-protein transferase activity	GO:0004842	0.000808838	3.09214	52	4137	52	4994	EgrG_000108200,EgrG_000627900,EgrG_000874800,EgrG_000477900,EgrG_000639000,EgrG_000717600,EgrG_000768700,EgrG_000857700,EgrG_000934700,EgrG_001079500,EgrG_001189600,EgrG_000069420,EgrG_000116200,EgrG_000625000,EgrG_000765500,EgrG_000776200,EgrG_001044900,EgrG_001179800,EgrG_000775500,EgrG_000057300,EgrG_000079900,EgrG_000218200,EgrG_000331300,EgrG_000424900,EgrG_000694800,EgrG_000728800,EgrG_0007…
GO:MF	transferase activity	GO:0016740	0.00113684	2.9443	983	4137	854	4994	EgrG_000064700,EgrG_000108200,EgrG_000236100,EgrG_000627900,EgrG_000874800,EgrG_000075800,EgrG_000084100,EgrG_000092500,EgrG_000093400,EgrG_000094400,EgrG_000095000,EgrG_000100900,EgrG_000106500,EgrG_000111210,EgrG_000112300,EgrG_000131200,EgrG_000135700,EgrG_000146100,EgrG_000149300,EgrG_000154100x,EgrG_000160400,EgrG_000169600,EgrG_000170800,EgrG_000181500,EgrG_000182000,EgrG_000182900,EgrG_000…
GO:MF	primary active transmembrane transporter activity	GO:0015399	0.00196411	2.70683	61	4137	60	4994	EgrG_000085900,EgrG_000160100,EgrG_000160300,EgrG_000161100,EgrG_000244800,EgrG_000314200,EgrG_000342600,EgrG_000421550,EgrG_000519900,EgrG_000572300,EgrG_000584100,EgrG_000589500,EgrG_000592100,EgrG_000619200,EgrG_000675400,EgrG_000687800,EgrG_000703000,EgrG_000713700,EgrG_000736700,EgrG_000777700,EgrG_000790100,EgrG_000828700,EgrG_000880800,EgrG_000892300,EgrG_000900900,EgrG_000901000,EgrG_0009…
GO:MF	secondary active transmembrane transporter activity	GO:0015291	0.00244624	2.6115	46	4137	46	4994	EgrG_000062500,EgrG_000062600,EgrG_000107400,EgrG_000107600,EgrG_000107700,EgrG_000117900,EgrG_000126700,EgrG_000146400,EgrG_000182600,EgrG_000182700,EgrG_000188100,EgrG_000219900,EgrG_000220200,EgrG_000319700,EgrG_000391300,EgrG_000469500,EgrG_000483400,EgrG_000546700,EgrG_000603500,EgrG_000610400,EgrG_000668500,EgrG_000751200,EgrG_000812100,EgrG_000819900,EgrG_000820100,EgrG_000846600,EgrG_0008…
GO:MF	protein tyrosine kinase activity	GO:0004713	0.00353737	2.45132	44	4137	44	4994	EgrG_000075800,EgrG_000196200,EgrG_000409500,EgrG_000445100,EgrG_000461400,EgrG_000617300,EgrG_000619800,EgrG_000641500,EgrG_000833200,EgrG_000962900,EgrG_000969600,EgrG_000981300,EgrG_000988100,EgrG_000060700,EgrG_000101500,EgrG_000132100,EgrG_000171400,EgrG_000186700,EgrG_000256700,EgrG_000294600,EgrG_000342000,EgrG_000352000,EgrG_000366500,EgrG_000484300,EgrG_000515100,EgrG_000557500,EgrG_0005…
GO:MF	proton transmembrane transporter activity	GO:0015078	0.00413682	2.38333	43	4137	43	4994	EgrG_000062500,EgrG_000062600,EgrG_000126700,EgrG_000188100,EgrG_000227800,EgrG_000391000,EgrG_000421550,EgrG_000546700,EgrG_000588900,EgrG_000619200,EgrG_000703000,EgrG_000866800,EgrG_000880800,EgrG_000886200,EgrG_001052800,EgrG_001053600,EgrG_001064800,EgrG_001125700,EgrG_001138300,EgrG_001145000,EgrG_001158700,EgrG_900000000,EgrG_900000800,EgrG_900000900,EgrG_000183100,EgrG_000720500,EgrG_0007…
GO:MF	ATP-dependent activity, acting on RNA	GO:0008186	0.00413682	2.38333	43	4137	43	4994	EgrG_000122300,EgrG_001027700,EgrG_000068900,EgrG_000086400,EgrG_000097900,EgrG_000098400,EgrG_000110700,EgrG_000123700,EgrG_000127400,EgrG_000150000,EgrG_000194600,EgrG_000214600,EgrG_000228800,EgrG_000242500,EgrG_000346000,EgrG_000456400,EgrG_000462500,EgrG_000545600,EgrG_000546900,EgrG_000653300,EgrG_000666300,EgrG_000738000,EgrG_000789550,EgrG_000793400,EgrG_000805100,EgrG_000829700,EgrG_0008…
GO:MF	RNA helicase activity	GO:0003724	0.00413682	2.38333	43	4137	43	4994	EgrG_000122300,EgrG_001027700,EgrG_000068900,EgrG_000086400,EgrG_000097900,EgrG_000098400,EgrG_000110700,EgrG_000123700,EgrG_000127400,EgrG_000150000,EgrG_000194600,EgrG_000214600,EgrG_000228800,EgrG_000242500,EgrG_000346000,EgrG_000456400,EgrG_000462500,EgrG_000545600,EgrG_000546900,EgrG_000653300,EgrG_000666300,EgrG_000738000,EgrG_000789550,EgrG_000793400,EgrG_000805100,EgrG_000829700,EgrG_0008…
GO:MF	ubiquitin-like protein transferase activity	GO:0019787	0.00523129	2.28139	55	4137	54	4994	EgrG_000108200,EgrG_000627900,EgrG_000874800,EgrG_000477900,EgrG_000639000,EgrG_000717600,EgrG_000768700,EgrG_000857700,EgrG_000934700,EgrG_001079500,EgrG_001189600,EgrG_000069420,EgrG_000116200,EgrG_000625000,EgrG_000765500,EgrG_000776200,EgrG_000941500,EgrG_001044900,EgrG_001179800,EgrG_000775500,EgrG_000057300,EgrG_000079900,EgrG_000218200,EgrG_000331300,EgrG_000424900,EgrG_000694800,EgrG_0007…
GO:MF	endonuclease activity	GO:0004519	0.00591917	2.22774	41	4137	41	4994	EgrG_000100500,EgrG_000438600,EgrG_001096200,EgrG_000095850,EgrG_000145400,EgrG_000244900,EgrG_000321400,EgrG_000632800,EgrG_000744400,EgrG_000878900,EgrG_001015000,EgrG_001090300,EgrG_001195800,EgrG_000181800,EgrG_000831500,EgrG_000887200,EgrG_000078600,EgrG_000097500,EgrG_000899800,EgrG_000944000,EgrG_001132700,EgrG_000319000,EgrG_001073700,EgrG_001083500,EgrG_000580700,EgrG_001031900,EgrG_0000…
GO:MF	hexosyltransferase activity	GO:0016758	0.0064599	2.18977	65	4137	63	4994	EgrG_000169600,EgrG_000170800,EgrG_000181500,EgrG_000194200,EgrG_000370300,EgrG_000370400,EgrG_000370800,EgrG_000397200,EgrG_000406400,EgrG_000447100,EgrG_000455200,EgrG_000525000,EgrG_000525200,EgrG_000545700,EgrG_000545800,EgrG_000546000,EgrG_000546100,EgrG_000548500,EgrG_000548700,EgrG_000549000,EgrG_000549100,EgrG_000553300,EgrG_000792700,EgrG_000798500,EgrG_000822400,EgrG_000833600,EgrG_0008…
GO:MF	active ion transmembrane transporter activity	GO:0022853	0.00679215	2.16799	40	4137	40	4994	EgrG_000062500,EgrG_000062600,EgrG_000117900,EgrG_000126700,EgrG_000182600,EgrG_000182700,EgrG_000188100,EgrG_000244800,EgrG_000319700,EgrG_000342600,EgrG_000421550,EgrG_000546700,EgrG_000572300,EgrG_000584100,EgrG_000610400,EgrG_000619200,EgrG_000675400,EgrG_000703000,EgrG_000790100,EgrG_000868450,EgrG_000880800,EgrG_000892300,EgrG_000965200,EgrG_001008200,EgrG_001081900,EgrG_001125700,EgrG_0011…
GO:MF	voltage-gated channel activity	GO:0022832	0.00679215	2.16799	40	4137	40	4994	EgrG_000080100,EgrG_000143700,EgrG_000146200,EgrG_000146300,EgrG_000169800,EgrG_000204500,EgrG_000204600,EgrG_000209700,EgrG_000215200,EgrG_000215300,EgrG_000297500,EgrG_000323700,EgrG_000391000,EgrG_000484000,EgrG_000570000,EgrG_000637800,EgrG_000667100,EgrG_000702250,EgrG_000706100,EgrG_000719600,EgrG_000749100,EgrG_000803600,EgrG_000843900,EgrG_000886200,EgrG_000890600,EgrG_000895200,EgrG_0009…
GO:MF	cytoskeletal motor activity	GO:0003774	0.00679215	2.16799	40	4137	40	4994	EgrG_000928600,EgrG_001041900,EgrG_000150700,EgrG_000198400,EgrG_000227900,EgrG_000255900,EgrG_000432300,EgrG_000475900,EgrG_000479300,EgrG_000498900,EgrG_000518900,EgrG_000536500,EgrG_000585100,EgrG_000592300,EgrG_000596000,EgrG_000596700,EgrG_000618250,EgrG_000621000,EgrG_000629000,EgrG_000639400,EgrG_000716000,EgrG_000725200,EgrG_000821800,EgrG_000832000,EgrG_000868400,EgrG_000872700,EgrG_0008…
GO:MF	voltage-gated ion channel activity	GO:0005244	0.00679215	2.16799	40	4137	40	4994	EgrG_000080100,EgrG_000143700,EgrG_000146200,EgrG_000146300,EgrG_000169800,EgrG_000204500,EgrG_000204600,EgrG_000209700,EgrG_000215200,EgrG_000215300,EgrG_000297500,EgrG_000323700,EgrG_000391000,EgrG_000484000,EgrG_000570000,EgrG_000637800,EgrG_000667100,EgrG_000702250,EgrG_000706100,EgrG_000719600,EgrG_000749100,EgrG_000803600,EgrG_000843900,EgrG_000886200,EgrG_000890600,EgrG_000895200,EgrG_0009…
GO:MF	ATPase-coupled transmembrane transporter activity	GO:0042626	0.00812961	2.08993	39	4137	39	4994	EgrG_000160100,EgrG_000160300,EgrG_000161100,EgrG_000244800,EgrG_000314200,EgrG_000342600,EgrG_000519900,EgrG_000572300,EgrG_000584100,EgrG_000592100,EgrG_000675400,EgrG_000713700,EgrG_000736700,EgrG_000777700,EgrG_000790100,EgrG_000828700,EgrG_000892300,EgrG_000900900,EgrG_000901000,EgrG_000901300,EgrG_000928300,EgrG_000931700,EgrG_000976200,EgrG_001008200,EgrG_001081900,EgrG_001167900,EgrG_0011…
GO:MF	iron-sulfur cluster binding	GO:0051536	0.00954022	2.02044	38	4137	38	4994	EgrG_000095000,EgrG_000421550,EgrG_001148300,EgrG_000475300,EgrG_000500400,EgrG_000744400,EgrG_000795600,EgrG_001090300,EgrG_000061000,EgrG_000126920,EgrG_001016900,EgrG_000158240,EgrG_000195300,EgrG_000256500,EgrG_000366000,EgrG_000416100,EgrG_000416200,EgrG_000463000,EgrG_000482000,EgrG_000483700,EgrG_000487100,EgrG_000510400,EgrG_000603000,EgrG_000621600,EgrG_000627020,EgrG_000644000,EgrG_0009…
GO:MF	potassium ion transmembrane transporter activity	GO:0015079	0.00954022	2.02044	38	4137	38	4994	EgrG_000080300,EgrG_000112000,EgrG_000135700,EgrG_000169800,EgrG_000204500,EgrG_000204600,EgrG_000215200,EgrG_000215300,EgrG_000323700,EgrG_000342600,EgrG_000394800,EgrG_000442100,EgrG_000448900,EgrG_000484000,EgrG_000532400,EgrG_000535500,EgrG_000570000,EgrG_000583100,EgrG_000610200,EgrG_000637800,EgrG_000667100,EgrG_000749100,EgrG_000803600,EgrG_000805900,EgrG_000840800,EgrG_000885600,EgrG_0009…
GO:MF	metal cluster binding	GO:0051540	0.00954022	2.02044	38	4137	38	4994	EgrG_000095000,EgrG_000421550,EgrG_001148300,EgrG_000475300,EgrG_000500400,EgrG_000744400,EgrG_000795600,EgrG_001090300,EgrG_000061000,EgrG_000126920,EgrG_001016900,EgrG_000158240,EgrG_000195300,EgrG_000256500,EgrG_000366000,EgrG_000416100,EgrG_000416200,EgrG_000463000,EgrG_000482000,EgrG_000483700,EgrG_000487100,EgrG_000510400,EgrG_000603000,EgrG_000621600,EgrG_000627020,EgrG_000644000,EgrG_0009…
GO:MF	ubiquitin-like protein-specific protease activity	GO:0019783	0.0108936	1.96283	37	4137	37	4994	EgrG_000314400,EgrG_000540000,EgrG_000627400,EgrG_001174800,EgrG_000042300,EgrG_000915300,EgrG_000825650,EgrG_000065800,EgrG_000095700,EgrG_000143100,EgrG_000151200,EgrG_000167900,EgrG_000175500,EgrG_000337400,EgrG_000570500,EgrG_000580300,EgrG_000695600,EgrG_000696800,EgrG_000701300,EgrG_000711400,EgrG_000729100,EgrG_000837800,EgrG_000875300,EgrG_000900800,EgrG_000915600,EgrG_000929000,EgrG_0009…
GO:MF	potassium channel activity	GO:0005267	0.0108936	1.96283	37	4137	37	4994	EgrG_000080300,EgrG_000112000,EgrG_000135700,EgrG_000169800,EgrG_000204500,EgrG_000204600,EgrG_000215200,EgrG_000215300,EgrG_000323700,EgrG_000394800,EgrG_000442100,EgrG_000448900,EgrG_000484000,EgrG_000532400,EgrG_000535500,EgrG_000570000,EgrG_000583100,EgrG_000610200,EgrG_000637800,EgrG_000667100,EgrG_000749100,EgrG_000803600,EgrG_000805900,EgrG_000840800,EgrG_000885600,EgrG_000905000,EgrG_0009…
GO:MF	aminoacyl-tRNA ligase activity	GO:0004812	0.0108936	1.96283	37	4137	37	4994	EgrG_000095100,EgrG_000104900,EgrG_000186800,EgrG_000219300,EgrG_000239900,EgrG_000248300,EgrG_000348100,EgrG_000348600,EgrG_000375800,EgrG_000394100,EgrG_000435000,EgrG_000437500,EgrG_000440600,EgrG_000461800,EgrG_000491900,EgrG_000520000,EgrG_000527000,EgrG_000629500,EgrG_000754600,EgrG_000759100,EgrG_000777100,EgrG_000793800,EgrG_000861400,EgrG_000888800,EgrG_000889700,EgrG_000901500,EgrG_0009…
GO:MF	magnesium ion binding	GO:0000287	0.0108936	1.96283	37	4137	37	4994	EgrG_000179700,EgrG_000514200,EgrG_000892100,EgrG_001088700,EgrG_000079000,EgrG_000079100,EgrG_000172600,EgrG_000531500,EgrG_000911800,EgrG_000911900,EgrG_001082000,EgrG_000632800,EgrG_000454700,EgrG_000491900,EgrG_000519200,EgrG_000568600,EgrG_000641400,EgrG_000700600,EgrG_000715400,EgrG_001001900,EgrG_001035200,EgrG_001035400,EgrG_001078100,EgrG_000770800,EgrG_000119100,EgrG_000344100,EgrG_0004…
GO:MF	ligase activity, forming carbon-oxygen bonds	GO:0016875	0.0108936	1.96283	37	4137	37	4994	EgrG_000095100,EgrG_000104900,EgrG_000186800,EgrG_000219300,EgrG_000239900,EgrG_000248300,EgrG_000348100,EgrG_000348600,EgrG_000375800,EgrG_000394100,EgrG_000435000,EgrG_000437500,EgrG_000440600,EgrG_000461800,EgrG_000491900,EgrG_000520000,EgrG_000527000,EgrG_000629500,EgrG_000754600,EgrG_000759100,EgrG_000777100,EgrG_000793800,EgrG_000861400,EgrG_000888800,EgrG_000889700,EgrG_000901500,EgrG_0009…
GO:MF	omega peptidase activity	GO:0008242	0.0108936	1.96283	37	4137	37	4994	EgrG_000217600,EgrG_000314400,EgrG_000761500,EgrG_000540000,EgrG_000627400,EgrG_001174800,EgrG_000042300,EgrG_000915300,EgrG_000825650,EgrG_000065800,EgrG_000095700,EgrG_000143100,EgrG_000151200,EgrG_000167900,EgrG_000175500,EgrG_000337400,EgrG_000570500,EgrG_000580300,EgrG_000695600,EgrG_000696800,EgrG_000701300,EgrG_000711400,EgrG_000729100,EgrG_000837800,EgrG_000875300,EgrG_000900800,EgrG_0009…
GO:MF	catalytic activity, acting on DNA	GO:0140097	0.0124375	1.90527	60	4137	58	4994	EgrG_000149300,EgrG_000438600,EgrG_000487300,EgrG_000145400,EgrG_000171000,EgrG_000212600,EgrG_000244900,EgrG_000257800,EgrG_000332300,EgrG_000475300,EgrG_000500400,EgrG_000510700,EgrG_000558700,EgrG_000632800,EgrG_000640000,EgrG_000744400,EgrG_000768100,EgrG_000795600,EgrG_000843250,EgrG_000851100,EgrG_000855500,EgrG_000856200,EgrG_000859600,EgrG_000868500,EgrG_000896400,EgrG_000956000,EgrG_0010…
GO:MF	deubiquitinase activity	GO:0101005	0.0129306	1.88838	36	4137	36	4994	EgrG_000314400,EgrG_000540000,EgrG_000627400,EgrG_001174800,EgrG_000042300,EgrG_000915300,EgrG_000825650,EgrG_000065800,EgrG_000095700,EgrG_000143100,EgrG_000151200,EgrG_000167900,EgrG_000175500,EgrG_000337400,EgrG_000570500,EgrG_000580300,EgrG_000695600,EgrG_000696800,EgrG_000701300,EgrG_000711400,EgrG_000729100,EgrG_000837800,EgrG_000875300,EgrG_000900800,EgrG_000915600,EgrG_000929000,EgrG_0009…
GO:MF	protein tyrosine phosphatase activity	GO:0004725	0.0153529	1.81381	35	4137	35	4994	EgrG_000058100,EgrG_000149750,EgrG_000186500,EgrG_000214300,EgrG_000466900,EgrG_001055900,EgrG_001082700,EgrG_001133800,EgrG_000208300,EgrG_001048300,EgrG_000060400,EgrG_000100400,EgrG_000133900,EgrG_000245000,EgrG_000346500,EgrG_000420200,EgrG_000450800,EgrG_000487900,EgrG_000507100,EgrG_000585900,EgrG_000655700,EgrG_000822500,EgrG_000831000,EgrG_000912800,EgrG_000945550,EgrG_000969500,EgrG_0010…
GO:MF	hydrolase activity, acting on glycosyl bonds	GO:0016798	0.0153529	1.81381	35	4137	35	4994	EgrG_000315000,EgrG_000582300,EgrG_000605100,EgrG_000741700,EgrG_000855500,EgrG_001062100,EgrG_001090300,EgrG_000704400,EgrG_000773200,EgrG_000774050,EgrG_000807400,EgrG_001033900,EgrG_001034000,EgrG_001035600,EgrG_000340400,EgrG_000340500,EgrG_000434910,EgrG_000644500,EgrG_001091600,EgrG_000059500,EgrG_000097600,EgrG_000143500,EgrG_000239850,EgrG_000459600,EgrG_000618900,EgrG_000716600,EgrG_0008…
GO:MF	exopeptidase activity	GO:0008238	0.0179197	1.74667	34	4137	34	4994	EgrG_000010300,EgrG_000297600,EgrG_001063900,EgrG_002054500,EgrG_000350300,EgrG_000350500,EgrG_000350600,EgrG_000352300,EgrG_000356700,EgrG_000421900,EgrG_000621300,EgrG_000651700,EgrG_000814400,EgrG_000820900,EgrG_000855000,EgrG_000921400,EgrG_000923200,EgrG_001028100,EgrG_001031700,EgrG_001034400,EgrG_001068000,EgrG_001083400,EgrG_001105200,EgrG_001133600,EgrG_002027100,EgrG_000170200,EgrG_0002…
GO:MF	ligand-gated channel activity	GO:0022834	0.0179197	1.74667	34	4137	34	4994	EgrG_000044100,EgrG_000165100,EgrG_000462600,EgrG_000499600,EgrG_000499700,EgrG_000506500,EgrG_000506600,EgrG_000544400,EgrG_000587400,EgrG_000591600,EgrG_000618700,EgrG_000645700,EgrG_000668200,EgrG_000670700,EgrG_000671000,EgrG_000702250,EgrG_000719050,EgrG_000839300,EgrG_000849400,EgrG_000869300,EgrG_000916400,EgrG_000975800,EgrG_000977600,EgrG_000984000,EgrG_000984100,EgrG_000993200,EgrG_0010…
GO:MF	thiol-dependent deubiquitinase	GO:0004843	0.0179197	1.74667	34	4137	34	4994	EgrG_000314400,EgrG_000540000,EgrG_000627400,EgrG_001174800,EgrG_000042300,EgrG_000915300,EgrG_000825650,EgrG_000065800,EgrG_000095700,EgrG_000143100,EgrG_000151200,EgrG_000167900,EgrG_000175500,EgrG_000337400,EgrG_000570500,EgrG_000580300,EgrG_000695600,EgrG_000696800,EgrG_000701300,EgrG_000711400,EgrG_000729100,EgrG_000837800,EgrG_000875300,EgrG_000900800,EgrG_000915600,EgrG_000929000,EgrG_0009…
GO:MF	ligand-gated ion channel activity	GO:0015276	0.0179197	1.74667	34	4137	34	4994	EgrG_000044100,EgrG_000165100,EgrG_000462600,EgrG_000499600,EgrG_000499700,EgrG_000506500,EgrG_000506600,EgrG_000544400,EgrG_000587400,EgrG_000591600,EgrG_000618700,EgrG_000645700,EgrG_000668200,EgrG_000670700,EgrG_000671000,EgrG_000702250,EgrG_000719050,EgrG_000839300,EgrG_000849400,EgrG_000869300,EgrG_000916400,EgrG_000975800,EgrG_000977600,EgrG_000984000,EgrG_000984100,EgrG_000993200,EgrG_0010…
GO:MF	voltage-gated cation channel activity	GO:0022843	0.0257402	1.58939	32	4137	32	4994	EgrG_000143700,EgrG_000146200,EgrG_000146300,EgrG_000169800,EgrG_000204500,EgrG_000204600,EgrG_000215200,EgrG_000215300,EgrG_000323700,EgrG_000391000,EgrG_000484000,EgrG_000570000,EgrG_000637800,EgrG_000667100,EgrG_000702250,EgrG_000719600,EgrG_000749100,EgrG_000803600,EgrG_000886200,EgrG_000890600,EgrG_000905000,EgrG_000928100,EgrG_000960800,EgrG_001009000,EgrG_001018900,EgrG_001034200,EgrG_0010…
GO:MF	transmembrane receptor protein kinase activity	GO:0019199	0.0257402	1.58939	32	4137	32	4994	EgrG_000075800,EgrG_000195400,EgrG_000617300,EgrG_000641500,EgrG_000758400,EgrG_000800500,EgrG_000817800,EgrG_000906600,EgrG_000962900,EgrG_000969600,EgrG_000981300,EgrG_000101500,EgrG_000132100,EgrG_000171400,EgrG_000186700,EgrG_000256700,EgrG_000294600,EgrG_000342000,EgrG_000352000,EgrG_000366500,EgrG_000515100,EgrG_000570700,EgrG_000579850,EgrG_000580000,EgrG_000584700,EgrG_000598200,EgrG_0006…
GO:MF	endopeptidase regulator activity	GO:0061135	0.036372	1.43923	30	4137	30	4994	EgrG_000077800,EgrG_000419200,EgrG_001181950,EgrG_000159200,EgrG_000849600,EgrG_000077700,EgrG_000225800,EgrG_000255800,EgrG_000302900,EgrG_000419100,EgrG_000534700,EgrG_000534900,EgrG_000548800,EgrG_000549400,EgrG_000610100,EgrG_000641200,EgrG_000929500,EgrG_001136500,EgrG_001136600,EgrG_001136800,EgrG_001136900,EgrG_001137000,EgrG_001137200,EgrG_001137300,EgrG_001137400,EgrG_001193100,EgrG_0011…
GO:MF	ubiquitin-like protein ligase activity	GO:0061659	0.036372	1.43923	30	4137	30	4994	EgrG_000627900,EgrG_000874800,EgrG_000477900,EgrG_000639000,EgrG_000768700,EgrG_000857700,EgrG_000934700,EgrG_001189600,EgrG_000069420,EgrG_000116200,EgrG_000625000,EgrG_000776200,EgrG_000079900,EgrG_000218200,EgrG_000728800,EgrG_000788200,EgrG_000856000,EgrG_000946200,EgrG_000974900,EgrG_000921700,EgrG_000163200,EgrG_000436700,EgrG_000514800,EgrG_000633700,EgrG_000673200,EgrG_000933000,EgrG_0009…
GO:MF	endopeptidase inhibitor activity	GO:0004866	0.036372	1.43923	30	4137	30	4994	EgrG_000077800,EgrG_000419200,EgrG_001181950,EgrG_000159200,EgrG_000849600,EgrG_000077700,EgrG_000225800,EgrG_000255800,EgrG_000302900,EgrG_000419100,EgrG_000534700,EgrG_000534900,EgrG_000548800,EgrG_000549400,EgrG_000610100,EgrG_000641200,EgrG_000929500,EgrG_001136500,EgrG_001136600,EgrG_001136800,EgrG_001136900,EgrG_001137000,EgrG_001137200,EgrG_001137300,EgrG_001137400,EgrG_001193100,EgrG_0011…
GO:MF	structural constituent of cytoskeleton	GO:0005200	0.036372	1.43923	30	4137	30	4994	EgrG_000886400,EgrG_000877100,EgrG_000736000,EgrG_000849000,EgrG_001166200,EgrG_000040900,EgrG_000041100,EgrG_000042200,EgrG_000042500,EgrG_000042600,EgrG_000042700,EgrG_000069900,EgrG_000202500,EgrG_000202600,EgrG_000339900,EgrG_000340000,EgrG_000352800,EgrG_000359200,EgrG_000413200,EgrG_000476400,EgrG_000569000,EgrG_000588000,EgrG_000617000,EgrG_000672200,EgrG_000735000,EgrG_000955100,EgrG_0010…
GO:MF	catalytic activity, acting on a tRNA	GO:0140101	0.0367405	1.43486	62	4137	59	4994	EgrG_000735600,EgrG_000057400,EgrG_000079300,EgrG_000210000,EgrG_000513700,EgrG_001015000,EgrG_000095100,EgrG_000104900,EgrG_000186800,EgrG_000219300,EgrG_000232600,EgrG_000239900,EgrG_000248300,EgrG_000348100,EgrG_000348600,EgrG_000375800,EgrG_000394100,EgrG_000435000,EgrG_000437500,EgrG_000440600,EgrG_000461800,EgrG_000491900,EgrG_000520000,EgrG_000527000,EgrG_000629500,EgrG_000754600,EgrG_0007…
GO:MF	ubiquitin protein ligase activity	GO:0061630	0.0432508	1.36401	29	4137	29	4994	EgrG_000627900,EgrG_000874800,EgrG_000477900,EgrG_000639000,EgrG_000768700,EgrG_000857700,EgrG_000934700,EgrG_001189600,EgrG_000069420,EgrG_000116200,EgrG_000625000,EgrG_000776200,EgrG_000079900,EgrG_000218200,EgrG_000728800,EgrG_000788200,EgrG_000856000,EgrG_000946200,EgrG_000974900,EgrG_000921700,EgrG_000163200,EgrG_000436700,EgrG_000514800,EgrG_000633700,EgrG_000673200,EgrG_000933000,EgrG_0009…
GO:MF	unfolded protein binding	GO:0051082	0.0494783	1.30559	28	4137	28	4994	EgrG_000702700,EgrG_000416300,EgrG_000449900,EgrG_000875100,EgrG_000493700,EgrG_000008700,EgrG_000101800,EgrG_000143600,EgrG_000576700,EgrG_000679700,EgrG_000683800,EgrG_000717700,EgrG_000723800,EgrG_000826700,EgrG_000866600,EgrG_000872100,EgrG_000909400,EgrG_000918050,EgrG_001009900,EgrG_001043900,EgrG_001065400,EgrG_000132500,EgrG_000256000,EgrG_000614200,EgrG_000657800,EgrG_000658700,EgrG_0006…
GO:MF	serine hydrolase activity	GO:0017171	0.0494783	1.30559	28	4137	28	4994	EgrG_000102400,EgrG_000165600,EgrG_000297600,EgrG_000341800,EgrG_000435100,EgrG_000896900,EgrG_000924600,EgrG_000998900,EgrG_001126200,EgrG_001148400,EgrG_001179900,EgrG_000324100,EgrG_001050600,EgrG_000085400,EgrG_000086100,EgrG_000166800,EgrG_000170200,EgrG_000184900,EgrG_000242400,EgrG_000362100,EgrG_000412100,EgrG_000456150,EgrG_000668800,EgrG_000820800,EgrG_000843300,EgrG_000977300,EgrG_0010…
GO:MF	hydrolase activity, hydrolyzing O-glycosyl compounds	GO:0004553	0.0494783	1.30559	28	4137	28	4994	EgrG_000315000,EgrG_000582300,EgrG_000605100,EgrG_000741700,EgrG_000704400,EgrG_000773200,EgrG_000774050,EgrG_000807400,EgrG_001033900,EgrG_001034000,EgrG_000340400,EgrG_000340500,EgrG_000434910,EgrG_000644500,EgrG_000059500,EgrG_000097600,EgrG_000143500,EgrG_000239850,EgrG_000459600,EgrG_000618900,EgrG_000716600,EgrG_000822700,EgrG_000876700,EgrG_000879900,EgrG_000901900,EgrG_001100900,EgrG_0020…
GO:MF	transcription coregulator activity	GO:0003712	0.0494783	1.30559	28	4137	28	4994	EgrG_000066400,EgrG_000088700,EgrG_000125800,EgrG_000143300,EgrG_000235500,EgrG_000338400,EgrG_000378700,EgrG_000424700,EgrG_000501800,EgrG_000642700,EgrG_000657720,EgrG_000707500,EgrG_000777900,EgrG_000795100,EgrG_000805700,EgrG_000808450,EgrG_000850000,EgrG_000850200,EgrG_000945800,EgrG_001047700,EgrG_001080400,EgrG_001126000,EgrG_001172800,EgrG_000789200,EgrG_000257500,EgrG_000732120,EgrG_0010…
GO:MF	serine-type peptidase activity	GO:0008236	0.0494783	1.30559	28	4137	28	4994	EgrG_000102400,EgrG_000165600,EgrG_000297600,EgrG_000341800,EgrG_000435100,EgrG_000896900,EgrG_000924600,EgrG_000998900,EgrG_001126200,EgrG_001148400,EgrG_001179900,EgrG_000324100,EgrG_001050600,EgrG_000085400,EgrG_000086100,EgrG_000166800,EgrG_000170200,EgrG_000184900,EgrG_000242400,EgrG_000362100,EgrG_000412100,EgrG_000456150,EgrG_000668800,EgrG_000820800,EgrG_000843300,EgrG_000977300,EgrG_0010…
GO:MF	glycosyltransferase activity	GO:0016757	0.0494783	1.30559	118	4137	108	4994	EgrG_000093400,EgrG_000106500,EgrG_000169600,EgrG_000170800,EgrG_000181500,EgrG_000182900,EgrG_000194000,EgrG_000194200,EgrG_000247800,EgrG_000370300,EgrG_000370400,EgrG_000370800,EgrG_000397200,EgrG_000406400,EgrG_000412000,EgrG_000418600,EgrG_000447100,EgrG_000455200,EgrG_000525000,EgrG_000525200,EgrG_000545700,EgrG_000545800,EgrG_000546000,EgrG_000546100,EgrG_000548500,EgrG_000548700,EgrG_0005…
GO:MF	ATP-dependent activity, acting on DNA	GO:0008094	0.0494783	1.30559	28	4137	28	4994	EgrG_000171000,EgrG_000212600,EgrG_000332300,EgrG_000510700,EgrG_000558700,EgrG_000640000,EgrG_000744400,EgrG_000768100,EgrG_000843250,EgrG_000851100,EgrG_000856200,EgrG_000859600,EgrG_000868500,EgrG_000896400,EgrG_000956000,EgrG_001072500,EgrG_000199100,EgrG_000568700,EgrG_000600500,EgrG_000601600,EgrG_000741400,EgrG_000742600,EgrG_000772700,EgrG_000792600,EgrG_000833000,EgrG_000852900,EgrG_0009…
GO:BP	macromolecule metabolic process	GO:0043170	6.14738e-35	34.2113	1882	3655	1804	4089	EgrG_000108200,EgrG_000217600,EgrG_000444000,EgrG_000627900,EgrG_000677910,EgrG_000720100,EgrG_000736400,EgrG_000771900,EgrG_000772100,EgrG_000874800,EgrG_000875800,EgrG_000892100,EgrG_000986700,EgrG_001011600,EgrG_001088700,EgrG_001122900,EgrG_000010300,EgrG_000058100,EgrG_000075800,EgrG_000077800,EgrG_000084000,EgrG_000094400,EgrG_000095000,EgrG_000100500,EgrG_000102400,EgrG_000103000,EgrG_0001…
GO:BP	cellular process	GO:0009987	3.12881e-30	29.5046	3568	3655	3279	4089	EgrG_000045100,EgrG_000045200,EgrG_000064700,EgrG_000083200,EgrG_000108200,EgrG_000179700,EgrG_000236100,EgrG_000236900,EgrG_000428900,EgrG_000433400,EgrG_000444000,EgrG_000514200,EgrG_000520500,EgrG_000593000,EgrG_000627900,EgrG_000677910,EgrG_000700220,EgrG_000702700,EgrG_000720100,EgrG_000736400,EgrG_000771900,EgrG_000772100,EgrG_000780400,EgrG_000828200,EgrG_000874800,EgrG_000875800,EgrG_0008…
GO:BP	primary metabolic process	GO:0044238	7.29406e-30	29.137	2173	3655	2058	4089	EgrG_000108200,EgrG_000179700,EgrG_000217600,EgrG_000236100,EgrG_000444000,EgrG_000514200,EgrG_000593000,EgrG_000627900,EgrG_000677910,EgrG_000720100,EgrG_000736400,EgrG_000771900,EgrG_000772100,EgrG_000874800,EgrG_000875800,EgrG_000892100,EgrG_000966500,EgrG_000986700,EgrG_001011600,EgrG_001088700,EgrG_001122900,EgrG_000010300,EgrG_000058100,EgrG_000075800,EgrG_000077800,EgrG_000084000,EgrG_0000…
GO:BP	macromolecule biosynthetic process	GO:0009059	6.28642e-29	28.2016	767	3655	760	4089	EgrG_000627900,EgrG_000720100,EgrG_000736400,EgrG_000771900,EgrG_000772100,EgrG_001011600,EgrG_000094400,EgrG_000106500,EgrG_000116600,EgrG_000149300,EgrG_000169600,EgrG_000170800,EgrG_000181500,EgrG_000182900,EgrG_000201600,EgrG_000245500,EgrG_000247800,EgrG_000259800,EgrG_000365000,EgrG_000370300,EgrG_000370400,EgrG_000370800,EgrG_000381900,EgrG_000397200,EgrG_000406400,EgrG_000429900,EgrG_0004…
GO:BP	cellular metabolic process	GO:0044237	6.28642e-29	28.2016	2231	3655	2108	4089	EgrG_000064700,EgrG_000108200,EgrG_000179700,EgrG_000236100,EgrG_000444000,EgrG_000514200,EgrG_000593000,EgrG_000627900,EgrG_000677910,EgrG_000720100,EgrG_000736400,EgrG_000771900,EgrG_000772100,EgrG_000874800,EgrG_000875800,EgrG_000892100,EgrG_000949100,EgrG_000966500,EgrG_000986700,EgrG_001011600,EgrG_001088700,EgrG_001122900,EgrG_000058100,EgrG_000074500,EgrG_000075800,EgrG_000077800,EgrG_0000…
GO:BP	organic substance metabolic process	GO:0071704	1.26564e-25	24.8977	2254	3655	2122	4089	EgrG_000108200,EgrG_000179700,EgrG_000217600,EgrG_000236100,EgrG_000444000,EgrG_000514200,EgrG_000593000,EgrG_000627900,EgrG_000677910,EgrG_000720100,EgrG_000736400,EgrG_000771900,EgrG_000772100,EgrG_000874800,EgrG_000875800,EgrG_000892100,EgrG_000966500,EgrG_000986700,EgrG_001011600,EgrG_001088700,EgrG_001122900,EgrG_000010300,EgrG_000058100,EgrG_000075800,EgrG_000077800,EgrG_000084000,EgrG_0000…
GO:BP	nitrogen compound metabolic process	GO:0006807	1.26564e-25	24.8977	2046	3655	1935	4089	EgrG_000108200,EgrG_000179700,EgrG_000217600,EgrG_000444000,EgrG_000514200,EgrG_000593000,EgrG_000627900,EgrG_000677910,EgrG_000720100,EgrG_000736400,EgrG_000771900,EgrG_000772100,EgrG_000874800,EgrG_000875800,EgrG_000892100,EgrG_000986700,EgrG_001011600,EgrG_001088700,EgrG_001122900,EgrG_000010300,EgrG_000058100,EgrG_000075800,EgrG_000077800,EgrG_000084000,EgrG_000094400,EgrG_000095000,EgrG_0001…
GO:BP	biological_process	GO:0008150	5.84011e-25	24.2336	4015	3655	3627	4089	EgrG_000045100,EgrG_000045200,EgrG_000064700,EgrG_000083200,EgrG_000108200,EgrG_000179700,EgrG_000217600,EgrG_000236100,EgrG_000236900,EgrG_000428900,EgrG_000433400,EgrG_000444000,EgrG_000479900,EgrG_000514200,EgrG_000520500,EgrG_000593000,EgrG_000627900,EgrG_000677910,EgrG_000700220,EgrG_000702700,EgrG_000720100,EgrG_000736400,EgrG_000771900,EgrG_000772100,EgrG_000780400,EgrG_000828200,EgrG_0008…
GO:BP	phosphorylation	GO:0016310	3.35981e-21	20.4737	442	3655	442	4089	EgrG_000064700,EgrG_000179700,EgrG_000236100,EgrG_000514200,EgrG_000075800,EgrG_000131200,EgrG_000135700,EgrG_000154100x,EgrG_000182000,EgrG_000195400,EgrG_000196200,EgrG_000212300,EgrG_000394700,EgrG_000409500,EgrG_000438300,EgrG_000445100,EgrG_000461400,EgrG_000469100,EgrG_000504700,EgrG_000527600,EgrG_000539900,EgrG_000554500,EgrG_000568500,EgrG_000617300,EgrG_000619800,EgrG_000623200,EgrG_000…
GO:BP	protein metabolic process	GO:0019538	1.42352e-20	19.8466	1160	3655	1117	4089	EgrG_000108200,EgrG_000217600,EgrG_000444000,EgrG_000627900,EgrG_000677910,EgrG_000720100,EgrG_000736400,EgrG_000771900,EgrG_000772100,EgrG_000874800,EgrG_000875800,EgrG_000892100,EgrG_000986700,EgrG_001011600,EgrG_001088700,EgrG_000010300,EgrG_000058100,EgrG_000075800,EgrG_000077800,EgrG_000084000,EgrG_000094400,EgrG_000102400,EgrG_000103000,EgrG_000103500,EgrG_000106500,EgrG_000116600,EgrG_0001…
GO:BP	cellular protein metabolic process	GO:0044267	7.84038e-19	18.1057	1014	3655	979	4089	EgrG_000108200,EgrG_000444000,EgrG_000627900,EgrG_000677910,EgrG_000720100,EgrG_000736400,EgrG_000771900,EgrG_000772100,EgrG_000874800,EgrG_000892100,EgrG_000986700,EgrG_001011600,EgrG_001088700,EgrG_000058100,EgrG_000075800,EgrG_000077800,EgrG_000094400,EgrG_000103000,EgrG_000103500,EgrG_000106500,EgrG_000116600,EgrG_000131200,EgrG_000135700,EgrG_000149750,EgrG_000169600,EgrG_000170800,EgrG_0001…
GO:BP	metabolic process	GO:0008152	1.74456e-18	17.7583	2495	3655	2321	4089	EgrG_000064700,EgrG_000108200,EgrG_000179700,EgrG_000217600,EgrG_000236100,EgrG_000444000,EgrG_000514200,EgrG_000593000,EgrG_000627900,EgrG_000677910,EgrG_000720100,EgrG_000736400,EgrG_000771900,EgrG_000772100,EgrG_000874800,EgrG_000875800,EgrG_000892100,EgrG_000949100,EgrG_000966500,EgrG_000986700,EgrG_001011600,EgrG_001088700,EgrG_001122900,EgrG_000010300,EgrG_000058100,EgrG_000074500,EgrG_0000…
GO:BP	transmembrane transport	GO:0055085	1.82038e-18	17.7398	389	3655	389	4089	EgrG_000009500,EgrG_000017400,EgrG_000045000,EgrG_000061100,EgrG_000062500,EgrG_000062600,EgrG_000063700,EgrG_000070400,EgrG_000080100,EgrG_000080200,EgrG_000080300,EgrG_000080600,EgrG_000090100,EgrG_000096300,EgrG_000106800,EgrG_000107400,EgrG_000107600,EgrG_000107700,EgrG_000111600,EgrG_000112000,EgrG_000117900,EgrG_000119300,EgrG_000124300,EgrG_000124900,EgrG_000125400,EgrG_000125500,EgrG_0001…
GO:BP	cellular macromolecule metabolic process	GO:0044260	4.71219e-17	16.3268	1216	3655	1162	4089	EgrG_000108200,EgrG_000444000,EgrG_000627900,EgrG_000677910,EgrG_000720100,EgrG_000736400,EgrG_000771900,EgrG_000772100,EgrG_000874800,EgrG_000875800,EgrG_000892100,EgrG_000986700,EgrG_001011600,EgrG_001088700,EgrG_000058100,EgrG_000075800,EgrG_000077800,EgrG_000094400,EgrG_000103000,EgrG_000103500,EgrG_000106500,EgrG_000116600,EgrG_000131200,EgrG_000135700,EgrG_000149300,EgrG_000149750,EgrG_0001…
GO:BP	regulation of cellular metabolic process	GO:0031323	8.3105e-17	16.0804	389	3655	388	4089	EgrG_000077800,EgrG_000103000,EgrG_000103500,EgrG_000381900,EgrG_000419200,EgrG_000768700,EgrG_000770200,EgrG_000843400,EgrG_000881000,EgrG_001024900,EgrG_001181950,EgrG_000066400,EgrG_000088700,EgrG_000053200,EgrG_000070300,EgrG_000077900,EgrG_000088800,EgrG_000098700,EgrG_000101100,EgrG_000101200,EgrG_000105400,EgrG_000113300,EgrG_000125800,EgrG_000126500,EgrG_000130200,EgrG_000130900,EgrG_0001…
GO:BP	RNA biosynthetic process	GO:0032774	2.1121e-16	15.6753	349	3655	349	4089	EgrG_000381900,EgrG_000770200,EgrG_000843400,EgrG_000926100,EgrG_000066400,EgrG_000088700,EgrG_000053200,EgrG_000077900,EgrG_000088800,EgrG_000089400,EgrG_000098700,EgrG_000101100,EgrG_000101200,EgrG_000105400,EgrG_000113300,EgrG_000117600,EgrG_000125800,EgrG_000126500,EgrG_000130200,EgrG_000130900,EgrG_000131600,EgrG_000142800,EgrG_000143300,EgrG_000154900,EgrG_000159700,EgrG_000159800,EgrG_0001…
GO:BP	nucleic acid-templated transcription	GO:0097659	3.07387e-16	15.5123	345	3655	345	4089	EgrG_000381900,EgrG_000770200,EgrG_000843400,EgrG_000066400,EgrG_000088700,EgrG_000053200,EgrG_000077900,EgrG_000088800,EgrG_000089400,EgrG_000098700,EgrG_000101100,EgrG_000101200,EgrG_000105400,EgrG_000113300,EgrG_000117600,EgrG_000125800,EgrG_000126500,EgrG_000130200,EgrG_000130900,EgrG_000131600,EgrG_000142800,EgrG_000143300,EgrG_000154900,EgrG_000159700,EgrG_000159800,EgrG_000166300,EgrG_0001…
GO:BP	transcription, DNA-templated	GO:0006351	3.07387e-16	15.5123	345	3655	345	4089	EgrG_000381900,EgrG_000770200,EgrG_000843400,EgrG_000066400,EgrG_000088700,EgrG_000053200,EgrG_000077900,EgrG_000088800,EgrG_000089400,EgrG_000098700,EgrG_000101100,EgrG_000101200,EgrG_000105400,EgrG_000113300,EgrG_000117600,EgrG_000125800,EgrG_000126500,EgrG_000130200,EgrG_000130900,EgrG_000131600,EgrG_000142800,EgrG_000143300,EgrG_000154900,EgrG_000159700,EgrG_000159800,EgrG_000166300,EgrG_0001…
GO:BP	gene expression	GO:0010467	4.07199e-15	14.3902	869	3655	838	4089	EgrG_000627900,EgrG_000720100,EgrG_000736400,EgrG_000771900,EgrG_000772100,EgrG_000875800,EgrG_000986700,EgrG_001011600,EgrG_001122900,EgrG_000095000,EgrG_000117200,EgrG_000143200,EgrG_000182000,EgrG_000201600,EgrG_000341800,EgrG_000381900,EgrG_000527600,EgrG_000535900,EgrG_000770200,EgrG_000780700,EgrG_000814500,EgrG_000819800,EgrG_000843400,EgrG_000866100,EgrG_000887800,EgrG_000916610,EgrG_0009…
GO:BP	cellular nitrogen compound metabolic process	GO:0034641	4.63598e-15	14.3339	1188	3655	1132	4089	EgrG_000179700,EgrG_000444000,EgrG_000514200,EgrG_000593000,EgrG_000627900,EgrG_000720100,EgrG_000736400,EgrG_000771900,EgrG_000772100,EgrG_000875800,EgrG_000986700,EgrG_001011600,EgrG_001122900,EgrG_000095000,EgrG_000100500,EgrG_000149300,EgrG_000154100x,EgrG_000182000,EgrG_000201600,EgrG_000317700,EgrG_000341800,EgrG_000381900,EgrG_000437000,EgrG_000438600,EgrG_000451100,EgrG_000483100,EgrG_000…
GO:BP	phosphate-containing compound metabolic process	GO:0006796	5.31071e-15	14.2748	660	3655	643	4089	EgrG_000064700,EgrG_000179700,EgrG_000236100,EgrG_000514200,EgrG_000593000,EgrG_000892100,EgrG_001088700,EgrG_000058100,EgrG_000075800,EgrG_000100900,EgrG_000103000,EgrG_000103500,EgrG_000131200,EgrG_000135700,EgrG_000149750,EgrG_000154100x,EgrG_000182000,EgrG_000186500,EgrG_000195400,EgrG_000196200,EgrG_000212300,EgrG_000214300,EgrG_000233900,EgrG_000245500,EgrG_000249000,EgrG_000251900,EgrG_000…
GO:BP	regulation of biosynthetic process	GO:0009889	1.5542e-14	13.8085	311	3655	311	4089	EgrG_000381900,EgrG_000770200,EgrG_000843400,EgrG_000066400,EgrG_000088700,EgrG_000053200,EgrG_000077900,EgrG_000088800,EgrG_000098700,EgrG_000101100,EgrG_000101200,EgrG_000105400,EgrG_000113300,EgrG_000125800,EgrG_000126500,EgrG_000130200,EgrG_000130900,EgrG_000131600,EgrG_000142800,EgrG_000143300,EgrG_000154900,EgrG_000159700,EgrG_000159800,EgrG_000166300,EgrG_000176600,EgrG_000176700,EgrG_0001…
GO:BP	regulation of cellular biosynthetic process	GO:0031326	1.5542e-14	13.8085	311	3655	311	4089	EgrG_000381900,EgrG_000770200,EgrG_000843400,EgrG_000066400,EgrG_000088700,EgrG_000053200,EgrG_000077900,EgrG_000088800,EgrG_000098700,EgrG_000101100,EgrG_000101200,EgrG_000105400,EgrG_000113300,EgrG_000125800,EgrG_000126500,EgrG_000130200,EgrG_000130900,EgrG_000131600,EgrG_000142800,EgrG_000143300,EgrG_000154900,EgrG_000159700,EgrG_000159800,EgrG_000166300,EgrG_000176600,EgrG_000176700,EgrG_0001…
GO:BP	regulation of macromolecule biosynthetic process	GO:0010556	1.68269e-14	13.774	310	3655	310	4089	EgrG_000381900,EgrG_000770200,EgrG_000843400,EgrG_000066400,EgrG_000088700,EgrG_000053200,EgrG_000077900,EgrG_000088800,EgrG_000098700,EgrG_000101100,EgrG_000101200,EgrG_000105400,EgrG_000113300,EgrG_000125800,EgrG_000126500,EgrG_000130200,EgrG_000130900,EgrG_000131600,EgrG_000142800,EgrG_000143300,EgrG_000154900,EgrG_000159700,EgrG_000159800,EgrG_000166300,EgrG_000176600,EgrG_000176700,EgrG_0001…
GO:BP	cellular nitrogen compound biosynthetic process	GO:0044271	6.21038e-14	13.2069	725	3655	702	4089	EgrG_000627900,EgrG_000720100,EgrG_000736400,EgrG_000771900,EgrG_000772100,EgrG_001011600,EgrG_000149300,EgrG_000154100x,EgrG_000201600,EgrG_000317700,EgrG_000381900,EgrG_000437000,EgrG_000438600,EgrG_000451100,EgrG_000483100,EgrG_000487300,EgrG_000504700,EgrG_000527600,EgrG_000554500,EgrG_000619800,EgrG_000770200,EgrG_000840050,EgrG_000843400,EgrG_000926100,EgrG_000928050,EgrG_000986400,EgrG_001…
GO:BP	regulation of nucleobase-containing compound metabolic process	GO:0019219	2.54508e-13	12.5943	287	3655	287	4089	EgrG_000381900,EgrG_000770200,EgrG_000843400,EgrG_000066400,EgrG_000088700,EgrG_000053200,EgrG_000077900,EgrG_000088800,EgrG_000098700,EgrG_000101100,EgrG_000101200,EgrG_000105400,EgrG_000113300,EgrG_000125800,EgrG_000126500,EgrG_000130200,EgrG_000130900,EgrG_000131600,EgrG_000142800,EgrG_000143300,EgrG_000154900,EgrG_000159700,EgrG_000159800,EgrG_000166300,EgrG_000169100,EgrG_000176600,EgrG_0001…
GO:BP	ion transport	GO:0006811	2.66773e-13	12.5739	286	3655	286	4089	EgrG_000061100,EgrG_000062500,EgrG_000062600,EgrG_000063700,EgrG_000065900,EgrG_000066000,EgrG_000080100,EgrG_000080200,EgrG_000080300,EgrG_000080600,EgrG_000090100,EgrG_000112000,EgrG_000117900,EgrG_000124300,EgrG_000126700,EgrG_000135700,EgrG_000143700,EgrG_000146200,EgrG_000146300,EgrG_000146400,EgrG_000165100,EgrG_000169800,EgrG_000173600,EgrG_000175000,EgrG_000182600,EgrG_000182700,EgrG_0001…
GO:BP	regulation of RNA metabolic process	GO:0051252	2.66773e-13	12.5739	286	3655	286	4089	EgrG_000381900,EgrG_000770200,EgrG_000843400,EgrG_000066400,EgrG_000088700,EgrG_000053200,EgrG_000077900,EgrG_000088800,EgrG_000098700,EgrG_000101100,EgrG_000101200,EgrG_000105400,EgrG_000113300,EgrG_000125800,EgrG_000126500,EgrG_000130200,EgrG_000130900,EgrG_000131600,EgrG_000142800,EgrG_000143300,EgrG_000154900,EgrG_000159700,EgrG_000159800,EgrG_000166300,EgrG_000169100,EgrG_000176600,EgrG_0001…
GO:BP	organonitrogen compound metabolic process	GO:1901564	3.67947e-13	12.4342	1333	3655	1260	4089	EgrG_000108200,EgrG_000179700,EgrG_000217600,EgrG_000444000,EgrG_000514200,EgrG_000593000,EgrG_000627900,EgrG_000677910,EgrG_000720100,EgrG_000736400,EgrG_000771900,EgrG_000772100,EgrG_000874800,EgrG_000875800,EgrG_000892100,EgrG_000986700,EgrG_001011600,EgrG_001088700,EgrG_000010300,EgrG_000058100,EgrG_000075800,EgrG_000077800,EgrG_000084000,EgrG_000094400,EgrG_000102400,EgrG_000103000,EgrG_0001…
GO:BP	peptide biosynthetic process	GO:0043043	4.56126e-13	12.3409	281	3655	281	4089	EgrG_000627900,EgrG_000720100,EgrG_000736400,EgrG_000771900,EgrG_000772100,EgrG_001011600,EgrG_000201600,EgrG_000527600,EgrG_000926100,EgrG_000101000,EgrG_000232500,EgrG_000245700,EgrG_000247750,EgrG_000451600,EgrG_000473400,EgrG_000514100,EgrG_000514850,EgrG_000555400,EgrG_000581500,EgrG_000591800,EgrG_000598500,EgrG_000608000,EgrG_000670900,EgrG_000676000,EgrG_000687600,EgrG_000776400,EgrG_0007…
GO:BP	cellular macromolecule biosynthetic process	GO:0034645	6.64388e-13	12.1776	440	3655	433	4089	EgrG_000627900,EgrG_000720100,EgrG_000736400,EgrG_000771900,EgrG_000772100,EgrG_001011600,EgrG_000094400,EgrG_000106500,EgrG_000116600,EgrG_000149300,EgrG_000169600,EgrG_000170800,EgrG_000181500,EgrG_000182900,EgrG_000201600,EgrG_000245500,EgrG_000247800,EgrG_000259800,EgrG_000365000,EgrG_000370300,EgrG_000370400,EgrG_000370800,EgrG_000397200,EgrG_000406400,EgrG_000429900,EgrG_000438600,EgrG_0004…
GO:BP	translation	GO:0006412	6.93613e-13	12.1589	277	3655	277	4089	EgrG_000627900,EgrG_000720100,EgrG_000736400,EgrG_000771900,EgrG_000772100,EgrG_001011600,EgrG_000201600,EgrG_000527600,EgrG_000926100,EgrG_000101000,EgrG_000232500,EgrG_000245700,EgrG_000247750,EgrG_000451600,EgrG_000473400,EgrG_000514100,EgrG_000514850,EgrG_000555400,EgrG_000581500,EgrG_000591800,EgrG_000598500,EgrG_000608000,EgrG_000670900,EgrG_000676000,EgrG_000687600,EgrG_000776400,EgrG_0007…
GO:BP	regulation of nucleic acid-templated transcription	GO:1903506	7.15612e-13	12.1453	276	3655	276	4089	EgrG_000381900,EgrG_000770200,EgrG_000843400,EgrG_000066400,EgrG_000088700,EgrG_000053200,EgrG_000077900,EgrG_000088800,EgrG_000098700,EgrG_000101100,EgrG_000101200,EgrG_000105400,EgrG_000113300,EgrG_000125800,EgrG_000126500,EgrG_000130200,EgrG_000130900,EgrG_000131600,EgrG_000142800,EgrG_000143300,EgrG_000154900,EgrG_000159700,EgrG_000159800,EgrG_000166300,EgrG_000176600,EgrG_000176700,EgrG_0001…
GO:BP	regulation of transcription, DNA-templated	GO:0006355	7.15612e-13	12.1453	276	3655	276	4089	EgrG_000381900,EgrG_000770200,EgrG_000843400,EgrG_000066400,EgrG_000088700,EgrG_000053200,EgrG_000077900,EgrG_000088800,EgrG_000098700,EgrG_000101100,EgrG_000101200,EgrG_000105400,EgrG_000113300,EgrG_000125800,EgrG_000126500,EgrG_000130200,EgrG_000130900,EgrG_000131600,EgrG_000142800,EgrG_000143300,EgrG_000154900,EgrG_000159700,EgrG_000159800,EgrG_000166300,EgrG_000176600,EgrG_000176700,EgrG_0001…
GO:BP	regulation of RNA biosynthetic process	GO:2001141	7.15612e-13	12.1453	276	3655	276	4089	EgrG_000381900,EgrG_000770200,EgrG_000843400,EgrG_000066400,EgrG_000088700,EgrG_000053200,EgrG_000077900,EgrG_000088800,EgrG_000098700,EgrG_000101100,EgrG_000101200,EgrG_000105400,EgrG_000113300,EgrG_000125800,EgrG_000126500,EgrG_000130200,EgrG_000130900,EgrG_000131600,EgrG_000142800,EgrG_000143300,EgrG_000154900,EgrG_000159700,EgrG_000159800,EgrG_000166300,EgrG_000176600,EgrG_000176700,EgrG_0001…
GO:BP	protein phosphorylation	GO:0006468	1.43552e-12	11.843	270	3655	270	4089	EgrG_000075800,EgrG_000131200,EgrG_000135700,EgrG_000182000,EgrG_000195400,EgrG_000196200,EgrG_000409500,EgrG_000445100,EgrG_000461400,EgrG_000504700,EgrG_000527600,EgrG_000554500,EgrG_000617300,EgrG_000619800,EgrG_000623200,EgrG_000641500,EgrG_000667600,EgrG_000758400,EgrG_000800500,EgrG_000817800,EgrG_000833200,EgrG_000836700,EgrG_000893600,EgrG_000906600,EgrG_000928050,EgrG_000962900,EgrG_0009…
GO:BP	peptide metabolic process	GO:0006518	1.65242e-12	11.7819	299	3655	298	4089	EgrG_000627900,EgrG_000720100,EgrG_000736400,EgrG_000771900,EgrG_000772100,EgrG_001011600,EgrG_000201600,EgrG_000341800,EgrG_000527600,EgrG_000761500,EgrG_000819800,EgrG_000866100,EgrG_000887800,EgrG_000907400,EgrG_000926100,EgrG_000101000,EgrG_000232500,EgrG_000245700,EgrG_000247750,EgrG_000451600,EgrG_000473400,EgrG_000514100,EgrG_000514850,EgrG_000555400,EgrG_000581500,EgrG_000591800,EgrG_0005…
GO:BP	regulation of primary metabolic process	GO:0080090	2.79991e-12	11.5529	386	3655	381	4089	EgrG_000077800,EgrG_000103000,EgrG_000103500,EgrG_000381900,EgrG_000419200,EgrG_000768700,EgrG_000770200,EgrG_000843400,EgrG_000881000,EgrG_001024900,EgrG_001181950,EgrG_000066400,EgrG_000088700,EgrG_000053200,EgrG_000070300,EgrG_000077900,EgrG_000088800,EgrG_000098700,EgrG_000101100,EgrG_000101200,EgrG_000105400,EgrG_000113300,EgrG_000125800,EgrG_000126500,EgrG_000130200,EgrG_000130900,EgrG_0001…
GO:BP	regulation of nitrogen compound metabolic process	GO:0051171	3.04645e-12	11.5162	385	3655	380	4089	EgrG_000077800,EgrG_000103000,EgrG_000103500,EgrG_000381900,EgrG_000419200,EgrG_000768700,EgrG_000770200,EgrG_000843400,EgrG_000881000,EgrG_001024900,EgrG_001181950,EgrG_000066400,EgrG_000088700,EgrG_000053200,EgrG_000070300,EgrG_000077900,EgrG_000088800,EgrG_000098700,EgrG_000101100,EgrG_000101200,EgrG_000105400,EgrG_000113300,EgrG_000125800,EgrG_000126500,EgrG_000130200,EgrG_000130900,EgrG_0001…
GO:BP	phosphorus metabolic process	GO:0006793	7.02069e-12	11.1536	671	3655	648	4089	EgrG_000064700,EgrG_000179700,EgrG_000236100,EgrG_000514200,EgrG_000593000,EgrG_000892100,EgrG_001088700,EgrG_000058100,EgrG_000075800,EgrG_000100900,EgrG_000103000,EgrG_000103500,EgrG_000131200,EgrG_000135700,EgrG_000149750,EgrG_000154100x,EgrG_000182000,EgrG_000186500,EgrG_000195400,EgrG_000196200,EgrG_000212300,EgrG_000214300,EgrG_000233900,EgrG_000245500,EgrG_000249000,EgrG_000251900,EgrG_000…
GO:BP	RNA metabolic process	GO:0016070	1.05711e-11	10.9759	652	3655	630	4089	EgrG_000986700,EgrG_001122900,EgrG_000095000,EgrG_000182000,EgrG_000381900,EgrG_000770200,EgrG_000843400,EgrG_000916610,EgrG_000926100,EgrG_001096200,EgrG_000066400,EgrG_000088700,EgrG_000053200,EgrG_000057400,EgrG_000066300,EgrG_000077900,EgrG_000079300,EgrG_000088100,EgrG_000088800,EgrG_000089200,EgrG_000089400,EgrG_000098700,EgrG_000101100,EgrG_000101200,EgrG_000105300,EgrG_000105400,EgrG_0001…
GO:BP	nucleic acid metabolic process	GO:0090304	1.8312e-11	10.7373	784	3655	752	4089	EgrG_000444000,EgrG_000875800,EgrG_000986700,EgrG_001122900,EgrG_000095000,EgrG_000100500,EgrG_000149300,EgrG_000182000,EgrG_000381900,EgrG_000438600,EgrG_000487300,EgrG_000770200,EgrG_000843400,EgrG_000916610,EgrG_000926100,EgrG_001096200,EgrG_000066400,EgrG_000088700,EgrG_000053200,EgrG_000057400,EgrG_000062800,EgrG_000066300,EgrG_000077900,EgrG_000079300,EgrG_000088100,EgrG_000088800,EgrG_0000…
GO:BP	regulation of gene expression	GO:0010468	5.7499e-11	10.2403	337	3655	333	4089	EgrG_000381900,EgrG_000770200,EgrG_000843400,EgrG_000066400,EgrG_000088700,EgrG_000053200,EgrG_000060800,EgrG_000077900,EgrG_000088800,EgrG_000089200,EgrG_000098700,EgrG_000101100,EgrG_000101200,EgrG_000105400,EgrG_000113300,EgrG_000125800,EgrG_000126500,EgrG_000130200,EgrG_000130900,EgrG_000131600,EgrG_000142800,EgrG_000143300,EgrG_000154900,EgrG_000159700,EgrG_000159800,EgrG_000166300,EgrG_0001…
GO:BP	amide biosynthetic process	GO:0043604	1.20873e-10	9.91767	286	3655	284	4089	EgrG_000627900,EgrG_000720100,EgrG_000736400,EgrG_000771900,EgrG_000772100,EgrG_001011600,EgrG_000201600,EgrG_000527600,EgrG_000926100,EgrG_000101000,EgrG_000232500,EgrG_000245700,EgrG_000247750,EgrG_000451600,EgrG_000473400,EgrG_000514100,EgrG_000514850,EgrG_000555400,EgrG_000581500,EgrG_000591800,EgrG_000598500,EgrG_000608000,EgrG_000670900,EgrG_000676000,EgrG_000687600,EgrG_000776400,EgrG_0007…
GO:BP	organic substance biosynthetic process	GO:1901576	1.2098e-10	9.91729	952	3655	905	4089	EgrG_000236100,EgrG_000593000,EgrG_000627900,EgrG_000720100,EgrG_000736400,EgrG_000771900,EgrG_000772100,EgrG_001011600,EgrG_000094400,EgrG_000100900,EgrG_000106500,EgrG_000116600,EgrG_000149300,EgrG_000154100x,EgrG_000169600,EgrG_000170800,EgrG_000181500,EgrG_000182900,EgrG_000201600,EgrG_000233900,EgrG_000245500,EgrG_000247800,EgrG_000249000,EgrG_000251900,EgrG_000259800,EgrG_000317700,EgrG_000…
GO:BP	regulation of metabolic process	GO:0019222	2.03315e-10	9.69183	418	3655	409	4089	EgrG_000077800,EgrG_000103000,EgrG_000103500,EgrG_000381900,EgrG_000419200,EgrG_000768700,EgrG_000770200,EgrG_000843400,EgrG_000881000,EgrG_001024900,EgrG_001181950,EgrG_000066400,EgrG_000088700,EgrG_000053200,EgrG_000060800,EgrG_000070300,EgrG_000077900,EgrG_000088800,EgrG_000089200,EgrG_000098700,EgrG_000101100,EgrG_000101200,EgrG_000105400,EgrG_000113300,EgrG_000125800,EgrG_000126500,EgrG_0001…
GO:BP	cellular biosynthetic process	GO:0044249	2.41029e-10	9.61793	943	3655	896	4089	EgrG_000593000,EgrG_000627900,EgrG_000720100,EgrG_000736400,EgrG_000771900,EgrG_000772100,EgrG_001011600,EgrG_000094400,EgrG_000100900,EgrG_000106500,EgrG_000116600,EgrG_000149300,EgrG_000154100x,EgrG_000169600,EgrG_000170800,EgrG_000181500,EgrG_000182900,EgrG_000201600,EgrG_000233900,EgrG_000245500,EgrG_000247800,EgrG_000249000,EgrG_000251900,EgrG_000259800,EgrG_000317700,EgrG_000321300,EgrG_000…
GO:BP	regulation of macromolecule metabolic process	GO:0060255	3.23809e-10	9.48971	413	3655	404	4089	EgrG_000077800,EgrG_000103000,EgrG_000103500,EgrG_000381900,EgrG_000419200,EgrG_000768700,EgrG_000770200,EgrG_000843400,EgrG_000881000,EgrG_001024900,EgrG_001181950,EgrG_000066400,EgrG_000088700,EgrG_000053200,EgrG_000060800,EgrG_000070300,EgrG_000077900,EgrG_000088800,EgrG_000089200,EgrG_000098700,EgrG_000101100,EgrG_000101200,EgrG_000105400,EgrG_000113300,EgrG_000125800,EgrG_000126500,EgrG_0001…
GO:BP	nucleobase-containing compound metabolic process	GO:0006139	7.11505e-10	9.14782	929	3655	882	4089	EgrG_000179700,EgrG_000444000,EgrG_000514200,EgrG_000593000,EgrG_000875800,EgrG_000986700,EgrG_001122900,EgrG_000095000,EgrG_000100500,EgrG_000149300,EgrG_000154100x,EgrG_000182000,EgrG_000317700,EgrG_000381900,EgrG_000437000,EgrG_000438600,EgrG_000483100,EgrG_000487300,EgrG_000504700,EgrG_000539900,EgrG_000554500,EgrG_000619800,EgrG_000770200,EgrG_000840050,EgrG_000843400,EgrG_000916610,EgrG_000…
GO:BP	cellular amide metabolic process	GO:0043603	9.4219e-10	9.02586	310	3655	306	4089	EgrG_000593000,EgrG_000627900,EgrG_000720100,EgrG_000736400,EgrG_000771900,EgrG_000772100,EgrG_001011600,EgrG_000201600,EgrG_000341800,EgrG_000506100,EgrG_000527600,EgrG_000761500,EgrG_000819800,EgrG_000866100,EgrG_000887800,EgrG_000907400,EgrG_000926100,EgrG_000101000,EgrG_000232500,EgrG_000245700,EgrG_000247750,EgrG_000451600,EgrG_000473400,EgrG_000514100,EgrG_000514850,EgrG_000555400,EgrG_0005…
GO:BP	ion transmembrane transport	GO:0034220	1.32682e-09	8.87719	210	3655	210	4089	EgrG_000061100,EgrG_000062500,EgrG_000062600,EgrG_000063700,EgrG_000080100,EgrG_000080200,EgrG_000080300,EgrG_000090100,EgrG_000112000,EgrG_000117900,EgrG_000124300,EgrG_000126700,EgrG_000135700,EgrG_000143700,EgrG_000146200,EgrG_000146300,EgrG_000146400,EgrG_000165100,EgrG_000169800,EgrG_000188100,EgrG_000204500,EgrG_000204600,EgrG_000209700,EgrG_000215200,EgrG_000215300,EgrG_000219100,EgrG_0002…
GO:BP	transport	GO:0006810	1.55251e-09	8.80896	743	3655	710	4089	EgrG_000045100,EgrG_000045200,EgrG_000083200,EgrG_000428900,EgrG_000433400,EgrG_000520500,EgrG_000700220,EgrG_000780400,EgrG_000828200,EgrG_000009500,EgrG_000017400,EgrG_000045000,EgrG_000057500,EgrG_000061100,EgrG_000062500,EgrG_000062600,EgrG_000063700,EgrG_000065900,EgrG_000066000,EgrG_000070400,EgrG_000079000,EgrG_000079100,EgrG_000080100,EgrG_000080200,EgrG_000080300,EgrG_000080600,EgrG_0000…
GO:BP	localization	GO:0051179	5.4095e-09	8.26684	766	3655	730	4089	EgrG_000045100,EgrG_000045200,EgrG_000083200,EgrG_000428900,EgrG_000433400,EgrG_000520500,EgrG_000700220,EgrG_000780400,EgrG_000828200,EgrG_000009500,EgrG_000017400,EgrG_000045000,EgrG_000057500,EgrG_000061100,EgrG_000062500,EgrG_000062600,EgrG_000063700,EgrG_000065900,EgrG_000066000,EgrG_000070400,EgrG_000079000,EgrG_000079100,EgrG_000080100,EgrG_000080200,EgrG_000080300,EgrG_000080600,EgrG_0000…
GO:BP	establishment of localization	GO:0051234	8.11438e-09	8.09074	748	3655	713	4089	EgrG_000045100,EgrG_000045200,EgrG_000083200,EgrG_000428900,EgrG_000433400,EgrG_000520500,EgrG_000700220,EgrG_000780400,EgrG_000828200,EgrG_000009500,EgrG_000017400,EgrG_000045000,EgrG_000057500,EgrG_000061100,EgrG_000062500,EgrG_000062600,EgrG_000063700,EgrG_000065900,EgrG_000066000,EgrG_000070400,EgrG_000079000,EgrG_000079100,EgrG_000080100,EgrG_000080200,EgrG_000080300,EgrG_000080600,EgrG_0000…
GO:BP	proteolysis	GO:0006508	1.91213e-08	7.71848	281	3655	277	4089	EgrG_000217600,EgrG_000444000,EgrG_000627900,EgrG_000874800,EgrG_000010300,EgrG_000077800,EgrG_000084000,EgrG_000102400,EgrG_000117200,EgrG_000143200,EgrG_000165600,EgrG_000297600,EgrG_000314400,EgrG_000341800,EgrG_000347500,EgrG_000419200,EgrG_000435100,EgrG_000468800,EgrG_000477900,EgrG_000535900,EgrG_000616300,EgrG_000737900,EgrG_000761500,EgrG_000768700,EgrG_000780700,EgrG_000814500,EgrG_0008…
GO:BP	cation transport	GO:0006812	4.70638e-08	7.32731	179	3655	179	4089	EgrG_000062500,EgrG_000062600,EgrG_000063700,EgrG_000080100,EgrG_000080200,EgrG_000080300,EgrG_000112000,EgrG_000117900,EgrG_000124300,EgrG_000126700,EgrG_000135700,EgrG_000143700,EgrG_000146200,EgrG_000146300,EgrG_000169800,EgrG_000188100,EgrG_000204500,EgrG_000204600,EgrG_000215200,EgrG_000215300,EgrG_000219100,EgrG_000227800,EgrG_000244800,EgrG_000251500,EgrG_000323700,EgrG_000330900,EgrG_0003…
GO:BP	nucleobase-containing compound biosynthetic process	GO:0034654	1.19369e-07	6.92311	444	3655	429	4089	EgrG_000149300,EgrG_000154100x,EgrG_000317700,EgrG_000381900,EgrG_000437000,EgrG_000438600,EgrG_000483100,EgrG_000487300,EgrG_000504700,EgrG_000554500,EgrG_000619800,EgrG_000770200,EgrG_000840050,EgrG_000843400,EgrG_000926100,EgrG_000928050,EgrG_000986400,EgrG_001004700,EgrG_001064800,EgrG_001092300,EgrG_900000400,EgrG_000066400,EgrG_000088700,EgrG_000053200,EgrG_000077900,EgrG_000088800,EgrG_000…
GO:BP	biosynthetic process	GO:0009058	1.2952e-07	6.88766	964	3655	908	4089	EgrG_000236100,EgrG_000593000,EgrG_000627900,EgrG_000720100,EgrG_000736400,EgrG_000771900,EgrG_000772100,EgrG_001011600,EgrG_000094400,EgrG_000100900,EgrG_000106500,EgrG_000116600,EgrG_000146100,EgrG_000149300,EgrG_000154100x,EgrG_000169600,EgrG_000170800,EgrG_000181500,EgrG_000182900,EgrG_000201600,EgrG_000233900,EgrG_000245500,EgrG_000247800,EgrG_000249000,EgrG_000251900,EgrG_000259800,EgrG_000…
GO:BP	microtubule-based process	GO:0007017	1.42211e-07	6.84707	169	3655	169	4089	EgrG_000886400,EgrG_001041900,EgrG_001049900,EgrG_001201100,EgrG_000877100,EgrG_000071800,EgrG_000104700,EgrG_000108700,EgrG_000150700,EgrG_000198400,EgrG_000227900,EgrG_000255900,EgrG_000432300,EgrG_000475900,EgrG_000498900,EgrG_000518900,EgrG_000536500,EgrG_000585100,EgrG_000592300,EgrG_000596000,EgrG_000596700,EgrG_000618250,EgrG_000621000,EgrG_000626900,EgrG_000629000,EgrG_000716000,EgrG_0007…
GO:BP	protein transport	GO:0015031	1.42211e-07	6.84707	169	3655	169	4089	EgrG_000045200,EgrG_000083200,EgrG_000520500,EgrG_000700220,EgrG_000780400,EgrG_000828200,EgrG_000070400,EgrG_000086800,EgrG_000092500,EgrG_000099200,EgrG_000108600,EgrG_000131100,EgrG_000135000,EgrG_000163800,EgrG_000167600,EgrG_000175300,EgrG_000188600,EgrG_000213300,EgrG_000254300,EgrG_000353300,EgrG_000414500,EgrG_000453000,EgrG_000466000,EgrG_000477100,EgrG_000498600,EgrG_000547850,EgrG_0006…
GO:BP	cellular aromatic compound metabolic process	GO:0006725	2.64882e-07	6.57695	953	3655	897	4089	EgrG_000179700,EgrG_000444000,EgrG_000514200,EgrG_000593000,EgrG_000875800,EgrG_000986700,EgrG_001122900,EgrG_000095000,EgrG_000100500,EgrG_000149300,EgrG_000154100x,EgrG_000182000,EgrG_000317700,EgrG_000381900,EgrG_000437000,EgrG_000438600,EgrG_000451100,EgrG_000483100,EgrG_000487300,EgrG_000504700,EgrG_000539900,EgrG_000554500,EgrG_000619800,EgrG_000770200,EgrG_000840050,EgrG_000843400,EgrG_000…
GO:BP	cation transmembrane transport	GO:0098655	7.09037e-07	6.14933	155	3655	155	4089	EgrG_000062500,EgrG_000062600,EgrG_000063700,EgrG_000080100,EgrG_000080200,EgrG_000080300,EgrG_000112000,EgrG_000117900,EgrG_000124300,EgrG_000126700,EgrG_000135700,EgrG_000143700,EgrG_000146200,EgrG_000146300,EgrG_000169800,EgrG_000188100,EgrG_000204500,EgrG_000204600,EgrG_000215200,EgrG_000215300,EgrG_000219100,EgrG_000227800,EgrG_000244800,EgrG_000251500,EgrG_000323700,EgrG_000342600,EgrG_0003…
GO:BP	cellular protein modification process	GO:0006464	1.12822e-06	5.9476	669	3655	635	4089	EgrG_000108200,EgrG_000627900,EgrG_000677910,EgrG_000874800,EgrG_000892100,EgrG_000986700,EgrG_001088700,EgrG_000058100,EgrG_000075800,EgrG_000094400,EgrG_000103000,EgrG_000103500,EgrG_000106500,EgrG_000116600,EgrG_000131200,EgrG_000135700,EgrG_000149750,EgrG_000169600,EgrG_000170800,EgrG_000181500,EgrG_000182000,EgrG_000182900,EgrG_000186500,EgrG_000195400,EgrG_000196200,EgrG_000214300,EgrG_0002…
GO:BP	protein modification process	GO:0036211	1.12822e-06	5.9476	669	3655	635	4089	EgrG_000108200,EgrG_000627900,EgrG_000677910,EgrG_000874800,EgrG_000892100,EgrG_000986700,EgrG_001088700,EgrG_000058100,EgrG_000075800,EgrG_000094400,EgrG_000103000,EgrG_000103500,EgrG_000106500,EgrG_000116600,EgrG_000131200,EgrG_000135700,EgrG_000149750,EgrG_000169600,EgrG_000170800,EgrG_000181500,EgrG_000182000,EgrG_000182900,EgrG_000186500,EgrG_000195400,EgrG_000196200,EgrG_000214300,EgrG_0002…
GO:BP	organic cyclic compound metabolic process	GO:1901360	1.28361e-06	5.89157	963	3655	904	4089	EgrG_000179700,EgrG_000236100,EgrG_000444000,EgrG_000514200,EgrG_000593000,EgrG_000875800,EgrG_000966500,EgrG_000986700,EgrG_001122900,EgrG_000095000,EgrG_000100500,EgrG_000149300,EgrG_000154100x,EgrG_000182000,EgrG_000317700,EgrG_000379500,EgrG_000381900,EgrG_000437000,EgrG_000438600,EgrG_000451100,EgrG_000483100,EgrG_000487300,EgrG_000504700,EgrG_000539900,EgrG_000554500,EgrG_000619800,EgrG_000…
GO:BP	protein localization	GO:0008104	1.63078e-06	5.7876	174	3655	173	4089	EgrG_000045200,EgrG_000083200,EgrG_000520500,EgrG_000700220,EgrG_000780400,EgrG_000828200,EgrG_000070400,EgrG_000086800,EgrG_000092500,EgrG_000099200,EgrG_000108600,EgrG_000131100,EgrG_000135000,EgrG_000163800,EgrG_000167600,EgrG_000175300,EgrG_000188600,EgrG_000213300,EgrG_000215800,EgrG_000251800,EgrG_000254300,EgrG_000353300,EgrG_000414500,EgrG_000453000,EgrG_000466000,EgrG_000477100,EgrG_0004…
GO:BP	establishment of protein localization	GO:0045184	1.79625e-06	5.74563	173	3655	172	4089	EgrG_000045200,EgrG_000083200,EgrG_000520500,EgrG_000700220,EgrG_000780400,EgrG_000828200,EgrG_000070400,EgrG_000086800,EgrG_000092500,EgrG_000099200,EgrG_000108600,EgrG_000131100,EgrG_000135000,EgrG_000163800,EgrG_000167600,EgrG_000175300,EgrG_000188600,EgrG_000213300,EgrG_000251800,EgrG_000254300,EgrG_000353300,EgrG_000414500,EgrG_000453000,EgrG_000466000,EgrG_000477100,EgrG_000498600,EgrG_0005…
GO:BP	heterocycle metabolic process	GO:0046483	1.81777e-06	5.74046	957	3655	898	4089	EgrG_000179700,EgrG_000444000,EgrG_000514200,EgrG_000593000,EgrG_000875800,EgrG_000986700,EgrG_001122900,EgrG_000095000,EgrG_000100500,EgrG_000149300,EgrG_000154100x,EgrG_000182000,EgrG_000317700,EgrG_000381900,EgrG_000437000,EgrG_000438600,EgrG_000451100,EgrG_000483100,EgrG_000487300,EgrG_000504700,EgrG_000539900,EgrG_000554500,EgrG_000619800,EgrG_000770200,EgrG_000840050,EgrG_000843400,EgrG_000…
GO:BP	inorganic ion transmembrane transport	GO:0098660	2.30006e-06	5.63826	144	3655	144	4089	EgrG_000062500,EgrG_000062600,EgrG_000063700,EgrG_000080100,EgrG_000080300,EgrG_000112000,EgrG_000117900,EgrG_000124300,EgrG_000126700,EgrG_000135700,EgrG_000143700,EgrG_000146200,EgrG_000146300,EgrG_000146400,EgrG_000169800,EgrG_000188100,EgrG_000204500,EgrG_000204600,EgrG_000215200,EgrG_000215300,EgrG_000219100,EgrG_000227800,EgrG_000244800,EgrG_000251500,EgrG_000323700,EgrG_000342600,EgrG_0003…
GO:BP	inorganic cation transmembrane transport	GO:0098662	3.21557e-06	5.49274	141	3655	141	4089	EgrG_000062500,EgrG_000062600,EgrG_000063700,EgrG_000080100,EgrG_000080300,EgrG_000112000,EgrG_000117900,EgrG_000124300,EgrG_000126700,EgrG_000135700,EgrG_000143700,EgrG_000146200,EgrG_000146300,EgrG_000169800,EgrG_000188100,EgrG_000204500,EgrG_000204600,EgrG_000215200,EgrG_000215300,EgrG_000219100,EgrG_000227800,EgrG_000244800,EgrG_000251500,EgrG_000323700,EgrG_000342600,EgrG_000391000,EgrG_0003…
GO:BP	metal ion transport	GO:0030001	9.02953e-06	5.04433	132	3655	132	4089	EgrG_000062500,EgrG_000062600,EgrG_000063700,EgrG_000080100,EgrG_000080300,EgrG_000112000,EgrG_000117900,EgrG_000124300,EgrG_000126700,EgrG_000135700,EgrG_000143700,EgrG_000146200,EgrG_000146300,EgrG_000169800,EgrG_000188100,EgrG_000204500,EgrG_000204600,EgrG_000215200,EgrG_000215300,EgrG_000219100,EgrG_000244800,EgrG_000251500,EgrG_000323700,EgrG_000330900,EgrG_000342600,EgrG_000394800,EgrG_0004…
GO:BP	nitrogen compound transport	GO:0071705	9.94688e-06	5.00231	199	3655	196	4089	EgrG_000045200,EgrG_000083200,EgrG_000520500,EgrG_000700220,EgrG_000780400,EgrG_000828200,EgrG_000065900,EgrG_000066000,EgrG_000070400,EgrG_000086800,EgrG_000092500,EgrG_000099200,EgrG_000108600,EgrG_000111600,EgrG_000127200,EgrG_000127300,EgrG_000131100,EgrG_000135000,EgrG_000163800,EgrG_000164300,EgrG_000167600,EgrG_000175300,EgrG_000188600,EgrG_000213300,EgrG_000254300,EgrG_000341500,EgrG_0003…
GO:BP	macromolecule modification	GO:0043412	1.39855e-05	4.85432	728	3655	686	4089	EgrG_000108200,EgrG_000627900,EgrG_000677910,EgrG_000874800,EgrG_000892100,EgrG_000986700,EgrG_001088700,EgrG_000058100,EgrG_000075800,EgrG_000094400,EgrG_000095000,EgrG_000103000,EgrG_000103500,EgrG_000106500,EgrG_000116600,EgrG_000131200,EgrG_000135700,EgrG_000149750,EgrG_000169600,EgrG_000170800,EgrG_000181500,EgrG_000182000,EgrG_000182900,EgrG_000186500,EgrG_000195400,EgrG_000196200,EgrG_0002…
GO:BP	transcription by RNA polymerase II	GO:0006366	1.73832e-05	4.75987	126	3655	126	4089	EgrG_000066400,EgrG_000088700,EgrG_000077900,EgrG_000101200,EgrG_000130200,EgrG_000130900,EgrG_000143300,EgrG_000154900,EgrG_000159800,EgrG_000167000,EgrG_000176600,EgrG_000176700,EgrG_000186900,EgrG_000204400,EgrG_000215900,EgrG_000232400,EgrG_000238100,EgrG_000247750,EgrG_000255500,EgrG_000279300,EgrG_000334600,EgrG_000377500,EgrG_000378700,EgrG_000380300,EgrG_000380700,EgrG_000394900,EgrG_0004…
GO:BP	aromatic compound biosynthetic process	GO:0019438	4.54431e-05	4.34253	464	3655	442	4089	EgrG_000149300,EgrG_000154100x,EgrG_000317700,EgrG_000381900,EgrG_000437000,EgrG_000438600,EgrG_000451100,EgrG_000483100,EgrG_000487300,EgrG_000504700,EgrG_000554500,EgrG_000619800,EgrG_000770200,EgrG_000840050,EgrG_000843400,EgrG_000926100,EgrG_000928050,EgrG_000986400,EgrG_001004700,EgrG_001064800,EgrG_001092300,EgrG_001125900,EgrG_900000400,EgrG_000066400,EgrG_000088700,EgrG_000053200,EgrG_000…
GO:BP	dephosphorylation	GO:0016311	6.05e-05	4.21824	115	3655	115	4089	EgrG_000892100,EgrG_001088700,EgrG_000058100,EgrG_000103000,EgrG_000103500,EgrG_000149750,EgrG_000186500,EgrG_000214300,EgrG_000283300,EgrG_000284000,EgrG_000466900,EgrG_000482400,EgrG_000635000,EgrG_000655200,EgrG_000752700,EgrG_000881000,EgrG_001055900,EgrG_001082700,EgrG_001133800,EgrG_001151400,EgrG_000208300,EgrG_000247700,EgrG_000255500,EgrG_000495900,EgrG_000638700,EgrG_000185500,EgrG_0002…
GO:BP	carbohydrate metabolic process	GO:0005975	7.52467e-05	4.12351	113	3655	113	4089	EgrG_000179700,EgrG_000514200,EgrG_000182900,EgrG_000315000,EgrG_000494800,EgrG_000539900,EgrG_000568500,EgrG_000582300,EgrG_000585800,EgrG_000605100,EgrG_000634800,EgrG_000655200,EgrG_000741700,EgrG_000753100,EgrG_000798500,EgrG_000827800,EgrG_000925200,EgrG_000853000,EgrG_000571200,EgrG_000571500,EgrG_000638700,EgrG_000657000,EgrG_000715400,EgrG_000717300,EgrG_000717400,EgrG_000990400,EgrG_0009…
GO:BP	regulation of transcription by RNA polymerase II	GO:0006357	0.000235574	3.62787	103	3655	103	4089	EgrG_000077900,EgrG_000101200,EgrG_000130200,EgrG_000130900,EgrG_000143300,EgrG_000154900,EgrG_000159800,EgrG_000176600,EgrG_000176700,EgrG_000186900,EgrG_000204400,EgrG_000215900,EgrG_000232400,EgrG_000238100,EgrG_000247750,EgrG_000255500,EgrG_000279300,EgrG_000334600,EgrG_000377500,EgrG_000378700,EgrG_000380300,EgrG_000380700,EgrG_000394900,EgrG_000424700,EgrG_000431700,EgrG_000444300,EgrG_0004…
GO:BP	organonitrogen compound biosynthetic process	GO:1901566	0.00026551	3.57592	464	3655	440	4089	EgrG_000627900,EgrG_000720100,EgrG_000736400,EgrG_000771900,EgrG_000772100,EgrG_001011600,EgrG_000094400,EgrG_000106500,EgrG_000116600,EgrG_000154100x,EgrG_000169600,EgrG_000170800,EgrG_000181500,EgrG_000182900,EgrG_000201600,EgrG_000245500,EgrG_000247800,EgrG_000259800,EgrG_000340600,EgrG_000365000,EgrG_000370300,EgrG_000370400,EgrG_000370800,EgrG_000397200,EgrG_000406400,EgrG_000429900,EgrG_000…
GO:BP	heterocycle biosynthetic process	GO:0018130	0.000435647	3.36087	469	3655	444	4089	EgrG_000149300,EgrG_000154100x,EgrG_000317700,EgrG_000381900,EgrG_000437000,EgrG_000438600,EgrG_000451100,EgrG_000483100,EgrG_000487300,EgrG_000504700,EgrG_000554500,EgrG_000619800,EgrG_000770200,EgrG_000840050,EgrG_000843400,EgrG_000926100,EgrG_000928050,EgrG_000986400,EgrG_001004700,EgrG_001064800,EgrG_001092300,EgrG_001125900,EgrG_900000400,EgrG_000066400,EgrG_000088700,EgrG_000053200,EgrG_000…
GO:BP	organic cyclic compound biosynthetic process	GO:1901362	0.000699133	3.15544	474	3655	448	4089	EgrG_000236100,EgrG_000593000,EgrG_000149300,EgrG_000154100x,EgrG_000317700,EgrG_000379500,EgrG_000381900,EgrG_000437000,EgrG_000438600,EgrG_000451100,EgrG_000483100,EgrG_000487300,EgrG_000504700,EgrG_000554500,EgrG_000619800,EgrG_000770200,EgrG_000840050,EgrG_000843400,EgrG_000926100,EgrG_000928050,EgrG_000986400,EgrG_001004700,EgrG_001064800,EgrG_001092300,EgrG_001125900,EgrG_900000400,EgrG_000…
GO:BP	G protein-coupled receptor signaling pathway	GO:0007186	0.00100008	2.99996	90	3655	90	4089	EgrG_000043500,EgrG_000066200,EgrG_000070900,EgrG_000074700,EgrG_000077100,EgrG_000144000,EgrG_000174300,EgrG_000186600,EgrG_000221900,EgrG_000232000,EgrG_000234800,EgrG_000259000,EgrG_000296700,EgrG_000319800,EgrG_000334700,EgrG_000356400,EgrG_000364400,EgrG_000431100,EgrG_000433200,EgrG_000447900,EgrG_000457100,EgrG_000490100,EgrG_000500000,EgrG_000503500,EgrG_000591300,EgrG_000598600,EgrG_0006…
GO:BP	cellular protein catabolic process	GO:0044257	0.00122833	2.91069	88	3655	88	4089	EgrG_000444000,EgrG_000627900,EgrG_000874800,EgrG_000477900,EgrG_000737900,EgrG_000768700,EgrG_001189600,EgrG_000062300,EgrG_000069420,EgrG_000195600,EgrG_000196100,EgrG_000252500,EgrG_000440700,EgrG_000481200,EgrG_000590200,EgrG_000682700,EgrG_000750500,EgrG_000759300,EgrG_000864950,EgrG_000877400,EgrG_001064900,EgrG_001101900,EgrG_001120300,EgrG_001150600,EgrG_001182700,EgrG_001190500,EgrG_0001…
GO:BP	proteolysis involved in cellular protein catabolic process	GO:0051603	0.00122833	2.91069	88	3655	88	4089	EgrG_000444000,EgrG_000627900,EgrG_000874800,EgrG_000477900,EgrG_000737900,EgrG_000768700,EgrG_001189600,EgrG_000062300,EgrG_000069420,EgrG_000195600,EgrG_000196100,EgrG_000252500,EgrG_000440700,EgrG_000481200,EgrG_000590200,EgrG_000682700,EgrG_000750500,EgrG_000759300,EgrG_000864950,EgrG_000877400,EgrG_001064900,EgrG_001101900,EgrG_001120300,EgrG_001150600,EgrG_001182700,EgrG_001190500,EgrG_0001…
GO:BP	intracellular protein transport	GO:0006886	0.00136153	2.86597	87	3655	87	4089	EgrG_000828200,EgrG_000070400,EgrG_000086800,EgrG_000099200,EgrG_000108600,EgrG_000163800,EgrG_000188600,EgrG_000213300,EgrG_000353300,EgrG_000477100,EgrG_000744900,EgrG_000746800,EgrG_000749400,EgrG_000773900,EgrG_000774200,EgrG_000968900,EgrG_000999100,EgrG_001114600,EgrG_001127300,EgrG_001129500,EgrG_001183100,EgrG_000044900,EgrG_000063800,EgrG_000064300,EgrG_000064500,EgrG_000065450,EgrG_0000…
GO:BP	regulation of cellular protein metabolic process	GO:0032268	0.00290182	2.53733	103	3655	102	4089	EgrG_000077800,EgrG_000103000,EgrG_000103500,EgrG_000419200,EgrG_000768700,EgrG_000881000,EgrG_001024900,EgrG_001181950,EgrG_000070300,EgrG_000247700,EgrG_000440700,EgrG_000513600,EgrG_000676000,EgrG_000776400,EgrG_001076100,EgrG_001101900,EgrG_001187400,EgrG_001190500,EgrG_000119000,EgrG_000223000,EgrG_001187600,EgrG_000775600,EgrG_000786500,EgrG_000790900,EgrG_000924900,EgrG_001010100,EgrG_0002…
GO:BP	protein dephosphorylation	GO:0006470	0.00296841	2.52748	80	3655	80	4089	EgrG_000892100,EgrG_001088700,EgrG_000058100,EgrG_000103000,EgrG_000103500,EgrG_000149750,EgrG_000186500,EgrG_000214300,EgrG_000466900,EgrG_000881000,EgrG_001055900,EgrG_001082700,EgrG_001133800,EgrG_000208300,EgrG_000247700,EgrG_000255500,EgrG_000495900,EgrG_000185500,EgrG_000211200,EgrG_000218400,EgrG_000221800,EgrG_000417700,EgrG_000522800,EgrG_000590900,EgrG_000601200,EgrG_000697500,EgrG_0007…
GO:BP	cell surface receptor signaling pathway	GO:0007166	0.00369012	2.43296	78	3655	78	4089	EgrG_000874800,EgrG_000044100,EgrG_000056100,EgrG_000069600,EgrG_000085700,EgrG_000089300,EgrG_000165100,EgrG_000192500,EgrG_000195400,EgrG_000208200,EgrG_000215000,EgrG_000257300,EgrG_000296700,EgrG_000337600,EgrG_000438200,EgrG_000462600,EgrG_000499600,EgrG_000499700,EgrG_000500000,EgrG_000528400,EgrG_000587400,EgrG_000591600,EgrG_000618700,EgrG_000636500,EgrG_000641500,EgrG_000665500,EgrG_0006…
GO:BP	modification-dependent protein catabolic process	GO:0019941	0.00453637	2.34329	76	3655	76	4089	EgrG_000444000,EgrG_000627900,EgrG_000874800,EgrG_000477900,EgrG_000737900,EgrG_001189600,EgrG_000069420,EgrG_000195600,EgrG_000196100,EgrG_000440700,EgrG_000682700,EgrG_000750500,EgrG_000759300,EgrG_000864950,EgrG_000877400,EgrG_001064900,EgrG_001120300,EgrG_001182700,EgrG_000324100,EgrG_000965600,EgrG_000965900,EgrG_000042300,EgrG_000774050,EgrG_000807400,EgrG_000915300,EgrG_000946200,EgrG_0010…
GO:BP	modification-dependent macromolecule catabolic process	GO:0043632	0.00453637	2.34329	76	3655	76	4089	EgrG_000444000,EgrG_000627900,EgrG_000874800,EgrG_000477900,EgrG_000737900,EgrG_001189600,EgrG_000069420,EgrG_000195600,EgrG_000196100,EgrG_000440700,EgrG_000682700,EgrG_000750500,EgrG_000759300,EgrG_000864950,EgrG_000877400,EgrG_001064900,EgrG_001120300,EgrG_001182700,EgrG_000324100,EgrG_000965600,EgrG_000965900,EgrG_000042300,EgrG_000774050,EgrG_000807400,EgrG_000915300,EgrG_000946200,EgrG_0010…
GO:BP	RNA splicing	GO:0008380	0.00497574	2.30314	75	3655	75	4089	EgrG_000113000,EgrG_000116200,EgrG_000119900,EgrG_000151700,EgrG_000169100,EgrG_000181000,EgrG_000188400,EgrG_000191400,EgrG_000201900,EgrG_000216600,EgrG_000231500,EgrG_000243200,EgrG_000246100,EgrG_000377800,EgrG_000389400,EgrG_000412900,EgrG_000414400,EgrG_000416750,EgrG_000425700,EgrG_000444700,EgrG_000458700,EgrG_000472500,EgrG_000481100,EgrG_000482100,EgrG_000523900,EgrG_000551900,EgrG_0005…
GO:BP	ubiquitin-dependent protein catabolic process	GO:0006511	0.00497574	2.30314	75	3655	75	4089	EgrG_000444000,EgrG_000627900,EgrG_000874800,EgrG_000477900,EgrG_000737900,EgrG_001189600,EgrG_000069420,EgrG_000195600,EgrG_000196100,EgrG_000440700,EgrG_000682700,EgrG_000750500,EgrG_000759300,EgrG_000864950,EgrG_000877400,EgrG_001064900,EgrG_001120300,EgrG_001182700,EgrG_000965600,EgrG_000965900,EgrG_000042300,EgrG_000774050,EgrG_000807400,EgrG_000915300,EgrG_000946200,EgrG_001011300,EgrG_0010…
GO:BP	cytoskeleton organization	GO:0007010	0.00560212	2.25165	115	3655	113	4089	EgrG_000886400,EgrG_000902700,EgrG_001084800,EgrG_001056400,EgrG_000481600,EgrG_000877100,EgrG_000104700,EgrG_000108700,EgrG_000801400,EgrG_001048300,EgrG_000151600,EgrG_000689700,EgrG_000983700,EgrG_000085100,EgrG_000181100,EgrG_000204800,EgrG_000242300,EgrG_000257920,EgrG_000258500,EgrG_000258700,EgrG_000305600,EgrG_000359700,EgrG_000456000,EgrG_000480700,EgrG_000486600,EgrG_000533700,EgrG_0005…
GO:BP	movement of cell or subcellular component	GO:0006928	0.00672014	2.17262	72	3655	72	4089	EgrG_000212300,EgrG_000318750,EgrG_000634200,EgrG_000771300,EgrG_000842900,EgrG_000968100,EgrG_001041900,EgrG_001054400,EgrG_000071800,EgrG_000150700,EgrG_000198400,EgrG_000227900,EgrG_000255900,EgrG_000432300,EgrG_000475900,EgrG_000498900,EgrG_000518900,EgrG_000536500,EgrG_000585100,EgrG_000592300,EgrG_000596000,EgrG_000596700,EgrG_000618250,EgrG_000621000,EgrG_000626900,EgrG_000629000,EgrG_0007…
GO:BP	cellular macromolecule localization	GO:0070727	0.00672014	2.17262	94	3655	93	4089	EgrG_000828200,EgrG_000070400,EgrG_000086800,EgrG_000099200,EgrG_000108600,EgrG_000131100,EgrG_000163800,EgrG_000188600,EgrG_000213300,EgrG_000215800,EgrG_000251800,EgrG_000353300,EgrG_000477100,EgrG_000699300,EgrG_000744900,EgrG_000746800,EgrG_000749400,EgrG_000773900,EgrG_000774200,EgrG_000968900,EgrG_000999100,EgrG_001114600,EgrG_001117400,EgrG_001127300,EgrG_001129500,EgrG_001183100,EgrG_0000…
GO:BP	cellular protein localization	GO:0034613	0.00672014	2.17262	94	3655	93	4089	EgrG_000828200,EgrG_000070400,EgrG_000086800,EgrG_000099200,EgrG_000108600,EgrG_000131100,EgrG_000163800,EgrG_000188600,EgrG_000213300,EgrG_000215800,EgrG_000251800,EgrG_000353300,EgrG_000477100,EgrG_000699300,EgrG_000744900,EgrG_000746800,EgrG_000749400,EgrG_000773900,EgrG_000774200,EgrG_000968900,EgrG_000999100,EgrG_001114600,EgrG_001117400,EgrG_001127300,EgrG_001129500,EgrG_001183100,EgrG_0000…
GO:BP	protein modification by small protein conjugation or removal	GO:0070647	0.0072207	2.14142	112	3655	110	4089	EgrG_000108200,EgrG_000627900,EgrG_000677910,EgrG_000874800,EgrG_000986700,EgrG_000314400,EgrG_000477900,EgrG_000639000,EgrG_000717600,EgrG_000739300,EgrG_000768700,EgrG_000857700,EgrG_000934700,EgrG_001079500,EgrG_001189600,EgrG_000066400,EgrG_000088700,EgrG_000069420,EgrG_000116200,EgrG_000179500,EgrG_000540000,EgrG_000609800,EgrG_000625000,EgrG_000627400,EgrG_000765500,EgrG_000776200,EgrG_0009…
GO:BP	translational initiation	GO:0006413	0.00927492	2.03269	69	3655	69	4089	EgrG_000527600,EgrG_000101000,EgrG_000245700,EgrG_000247750,EgrG_000451600,EgrG_000473400,EgrG_000514100,EgrG_000514850,EgrG_000555400,EgrG_000591800,EgrG_000608000,EgrG_000687600,EgrG_000780500,EgrG_000816500,EgrG_000846500,EgrG_001020400,EgrG_001025500,EgrG_000150000,EgrG_000183600,EgrG_000666300,EgrG_001193600,EgrG_000068000,EgrG_000068700,EgrG_000117100,EgrG_000128100,EgrG_000297200,EgrG_0004…
GO:BP	nucleic acid phosphodiester bond hydrolysis	GO:0090305	0.0102921	1.9875	68	3655	68	4089	EgrG_000100500,EgrG_000182000,EgrG_000438600,EgrG_001096200,EgrG_000095850,EgrG_000145400,EgrG_000184200,EgrG_000197300,EgrG_000244900,EgrG_000321400,EgrG_000433100,EgrG_000614500,EgrG_000632800,EgrG_000744400,EgrG_000844500,EgrG_000878900,EgrG_000973700,EgrG_001015000,EgrG_001079000,EgrG_001090300,EgrG_001094900,EgrG_001187400,EgrG_001195800,EgrG_000181800,EgrG_000545600,EgrG_000887200,EgrG_0000…
GO:BP	protein ubiquitination	GO:0016567	0.0143506	1.84313	65	3655	65	4089	EgrG_000108200,EgrG_000627900,EgrG_000677910,EgrG_000874800,EgrG_000477900,EgrG_000639000,EgrG_000717600,EgrG_000739300,EgrG_000768700,EgrG_000857700,EgrG_000934700,EgrG_001079500,EgrG_001189600,EgrG_000069420,EgrG_000116200,EgrG_000179500,EgrG_000609800,EgrG_000625000,EgrG_000765500,EgrG_000776200,EgrG_000980200,EgrG_001044900,EgrG_001179800,EgrG_000711500,EgrG_000775500,EgrG_000965600,EgrG_0000…
GO:BP	organic substance catabolic process	GO:1901575	0.0149448	1.82551	195	3655	187	4089	EgrG_000179700,EgrG_000444000,EgrG_000514200,EgrG_000627900,EgrG_000874800,EgrG_000966500,EgrG_000199200,EgrG_000242100,EgrG_000249000,EgrG_000477900,EgrG_000506100,EgrG_000539900,EgrG_000585800,EgrG_000655200,EgrG_000674800,EgrG_000737900,EgrG_000761500,EgrG_000768700,EgrG_001069200,EgrG_001189600,EgrG_000062300,EgrG_000069420,EgrG_000195600,EgrG_000196100,EgrG_000252500,EgrG_000440700,EgrG_0004…
GO:BP	mRNA processing	GO:0006397	0.0182077	1.73974	102	3655	100	4089	EgrG_000182000,EgrG_000088100,EgrG_000089200,EgrG_000113000,EgrG_000116200,EgrG_000118700,EgrG_000119900,EgrG_000151700,EgrG_000169100,EgrG_000181000,EgrG_000188400,EgrG_000191400,EgrG_000197300,EgrG_000201900,EgrG_000202800,EgrG_000208300,EgrG_000216600,EgrG_000231500,EgrG_000237200,EgrG_000243200,EgrG_000244600,EgrG_000246100,EgrG_000252900,EgrG_000377800,EgrG_000389400,EgrG_000392300,EgrG_0004…
GO:BP	negative regulation of cellular metabolic process	GO:0031324	0.0196175	1.70736	62	3655	62	4089	EgrG_000077800,EgrG_000419200,EgrG_001181950,EgrG_000070300,EgrG_000247700,EgrG_000457300,EgrG_000498200,EgrG_000525920,EgrG_000580400,EgrG_000581500,EgrG_000598500,EgrG_000772600,EgrG_000776400,EgrG_000789600,EgrG_000795100,EgrG_000971800,EgrG_001027400,EgrG_001099200,EgrG_001156500,EgrG_001156600,EgrG_000079900,EgrG_000789200,EgrG_000453200,EgrG_000816600,EgrG_000873100,EgrG_000569100,EgrG_0008…
GO:BP	generation of precursor metabolites and energy	GO:0006091	0.0238394	1.62271	99	3655	97	4089	EgrG_000179700,EgrG_000514200,EgrG_000074500,EgrG_000085900,EgrG_000190600,EgrG_000421550,EgrG_000539900,EgrG_000568500,EgrG_000589500,EgrG_000598300,EgrG_000619200,EgrG_000687800,EgrG_000703000,EgrG_000840200,EgrG_000880800,EgrG_000980600,EgrG_001043550,EgrG_900000000,EgrG_900000100,EgrG_900000300,EgrG_900000600,EgrG_900000700,EgrG_900000800,EgrG_900000900,EgrG_000519200,EgrG_000571200,EgrG_0005…
GO:BP	microtubule-based movement	GO:0007018	0.0239434	1.62081	60	3655	60	4089	EgrG_001041900,EgrG_000071800,EgrG_000150700,EgrG_000198400,EgrG_000227900,EgrG_000255900,EgrG_000432300,EgrG_000475900,EgrG_000498900,EgrG_000518900,EgrG_000536500,EgrG_000585100,EgrG_000592300,EgrG_000596000,EgrG_000596700,EgrG_000618250,EgrG_000621000,EgrG_000626900,EgrG_000629000,EgrG_000716000,EgrG_000725200,EgrG_000778100,EgrG_000832000,EgrG_000868400,EgrG_000872700,EgrG_000893200,EgrG_0009…
GO:BP	negative regulation of nitrogen compound metabolic process	GO:0051172	0.0239434	1.62081	60	3655	60	4089	EgrG_000077800,EgrG_000419200,EgrG_001181950,EgrG_000070300,EgrG_000247700,EgrG_000457300,EgrG_000498200,EgrG_000580400,EgrG_000581500,EgrG_000598500,EgrG_000772600,EgrG_000776400,EgrG_000789600,EgrG_000795100,EgrG_000971800,EgrG_001027400,EgrG_001099200,EgrG_001156500,EgrG_001156600,EgrG_000789200,EgrG_000453200,EgrG_000816600,EgrG_000873100,EgrG_000569100,EgrG_000802600,EgrG_000159200,EgrG_0008…
GO:BP	catabolic process	GO:0009056	0.0314063	1.50298	211	3655	201	4089	EgrG_000179700,EgrG_000444000,EgrG_000514200,EgrG_000627900,EgrG_000874800,EgrG_000966500,EgrG_000199200,EgrG_000242100,EgrG_000249000,EgrG_000477900,EgrG_000506100,EgrG_000539900,EgrG_000585800,EgrG_000655200,EgrG_000674800,EgrG_000737900,EgrG_000761500,EgrG_000768700,EgrG_000863500,EgrG_001069200,EgrG_001158000,EgrG_001189600,EgrG_000098800,EgrG_000458100,EgrG_001055800,EgrG_000062300,EgrG_0000…
GO:BP	regulation of signaling	GO:0023051	0.0330738	1.48052	57	3655	57	4089	EgrG_000089300,EgrG_000778400,EgrG_000791000,EgrG_000825400,EgrG_000919900,EgrG_001048200,EgrG_000149000,EgrG_000443000,EgrG_000708200,EgrG_000841700,EgrG_000060700,EgrG_000097200,EgrG_000359000,EgrG_000589800,EgrG_000666200,EgrG_000932700,EgrG_000953000,EgrG_001074800,EgrG_001120400,EgrG_000488200,EgrG_001132600,EgrG_000424900,EgrG_000788100,EgrG_000453200,EgrG_000624800,EgrG_000898800,EgrG_0010…
GO:BP	potassium ion transport	GO:0006813	0.0367221	1.43507	56	3655	56	4089	EgrG_000080300,EgrG_000112000,EgrG_000135700,EgrG_000169800,EgrG_000204500,EgrG_000204600,EgrG_000215200,EgrG_000215300,EgrG_000323700,EgrG_000330900,EgrG_000342600,EgrG_000394800,EgrG_000413500,EgrG_000428400,EgrG_000442100,EgrG_000448900,EgrG_000484000,EgrG_000532400,EgrG_000535500,EgrG_000570000,EgrG_000583100,EgrG_000610200,EgrG_000637800,EgrG_000667100,EgrG_000749100,EgrG_000791000,EgrG_0008…
GO:BP	regulation of cell communication	GO:0010646	0.0407751	1.3896	55	3655	55	4089	EgrG_000089300,EgrG_000778400,EgrG_000791000,EgrG_000825400,EgrG_000919900,EgrG_001048200,EgrG_000149000,EgrG_000443000,EgrG_000708200,EgrG_000841700,EgrG_000060700,EgrG_000097200,EgrG_000359000,EgrG_000589800,EgrG_000666200,EgrG_000932700,EgrG_000953000,EgrG_001074800,EgrG_001120400,EgrG_000488200,EgrG_001132600,EgrG_000453200,EgrG_000624800,EgrG_000898800,EgrG_001091600,EgrG_001102600,EgrG_0011…
GO:BP	ATP metabolic process	GO:0046034	0.0452778	1.34411	54	3655	54	4089	EgrG_000179700,EgrG_000514200,EgrG_000074500,EgrG_000539900,EgrG_000589500,EgrG_000598300,EgrG_000703000,EgrG_001064800,EgrG_001092300,EgrG_900000000,EgrG_900000300,EgrG_900000400,EgrG_900000800,EgrG_000183100,EgrG_000571200,EgrG_000571500,EgrG_000715400,EgrG_000720500,EgrG_000752000,EgrG_000990400,EgrG_000991700,EgrG_001001900,EgrG_001035200,EgrG_001035400,EgrG_001043100,EgrG_001077900,EgrG_0010…
GO:BP	cellular catabolic process	GO:0044248	0.0462123	1.33524	165	3655	158	4089	EgrG_000444000,EgrG_000627900,EgrG_000874800,EgrG_000966500,EgrG_000477900,EgrG_000506100,EgrG_000674800,EgrG_000737900,EgrG_000761500,EgrG_000768700,EgrG_000863500,EgrG_001158000,EgrG_001189600,EgrG_000098800,EgrG_000458100,EgrG_001055800,EgrG_000062300,EgrG_000069420,EgrG_000195600,EgrG_000196100,EgrG_000252500,EgrG_000440700,EgrG_000481200,EgrG_000590200,EgrG_000629800,EgrG_000632800,EgrG_0006…
GO:CC	membrane	GO:0016020	5.93047e-41	40.2269	2247	3855	2247	3971	EgrG_000083200,EgrG_000236900,EgrG_000433400,EgrG_000479900,EgrG_000712100,EgrG_000780400,EgrG_000828200,EgrG_000889100,EgrG_000892100,EgrG_000966500,EgrG_001088700,EgrG_000007700,EgrG_000009500,EgrG_000010300,EgrG_000017400,EgrG_000040350,EgrG_000040800,EgrG_000042800,EgrG_000043500,EgrG_000043900,EgrG_000044100,EgrG_000045000,EgrG_000045600,EgrG_000045800,EgrG_000046200,EgrG_000052400,EgrG_0000…
GO:CC	integral component of membrane	GO:0016021	3.96619e-35	34.4016	2025	3855	2025	3971	EgrG_000083200,EgrG_000007700,EgrG_000009500,EgrG_000010300,EgrG_000017400,EgrG_000040350,EgrG_000040800,EgrG_000042800,EgrG_000043500,EgrG_000043900,EgrG_000044100,EgrG_000045000,EgrG_000045600,EgrG_000045800,EgrG_000046200,EgrG_000052400,EgrG_000054200,EgrG_000054270,EgrG_000054300,EgrG_000055300,EgrG_000055400,EgrG_000056100,EgrG_000056200,EgrG_000056500,EgrG_000056700,EgrG_000057500,EgrG_0000…
GO:CC	intrinsic component of membrane	GO:0031224	3.96619e-35	34.4016	2027	3855	2027	3971	EgrG_000083200,EgrG_000007700,EgrG_000009500,EgrG_000010300,EgrG_000017400,EgrG_000040350,EgrG_000040800,EgrG_000042800,EgrG_000043500,EgrG_000043900,EgrG_000044100,EgrG_000045000,EgrG_000045600,EgrG_000045800,EgrG_000046200,EgrG_000052400,EgrG_000054200,EgrG_000054270,EgrG_000054300,EgrG_000055300,EgrG_000055400,EgrG_000056100,EgrG_000056200,EgrG_000056500,EgrG_000056700,EgrG_000057500,EgrG_0000…
GO:CC	cellular anatomical entity	GO:0110165	5.98887e-28	27.2227	3892	3855	3808	3971	EgrG_000045100,EgrG_000045200,EgrG_000063620,EgrG_000064700,EgrG_000083200,EgrG_000108200,EgrG_000179700,EgrG_000217600,EgrG_000236100,EgrG_000236900,EgrG_000428900,EgrG_000433400,EgrG_000444000,EgrG_000479900,EgrG_000514200,EgrG_000517350,EgrG_000520500,EgrG_000590000,EgrG_000593000,EgrG_000627900,EgrG_000677910,EgrG_000700220,EgrG_000702700,EgrG_000712100,EgrG_000720100,EgrG_000736400,EgrG_0007…
GO:CC	intracellular membrane-bounded organelle	GO:0043231	3.95469e-18	17.4029	1349	3855	1348	3971	EgrG_000045100,EgrG_000108200,EgrG_000236900,EgrG_000428900,EgrG_000433400,EgrG_000444000,EgrG_000479900,EgrG_000520500,EgrG_000700220,EgrG_000780400,EgrG_000875800,EgrG_000046200,EgrG_000060500,EgrG_000069290,EgrG_000070400,EgrG_000074500,EgrG_000075300,EgrG_000077200,EgrG_000085900,EgrG_000090100,EgrG_000092500,EgrG_000094400,EgrG_000096100,EgrG_000099200,EgrG_000103000,EgrG_000103500,EgrG_0001…
GO:CC	cytoplasm	GO:0005737	3.75841e-13	12.425	975	3855	975	3971	EgrG_000045100,EgrG_000045200,EgrG_000063620,EgrG_000064700,EgrG_000083200,EgrG_000108200,EgrG_000179700,EgrG_000217600,EgrG_000236100,EgrG_000236900,EgrG_000428900,EgrG_000433400,EgrG_000444000,EgrG_000479900,EgrG_000514200,EgrG_000517350,EgrG_000520500,EgrG_000590000,EgrG_000593000,EgrG_000627900,EgrG_000677910,EgrG_000700220,EgrG_000702700,EgrG_000712100,EgrG_000720100,EgrG_000736400,EgrG_0007…
GO:CC	nucleus	GO:0005634	4.3641e-11	10.3601	848	3855	848	3971	EgrG_000444000,EgrG_000479900,EgrG_000875800,EgrG_000060500,EgrG_000103000,EgrG_000103500,EgrG_000381900,EgrG_000449000,EgrG_000453000,EgrG_000465500,EgrG_000528720,EgrG_000618800,EgrG_000620900,EgrG_000660700,EgrG_000739300,EgrG_000742200,EgrG_000744900,EgrG_000770200,EgrG_000830000,EgrG_000865200,EgrG_000981000,EgrG_000983200,EgrG_001105300,EgrG_000063800,EgrG_000066400,EgrG_000088700,EgrG_0001…
GO:CC	organelle membrane	GO:0031090	0.00280683	2.55178	330	3855	330	3971	EgrG_000236900,EgrG_000433400,EgrG_000479900,EgrG_000780400,EgrG_000069290,EgrG_000070400,EgrG_000074500,EgrG_000075300,EgrG_000077200,EgrG_000090100,EgrG_000092500,EgrG_000094400,EgrG_000096100,EgrG_000099200,EgrG_000103000,EgrG_000103500,EgrG_000106500,EgrG_000108600,EgrG_000116600,EgrG_000116900,EgrG_000126700,EgrG_000131100,EgrG_000135000,EgrG_000145700,EgrG_000155200,EgrG_000160400,EgrG_0001…
GO:CC	membrane-bounded organelle	GO:0043227	0.00375988	2.42483	1414	3855	1392	3971	EgrG_000045100,EgrG_000108200,EgrG_000236900,EgrG_000428900,EgrG_000433400,EgrG_000444000,EgrG_000479900,EgrG_000520500,EgrG_000700220,EgrG_000780400,EgrG_000875800,EgrG_000046200,EgrG_000060500,EgrG_000069290,EgrG_000070400,EgrG_000074500,EgrG_000075300,EgrG_000077200,EgrG_000085900,EgrG_000090100,EgrG_000092500,EgrG_000094400,EgrG_000096100,EgrG_000099200,EgrG_000103000,EgrG_000103500,EgrG_0001…
GO:CC	endomembrane system	GO:0012505	0.00428268	2.36828	310	3855	310	3971	EgrG_000045100,EgrG_000083200,EgrG_000236900,EgrG_000428900,EgrG_000433400,EgrG_000520500,EgrG_000700220,EgrG_000780400,EgrG_000828200,EgrG_000069290,EgrG_000075300,EgrG_000094400,EgrG_000096100,EgrG_000103000,EgrG_000103500,EgrG_000106500,EgrG_000108600,EgrG_000116600,EgrG_000126700,EgrG_000131100,EgrG_000135000,EgrG_000145700,EgrG_000160400,EgrG_000167400,EgrG_000167600,EgrG_000169600,EgrG_0001…
GO:CC	intracellular anatomical structure	GO:0005622	0.0230279	1.63775	2025	3855	1984	3971	EgrG_000045100,EgrG_000045200,EgrG_000063620,EgrG_000064700,EgrG_000083200,EgrG_000108200,EgrG_000179700,EgrG_000217600,EgrG_000236100,EgrG_000236900,EgrG_000428900,EgrG_000433400,EgrG_000444000,EgrG_000479900,EgrG_000514200,EgrG_000517350,EgrG_000520500,EgrG_000590000,EgrG_000593000,EgrG_000627900,EgrG_000677910,EgrG_000700220,EgrG_000702700,EgrG_000712100,EgrG_000720100,EgrG_000736400,EgrG_0007…
GO:CC	cell periphery	GO:0071944	0.0455849	1.34118	230	3855	230	3971	EgrG_000236900,EgrG_000712100,EgrG_000889100,EgrG_000966500,EgrG_000056500,EgrG_000060100,EgrG_000065900,EgrG_000066000,EgrG_000069600,EgrG_000070900,EgrG_000077100,EgrG_000080100,EgrG_000080200,EgrG_000086300,EgrG_000112900,EgrG_000117200,EgrG_000117900,EgrG_000122500,EgrG_000143700,EgrG_000144300,EgrG_000146200,EgrG_000146300,EgrG_000150200,EgrG_000165100,EgrG_000169800,EgrG_000173600,EgrG_0001…

## Sheet: miR-124a-3p
source	term_name	term_id	adjusted_p_value	negative_log10_of_adjusted_p_value	term_size	query_size	intersection_size	effective_domain_size	intersections
GO:MF	ion binding	GO:0043167	6.44706e-122	121.191	1651	4340	1651	4994	EgrG_000011000,EgrG_000041200,EgrG_000041300,EgrG_000041600,EgrG_000042300,EgrG_000046200,EgrG_000056500,EgrG_000057300,EgrG_000058800,EgrG_000059800,EgrG_000065700,EgrG_000067800,EgrG_000068100,EgrG_000069420,EgrG_000069500,EgrG_000078600,EgrG_000079000,EgrG_000079100,EgrG_000079900,EgrG_000084500,EgrG_000084800,EgrG_000088800,EgrG_000091700,EgrG_000093200,EgrG_000095000,EgrG_000097500,EgrG_0000…
GO:MF	organic cyclic compound binding	GO:0097159	1.80108e-106	105.744	1773	4340	1758	4994	EgrG_000078600,EgrG_000079000,EgrG_000079100,EgrG_000088800,EgrG_000097500,EgrG_000098700,EgrG_000100500,EgrG_000101800,EgrG_000105200,EgrG_000120200,EgrG_000144200,EgrG_000145500,EgrG_000154000,EgrG_000163600,EgrG_000172600,EgrG_000177400,EgrG_000177500,EgrG_000180500,EgrG_000183700,EgrG_000184200,EgrG_000193800,EgrG_000199100,EgrG_000200100,EgrG_000212600,EgrG_000213750,EgrG_000215900,EgrG_0002…
GO:MF	heterocyclic compound binding	GO:1901363	1.80108e-106	105.744	1772	4340	1757	4994	EgrG_000078600,EgrG_000079000,EgrG_000079100,EgrG_000088800,EgrG_000097500,EgrG_000098700,EgrG_000100500,EgrG_000101800,EgrG_000105200,EgrG_000120200,EgrG_000144200,EgrG_000145500,EgrG_000154000,EgrG_000163600,EgrG_000172600,EgrG_000177400,EgrG_000177500,EgrG_000180500,EgrG_000183700,EgrG_000184200,EgrG_000193800,EgrG_000199100,EgrG_000200100,EgrG_000212600,EgrG_000213750,EgrG_000215900,EgrG_0002…
GO:MF	transferase activity	GO:0016740	1.61516e-65	64.7918	983	4340	983	4994	EgrG_000011000,EgrG_000057300,EgrG_000069420,EgrG_000079900,EgrG_000095000,EgrG_000098200,EgrG_000098300,EgrG_000101600,EgrG_000103100,EgrG_000103400,EgrG_000105300,EgrG_000108200,EgrG_000171500,EgrG_000171900,EgrG_000177400,EgrG_000181500,EgrG_000213750,EgrG_000218200,EgrG_000218400,EgrG_000223900,EgrG_000231000,EgrG_000235400,EgrG_000255400,EgrG_000256700,EgrG_000292700,EgrG_000331300,EgrG_0003…
GO:MF	nucleic acid binding	GO:0003676	3.59721e-61	60.444	924	4340	924	4994	EgrG_000078600,EgrG_000088800,EgrG_000097500,EgrG_000098700,EgrG_000100500,EgrG_000105200,EgrG_000144200,EgrG_000145500,EgrG_000163600,EgrG_000180500,EgrG_000183700,EgrG_000184200,EgrG_000193800,EgrG_000199100,EgrG_000200100,EgrG_000212600,EgrG_000213750,EgrG_000215900,EgrG_000217400,EgrG_000232500,EgrG_000234100,EgrG_000240200,EgrG_000244900,EgrG_000300500,EgrG_000317100,EgrG_000320300,EgrG_0003…
GO:MF	anion binding	GO:0043168	3.59721e-61	60.444	925	4340	925	4994	EgrG_000079000,EgrG_000079100,EgrG_000101800,EgrG_000154000,EgrG_000172600,EgrG_000177400,EgrG_000177500,EgrG_000199100,EgrG_000212600,EgrG_000247000,EgrG_000256700,EgrG_000292700,EgrG_000338600,EgrG_000342600,EgrG_000366000,EgrG_000389600,EgrG_000426500,EgrG_000433900,EgrG_000437500,EgrG_000443100,EgrG_000443200,EgrG_000443300,EgrG_000454700,EgrG_000491900,EgrG_000510400,EgrG_000519200,EgrG_0005…
GO:MF	purine ribonucleoside triphosphate binding	GO:0035639	4.3861e-57	56.3579	869	4340	869	4994	EgrG_000079000,EgrG_000079100,EgrG_000101800,EgrG_000154000,EgrG_000172600,EgrG_000177400,EgrG_000177500,EgrG_000199100,EgrG_000212600,EgrG_000247000,EgrG_000256700,EgrG_000292700,EgrG_000338600,EgrG_000342600,EgrG_000389600,EgrG_000433900,EgrG_000437500,EgrG_000454700,EgrG_000491900,EgrG_000519200,EgrG_000531500,EgrG_000534100,EgrG_000568600,EgrG_000592700,EgrG_000601600,EgrG_000616300,EgrG_0006…
GO:MF	hydrolase activity	GO:0016787	9.39055e-55	54.0273	837	4340	837	4994	EgrG_000042300,EgrG_000078600,EgrG_000097500,EgrG_000100500,EgrG_000105200,EgrG_000119100,EgrG_000145400,EgrG_000162200,EgrG_000177500,EgrG_000184200,EgrG_000199100,EgrG_000211200,EgrG_000212600,EgrG_000218400,EgrG_000221800,EgrG_000244900,EgrG_000247000,EgrG_000255500,EgrG_000261600,EgrG_000294200,EgrG_000319100,EgrG_000321400,EgrG_000338600,EgrG_000350300,EgrG_000350500,EgrG_000350600,EgrG_0003…
GO:MF	catalytic activity	GO:0003824	2.21419e-54	53.6548	2234	4340	2121	4994	EgrG_000011000,EgrG_000042300,EgrG_000057300,EgrG_000069420,EgrG_000069500,EgrG_000078600,EgrG_000079900,EgrG_000095000,EgrG_000097500,EgrG_000098200,EgrG_000098300,EgrG_000100500,EgrG_000101600,EgrG_000103100,EgrG_000103400,EgrG_000105200,EgrG_000105300,EgrG_000108200,EgrG_000108300,EgrG_000109400,EgrG_000119100,EgrG_000120200,EgrG_000145400,EgrG_000154000,EgrG_000158240,EgrG_000162200,EgrG_0001…
GO:MF	carbohydrate derivative binding	GO:0097367	1.08656e-52	51.9639	887	4340	884	4994	EgrG_000079000,EgrG_000079100,EgrG_000101800,EgrG_000154000,EgrG_000172600,EgrG_000177400,EgrG_000177500,EgrG_000199100,EgrG_000212600,EgrG_000247000,EgrG_000256700,EgrG_000292700,EgrG_000338600,EgrG_000342600,EgrG_000366000,EgrG_000389600,EgrG_000433900,EgrG_000437500,EgrG_000454700,EgrG_000491900,EgrG_000519200,EgrG_000531500,EgrG_000534100,EgrG_000568600,EgrG_000592700,EgrG_000601600,EgrG_0006…
GO:MF	cation binding	GO:0043169	2.10868e-52	51.676	803	4340	803	4994	EgrG_000011000,EgrG_000041200,EgrG_000041300,EgrG_000041600,EgrG_000042300,EgrG_000046200,EgrG_000056500,EgrG_000057300,EgrG_000058800,EgrG_000059800,EgrG_000065700,EgrG_000067800,EgrG_000068100,EgrG_000069420,EgrG_000069500,EgrG_000078600,EgrG_000079000,EgrG_000079100,EgrG_000079900,EgrG_000084500,EgrG_000084800,EgrG_000088800,EgrG_000091700,EgrG_000093200,EgrG_000095000,EgrG_000097500,EgrG_0000…
GO:MF	purine nucleotide binding	GO:0017076	2.10868e-52	51.676	882	4340	879	4994	EgrG_000079000,EgrG_000079100,EgrG_000101800,EgrG_000154000,EgrG_000172600,EgrG_000177400,EgrG_000177500,EgrG_000199100,EgrG_000212600,EgrG_000247000,EgrG_000256700,EgrG_000292700,EgrG_000338600,EgrG_000342600,EgrG_000389600,EgrG_000433900,EgrG_000437500,EgrG_000454700,EgrG_000491900,EgrG_000519200,EgrG_000531500,EgrG_000534100,EgrG_000568600,EgrG_000592700,EgrG_000601600,EgrG_000616300,EgrG_0006…
GO:MF	ribonucleotide binding	GO:0032553	2.30469e-52	51.6374	881	4340	878	4994	EgrG_000079000,EgrG_000079100,EgrG_000101800,EgrG_000154000,EgrG_000172600,EgrG_000177400,EgrG_000177500,EgrG_000199100,EgrG_000212600,EgrG_000247000,EgrG_000256700,EgrG_000292700,EgrG_000338600,EgrG_000342600,EgrG_000366000,EgrG_000389600,EgrG_000433900,EgrG_000437500,EgrG_000454700,EgrG_000491900,EgrG_000519200,EgrG_000531500,EgrG_000534100,EgrG_000568600,EgrG_000592700,EgrG_000601600,EgrG_0006…
GO:MF	metal ion binding	GO:0046872	4.1096e-52	51.3862	798	4340	798	4994	EgrG_000011000,EgrG_000041200,EgrG_000041300,EgrG_000041600,EgrG_000042300,EgrG_000046200,EgrG_000056500,EgrG_000057300,EgrG_000058800,EgrG_000059800,EgrG_000065700,EgrG_000067800,EgrG_000068100,EgrG_000069420,EgrG_000069500,EgrG_000078600,EgrG_000079000,EgrG_000079100,EgrG_000079900,EgrG_000084500,EgrG_000084800,EgrG_000088800,EgrG_000091700,EgrG_000093200,EgrG_000095000,EgrG_000097500,EgrG_0000…
GO:MF	purine ribonucleotide binding	GO:0032555	4.64471e-52	51.333	876	4340	873	4994	EgrG_000079000,EgrG_000079100,EgrG_000101800,EgrG_000154000,EgrG_000172600,EgrG_000177400,EgrG_000177500,EgrG_000199100,EgrG_000212600,EgrG_000247000,EgrG_000256700,EgrG_000292700,EgrG_000338600,EgrG_000342600,EgrG_000389600,EgrG_000433900,EgrG_000437500,EgrG_000454700,EgrG_000491900,EgrG_000519200,EgrG_000531500,EgrG_000534100,EgrG_000568600,EgrG_000592700,EgrG_000601600,EgrG_000616300,EgrG_0006…
GO:MF	ATP binding	GO:0005524	8.88962e-47	46.0511	724	4340	724	4994	EgrG_000079000,EgrG_000079100,EgrG_000101800,EgrG_000154000,EgrG_000172600,EgrG_000177400,EgrG_000199100,EgrG_000212600,EgrG_000247000,EgrG_000256700,EgrG_000338600,EgrG_000342600,EgrG_000389600,EgrG_000433900,EgrG_000437500,EgrG_000454700,EgrG_000491900,EgrG_000519200,EgrG_000531500,EgrG_000534100,EgrG_000568600,EgrG_000592700,EgrG_000601600,EgrG_000616300,EgrG_000632400,EgrG_000640000,EgrG_0006…
GO:MF	small molecule binding	GO:0036094	6.39186e-46	45.1944	977	4340	964	4994	EgrG_000079000,EgrG_000079100,EgrG_000101800,EgrG_000120200,EgrG_000154000,EgrG_000172600,EgrG_000177400,EgrG_000177500,EgrG_000199100,EgrG_000212600,EgrG_000247000,EgrG_000256700,EgrG_000292700,EgrG_000338600,EgrG_000342600,EgrG_000344100,EgrG_000366000,EgrG_000374500,EgrG_000389600,EgrG_000426500,EgrG_000433900,EgrG_000437500,EgrG_000443100,EgrG_000443200,EgrG_000443300,EgrG_000454700,EgrG_0004…
GO:MF	nucleoside phosphate binding	GO:1901265	5.91005e-45	44.2284	946	4340	934	4994	EgrG_000079000,EgrG_000079100,EgrG_000101800,EgrG_000120200,EgrG_000154000,EgrG_000172600,EgrG_000177400,EgrG_000177500,EgrG_000199100,EgrG_000212600,EgrG_000247000,EgrG_000256700,EgrG_000292700,EgrG_000338600,EgrG_000342600,EgrG_000344100,EgrG_000366000,EgrG_000374500,EgrG_000389600,EgrG_000426500,EgrG_000433900,EgrG_000437500,EgrG_000454700,EgrG_000475300,EgrG_000491900,EgrG_000500400,EgrG_0005…
GO:MF	nucleotide binding	GO:0000166	5.91005e-45	44.2284	946	4340	934	4994	EgrG_000079000,EgrG_000079100,EgrG_000101800,EgrG_000120200,EgrG_000154000,EgrG_000172600,EgrG_000177400,EgrG_000177500,EgrG_000199100,EgrG_000212600,EgrG_000247000,EgrG_000256700,EgrG_000292700,EgrG_000338600,EgrG_000342600,EgrG_000344100,EgrG_000366000,EgrG_000374500,EgrG_000389600,EgrG_000426500,EgrG_000433900,EgrG_000437500,EgrG_000454700,EgrG_000475300,EgrG_000491900,EgrG_000500400,EgrG_0005…
GO:MF	adenyl nucleotide binding	GO:0030554	7.40628e-42	41.1304	732	4340	729	4994	EgrG_000079000,EgrG_000079100,EgrG_000101800,EgrG_000154000,EgrG_000172600,EgrG_000177400,EgrG_000199100,EgrG_000212600,EgrG_000247000,EgrG_000256700,EgrG_000338600,EgrG_000342600,EgrG_000389600,EgrG_000433900,EgrG_000437500,EgrG_000454700,EgrG_000491900,EgrG_000519200,EgrG_000531500,EgrG_000534100,EgrG_000568600,EgrG_000592700,EgrG_000601600,EgrG_000616300,EgrG_000632400,EgrG_000640000,EgrG_0006…
GO:MF	adenyl ribonucleotide binding	GO:0032559	8.29108e-42	41.0814	731	4340	728	4994	EgrG_000079000,EgrG_000079100,EgrG_000101800,EgrG_000154000,EgrG_000172600,EgrG_000177400,EgrG_000199100,EgrG_000212600,EgrG_000247000,EgrG_000256700,EgrG_000338600,EgrG_000342600,EgrG_000389600,EgrG_000433900,EgrG_000437500,EgrG_000454700,EgrG_000491900,EgrG_000519200,EgrG_000531500,EgrG_000534100,EgrG_000568600,EgrG_000592700,EgrG_000601600,EgrG_000616300,EgrG_000632400,EgrG_000640000,EgrG_0006…
GO:MF	transferase activity, transferring phosphorus-containing groups	GO:0016772	1.65501e-30	29.7812	490	4340	490	4994	EgrG_000213750,EgrG_000218400,EgrG_000256700,EgrG_000292700,EgrG_000389600,EgrG_000433900,EgrG_000438300,EgrG_000454700,EgrG_000475300,EgrG_000500400,EgrG_000568600,EgrG_000604200,EgrG_000607400,EgrG_000632400,EgrG_000641400,EgrG_000657300,EgrG_000689300,EgrG_000715400,EgrG_000766700,EgrG_000770800,EgrG_000795600,EgrG_000817800,EgrG_000832500,EgrG_000853000,EgrG_000888400,EgrG_000941900,EgrG_0009…
GO:MF	RNA binding	GO:0003723	2.46807e-26	25.6076	428	4340	428	4994	EgrG_000097500,EgrG_000144200,EgrG_000183700,EgrG_000232500,EgrG_000300500,EgrG_000377800,EgrG_000416750,EgrG_000437500,EgrG_000482000,EgrG_000491900,EgrG_000506800,EgrG_000591100,EgrG_000606200,EgrG_000665700,EgrG_000666850,EgrG_000670900,EgrG_000772600,EgrG_000811800,EgrG_000839000,EgrG_000861500,EgrG_000899800,EgrG_000958600,EgrG_001020700,EgrG_001028400,EgrG_001036000,EgrG_001040700,EgrG_0011…
GO:MF	kinase activity	GO:0016301	1.10757e-25	24.9556	418	4340	418	4994	EgrG_000218400,EgrG_000256700,EgrG_000292700,EgrG_000389600,EgrG_000433900,EgrG_000438300,EgrG_000454700,EgrG_000568600,EgrG_000632400,EgrG_000641400,EgrG_000715400,EgrG_000766700,EgrG_000770800,EgrG_000817800,EgrG_000853000,EgrG_000888400,EgrG_001001900,EgrG_001035200,EgrG_001035400,EgrG_001078100,EgrG_001128600,EgrG_001190200,EgrG_000075800,EgrG_000131200,EgrG_000135700,EgrG_000154100x,EgrG_000…
GO:MF	catalytic activity, acting on a protein	GO:0140096	1.38645e-25	24.8581	679	4340	665	4994	EgrG_000042300,EgrG_000057300,EgrG_000069420,EgrG_000079900,EgrG_000105200,EgrG_000108200,EgrG_000171900,EgrG_000195300,EgrG_000211200,EgrG_000218200,EgrG_000218400,EgrG_000221800,EgrG_000255400,EgrG_000255500,EgrG_000256700,EgrG_000319100,EgrG_000331300,EgrG_000332200,EgrG_000350300,EgrG_000350500,EgrG_000350600,EgrG_000352300,EgrG_000356700,EgrG_000389600,EgrG_000421900,EgrG_000424900,EgrG_0004…
GO:MF	transmembrane transporter activity	GO:0022857	5.52315e-23	22.2578	377	4340	377	4994	EgrG_000117900,EgrG_000143700,EgrG_000146300,EgrG_000342600,EgrG_000366000,EgrG_000421550,EgrG_000544400,EgrG_000675400,EgrG_000762100,EgrG_000890400,EgrG_000890600,EgrG_000912900,EgrG_000960800,EgrG_001195000,EgrG_900000800,EgrG_900000900,EgrG_000009500,EgrG_000017400,EgrG_000044100,EgrG_000045000,EgrG_000061100,EgrG_000062500,EgrG_000062600,EgrG_000063700,EgrG_000065900,EgrG_000066000,EgrG_0000…
GO:MF	DNA binding	GO:0003677	8.40836e-23	22.0753	374	4340	374	4994	EgrG_000078600,EgrG_000088800,EgrG_000098700,EgrG_000105200,EgrG_000163600,EgrG_000199100,EgrG_000200100,EgrG_000212600,EgrG_000213750,EgrG_000215900,EgrG_000217400,EgrG_000234100,EgrG_000240200,EgrG_000244900,EgrG_000317100,EgrG_000320300,EgrG_000321400,EgrG_000332200,EgrG_000337500,EgrG_000374500,EgrG_000379600,EgrG_000380300,EgrG_000380600,EgrG_000381900,EgrG_000434500,EgrG_000458200,EgrG_0004…
GO:MF	phosphotransferase activity, alcohol group as acceptor	GO:0016773	1.0772e-17	16.9677	296	4340	296	4994	EgrG_000256700,EgrG_000389600,EgrG_000433900,EgrG_000454700,EgrG_000632400,EgrG_000641400,EgrG_000715400,EgrG_000817800,EgrG_000853000,EgrG_000888400,EgrG_001001900,EgrG_001035200,EgrG_001035400,EgrG_001078100,EgrG_001128600,EgrG_001190200,EgrG_000075800,EgrG_000131200,EgrG_000135700,EgrG_000154100x,EgrG_000182000,EgrG_000195400,EgrG_000196200,EgrG_000394700,EgrG_000409500,EgrG_000445100,EgrG_000…
GO:MF	ATP-dependent activity	GO:0140657	3.44616e-17	16.4627	288	4340	288	4994	EgrG_000079000,EgrG_000079100,EgrG_000172600,EgrG_000199100,EgrG_000212600,EgrG_000247000,EgrG_000338600,EgrG_000342600,EgrG_000531500,EgrG_000601600,EgrG_000616300,EgrG_000640000,EgrG_000675400,EgrG_000744400,EgrG_000773300,EgrG_000868500,EgrG_000911800,EgrG_000911900,EgrG_000941700,EgrG_001040700,EgrG_001082000,EgrG_001190200,EgrG_001195000,EgrG_000160100,EgrG_000160300,EgrG_000161100,EgrG_0002…
GO:MF	transporter activity	GO:0005215	3.43659e-16	15.4639	395	4340	389	4994	EgrG_000079000,EgrG_000079100,EgrG_000117900,EgrG_000143700,EgrG_000146300,EgrG_000172600,EgrG_000342600,EgrG_000366000,EgrG_000421550,EgrG_000531500,EgrG_000544400,EgrG_000675400,EgrG_000762100,EgrG_000890400,EgrG_000890600,EgrG_000911800,EgrG_000911900,EgrG_000912900,EgrG_000960800,EgrG_001000600,EgrG_001082000,EgrG_001195000,EgrG_900000800,EgrG_900000900,EgrG_000009500,EgrG_000017400,EgrG_0000…
GO:MF	hydrolase activity, acting on acid anhydrides, in phosphorus-containing anhydrides	GO:0016818	1.5098e-15	14.8211	262	4340	262	4994	EgrG_000119100,EgrG_000177500,EgrG_000247000,EgrG_000338600,EgrG_000487400,EgrG_000616300,EgrG_000640000,EgrG_000675400,EgrG_000696100,EgrG_000773300,EgrG_001066900,EgrG_001190200,EgrG_000116600,EgrG_000203900,EgrG_000246600,EgrG_000255200,EgrG_000314200,EgrG_000519900,EgrG_000572300,EgrG_000592100,EgrG_000707700,EgrG_000736700,EgrG_000774200,EgrG_000777700,EgrG_000828700,EgrG_000847400,EgrG_0008…
GO:MF	hydrolase activity, acting on acid anhydrides	GO:0016817	1.5098e-15	14.8211	262	4340	262	4994	EgrG_000119100,EgrG_000177500,EgrG_000247000,EgrG_000338600,EgrG_000487400,EgrG_000616300,EgrG_000640000,EgrG_000675400,EgrG_000696100,EgrG_000773300,EgrG_001066900,EgrG_001190200,EgrG_000116600,EgrG_000203900,EgrG_000246600,EgrG_000255200,EgrG_000314200,EgrG_000519900,EgrG_000572300,EgrG_000592100,EgrG_000707700,EgrG_000736700,EgrG_000774200,EgrG_000777700,EgrG_000828700,EgrG_000847400,EgrG_0008…
GO:MF	pyrophosphatase activity	GO:0016462	4.14312e-15	14.3827	255	4340	255	4994	EgrG_000119100,EgrG_000177500,EgrG_000247000,EgrG_000338600,EgrG_000487400,EgrG_000616300,EgrG_000675400,EgrG_000773300,EgrG_001066900,EgrG_001190200,EgrG_000116600,EgrG_000203900,EgrG_000246600,EgrG_000255200,EgrG_000314200,EgrG_000519900,EgrG_000572300,EgrG_000592100,EgrG_000707700,EgrG_000736700,EgrG_000774200,EgrG_000777700,EgrG_000828700,EgrG_000847400,EgrG_000886400,EgrG_000892300,EgrG_0009…
GO:MF	protein kinase activity	GO:0004672	4.6649e-15	14.3312	254	4340	254	4994	EgrG_000256700,EgrG_000389600,EgrG_000433900,EgrG_000454700,EgrG_000632400,EgrG_000641400,EgrG_000817800,EgrG_000888400,EgrG_000075800,EgrG_000131200,EgrG_000135700,EgrG_000182000,EgrG_000195400,EgrG_000196200,EgrG_000409500,EgrG_000445100,EgrG_000461400,EgrG_000504700,EgrG_000527600,EgrG_000554500,EgrG_000617300,EgrG_000619800,EgrG_000623200,EgrG_000641500,EgrG_000667600,EgrG_000758400,EgrG_0008…
GO:MF	nucleoside-triphosphatase activity	GO:0017111	1.72153e-14	13.7641	245	4340	245	4994	EgrG_000177500,EgrG_000247000,EgrG_000338600,EgrG_000616300,EgrG_000675400,EgrG_000773300,EgrG_001066900,EgrG_001190200,EgrG_000203900,EgrG_000246600,EgrG_000255200,EgrG_000314200,EgrG_000519900,EgrG_000572300,EgrG_000592100,EgrG_000707700,EgrG_000736700,EgrG_000774200,EgrG_000777700,EgrG_000828700,EgrG_000847400,EgrG_000886400,EgrG_000892300,EgrG_000900900,EgrG_000901000,EgrG_000901300,EgrG_0009…
GO:MF	ion transmembrane transporter activity	GO:0015075	1.04599e-12	11.9805	217	4340	217	4994	EgrG_000117900,EgrG_000143700,EgrG_000146300,EgrG_000342600,EgrG_000421550,EgrG_000544400,EgrG_000675400,EgrG_000762100,EgrG_000890600,EgrG_000960800,EgrG_001195000,EgrG_900000800,EgrG_900000900,EgrG_000044100,EgrG_000061100,EgrG_000062500,EgrG_000062600,EgrG_000063700,EgrG_000065900,EgrG_000066000,EgrG_000080100,EgrG_000080200,EgrG_000080300,EgrG_000112000,EgrG_000124300,EgrG_000126700,EgrG_0001…
GO:MF	hydrolase activity, acting on ester bonds	GO:0016788	2.46024e-12	11.609	211	4340	211	4994	EgrG_000078600,EgrG_000097500,EgrG_000100500,EgrG_000145400,EgrG_000162200,EgrG_000184200,EgrG_000211200,EgrG_000218400,EgrG_000221800,EgrG_000244900,EgrG_000255500,EgrG_000261600,EgrG_000321400,EgrG_000363800,EgrG_000416500,EgrG_000451900,EgrG_000488400,EgrG_000601200,EgrG_000613600,EgrG_000632800,EgrG_000643700,EgrG_000678400,EgrG_000704000,EgrG_000744400,EgrG_000779500,EgrG_000803800,EgrG_0008…
GO:MF	inorganic molecular entity transmembrane transporter activity	GO:0015318	4.31195e-12	11.3653	207	4340	207	4994	EgrG_000117900,EgrG_000143700,EgrG_000146300,EgrG_000342600,EgrG_000421550,EgrG_000544400,EgrG_000675400,EgrG_000762100,EgrG_000890600,EgrG_000960800,EgrG_001195000,EgrG_900000800,EgrG_900000900,EgrG_000044100,EgrG_000061100,EgrG_000062500,EgrG_000062600,EgrG_000063700,EgrG_000080100,EgrG_000080200,EgrG_000080300,EgrG_000112000,EgrG_000124300,EgrG_000126700,EgrG_000135700,EgrG_000146200,EgrG_0001…
GO:MF	catalytic activity, acting on a nucleic acid	GO:0140640	4.64548e-12	11.333	252	4340	250	4994	EgrG_000097500,EgrG_000145400,EgrG_000163600,EgrG_000199100,EgrG_000212600,EgrG_000213750,EgrG_000244900,EgrG_000437500,EgrG_000447200,EgrG_000475300,EgrG_000491900,EgrG_000500400,EgrG_000601600,EgrG_000604200,EgrG_000607400,EgrG_000632800,EgrG_000640000,EgrG_000657300,EgrG_000744400,EgrG_000745700,EgrG_000795600,EgrG_000831500,EgrG_000832500,EgrG_000868500,EgrG_000899800,EgrG_000941700,EgrG_0009…
GO:MF	peptidase activity	GO:0008233	5.73209e-11	10.2417	189	4340	189	4994	EgrG_000042300,EgrG_000105200,EgrG_000319100,EgrG_000350300,EgrG_000350500,EgrG_000350600,EgrG_000352300,EgrG_000356700,EgrG_000421900,EgrG_000466300,EgrG_000491800,EgrG_000503400,EgrG_000616300,EgrG_000621300,EgrG_000627400,EgrG_000640700,EgrG_000651700,EgrG_000719700,EgrG_000765600,EgrG_000814400,EgrG_000820900,EgrG_000831400,EgrG_000839500,EgrG_000855000,EgrG_000911200,EgrG_000915300,EgrG_0009…
GO:MF	transition metal ion binding	GO:0046914	7.49252e-11	10.1254	187	4340	187	4994	EgrG_000042300,EgrG_000067800,EgrG_000069420,EgrG_000069500,EgrG_000088800,EgrG_000108300,EgrG_000109600,EgrG_000142800,EgrG_000145400,EgrG_000145500,EgrG_000153400,EgrG_000153500,EgrG_000153600,EgrG_000154000,EgrG_000162700,EgrG_000163600,EgrG_000180500,EgrG_000193800,EgrG_000211200,EgrG_000213750,EgrG_000215900,EgrG_000217900,EgrG_000218200,EgrG_000232500,EgrG_000234100,EgrG_000240200,EgrG_0002…
GO:MF	calcium ion binding	GO:0005509	2.35369e-10	9.62825	179	4340	179	4994	EgrG_000041200,EgrG_000041300,EgrG_000041600,EgrG_000046200,EgrG_000056500,EgrG_000059800,EgrG_000068100,EgrG_000084500,EgrG_000084800,EgrG_000093200,EgrG_000110000,EgrG_000111100,EgrG_000111500,EgrG_000112900,EgrG_000117200,EgrG_000122500,EgrG_000146300,EgrG_000150200,EgrG_000151600,EgrG_000177500,EgrG_000184100,EgrG_000186300,EgrG_000193700,EgrG_000205000,EgrG_000208200,EgrG_000211200,EgrG_0002…
GO:MF	transcription regulator activity	GO:0140110	5.51599e-10	9.25838	173	4340	173	4994	EgrG_000088800,EgrG_000098700,EgrG_000215900,EgrG_000234100,EgrG_000240200,EgrG_000317100,EgrG_000320300,EgrG_000379600,EgrG_000380300,EgrG_000434500,EgrG_000458200,EgrG_000553200,EgrG_000623600,EgrG_000630000,EgrG_000763500,EgrG_000782200,EgrG_000789200,EgrG_000802400,EgrG_000814300,EgrG_000850000,EgrG_000967300,EgrG_001012000,EgrG_001013700,EgrG_001032900,EgrG_001055700,EgrG_001078800,EgrG_0010…
GO:MF	cation transmembrane transporter activity	GO:0008324	5.53018e-09	8.25726	157	4340	157	4994	EgrG_000117900,EgrG_000143700,EgrG_000146300,EgrG_000342600,EgrG_000421550,EgrG_000544400,EgrG_000675400,EgrG_000762100,EgrG_000890600,EgrG_000960800,EgrG_001195000,EgrG_900000800,EgrG_900000900,EgrG_000062500,EgrG_000062600,EgrG_000063700,EgrG_000080100,EgrG_000080200,EgrG_000080300,EgrG_000112000,EgrG_000124300,EgrG_000126700,EgrG_000135700,EgrG_000146200,EgrG_000169800,EgrG_000188100,EgrG_0002…
GO:MF	guanyl nucleotide binding	GO:0019001	6.2525e-09	8.20395	156	4340	156	4994	EgrG_000177500,EgrG_000292700,EgrG_000851900,EgrG_000853800,EgrG_000978300,EgrG_001000200,EgrG_001056900,EgrG_001066900,EgrG_000203900,EgrG_000246600,EgrG_000255200,EgrG_000707700,EgrG_000722500,EgrG_000774200,EgrG_000886400,EgrG_000910300,EgrG_001075200,EgrG_000157950,EgrG_000158500,EgrG_000452500,EgrG_000677800,EgrG_000926500,EgrG_000127100,EgrG_000170600,EgrG_000208300,EgrG_000694450,EgrG_0008…
GO:MF	zinc ion binding	GO:0008270	9.45468e-09	8.02435	153	4340	153	4994	EgrG_000042300,EgrG_000067800,EgrG_000069420,EgrG_000088800,EgrG_000108300,EgrG_000109600,EgrG_000142800,EgrG_000145500,EgrG_000153400,EgrG_000153500,EgrG_000153600,EgrG_000154000,EgrG_000162700,EgrG_000163600,EgrG_000180500,EgrG_000193800,EgrG_000213750,EgrG_000215900,EgrG_000218200,EgrG_000232500,EgrG_000234100,EgrG_000240200,EgrG_000247900,EgrG_000300500,EgrG_000317100,EgrG_000321900,EgrG_0003…
GO:MF	guanyl ribonucleotide binding	GO:0032561	1.21112e-08	7.91681	151	4340	151	4994	EgrG_000177500,EgrG_000292700,EgrG_000851900,EgrG_000853800,EgrG_000978300,EgrG_001000200,EgrG_001056900,EgrG_001066900,EgrG_000203900,EgrG_000246600,EgrG_000255200,EgrG_000707700,EgrG_000722500,EgrG_000774200,EgrG_000886400,EgrG_000910300,EgrG_001075200,EgrG_000157950,EgrG_000158500,EgrG_000452500,EgrG_000677800,EgrG_000926500,EgrG_000127100,EgrG_000170600,EgrG_000208300,EgrG_000694450,EgrG_0008…
GO:MF	inorganic cation transmembrane transporter activity	GO:0022890	1.21112e-08	7.91681	151	4340	151	4994	EgrG_000117900,EgrG_000143700,EgrG_000146300,EgrG_000342600,EgrG_000421550,EgrG_000544400,EgrG_000675400,EgrG_000762100,EgrG_000890600,EgrG_000960800,EgrG_001195000,EgrG_900000800,EgrG_900000900,EgrG_000062500,EgrG_000062600,EgrG_000063700,EgrG_000080100,EgrG_000080200,EgrG_000080300,EgrG_000112000,EgrG_000124300,EgrG_000126700,EgrG_000135700,EgrG_000146200,EgrG_000169800,EgrG_000188100,EgrG_0002…
GO:MF	GTP binding	GO:0005525	1.83299e-08	7.73684	148	4340	148	4994	EgrG_000177500,EgrG_000292700,EgrG_000851900,EgrG_000853800,EgrG_000978300,EgrG_001000200,EgrG_001056900,EgrG_001066900,EgrG_000203900,EgrG_000246600,EgrG_000255200,EgrG_000707700,EgrG_000722500,EgrG_000774200,EgrG_000886400,EgrG_000910300,EgrG_001075200,EgrG_000157950,EgrG_000677800,EgrG_000127100,EgrG_000170600,EgrG_000208300,EgrG_000694450,EgrG_000877100,EgrG_001019800,EgrG_001145400,EgrG_0004…
GO:MF	passive transmembrane transporter activity	GO:0022803	2.66781e-08	7.57385	145	4340	145	4994	EgrG_000143700,EgrG_000146300,EgrG_000544400,EgrG_000890600,EgrG_000960800,EgrG_000044100,EgrG_000061100,EgrG_000063700,EgrG_000080100,EgrG_000080200,EgrG_000080300,EgrG_000112000,EgrG_000124900,EgrG_000125400,EgrG_000125500,EgrG_000125550,EgrG_000125600,EgrG_000135700,EgrG_000146200,EgrG_000153200,EgrG_000165100,EgrG_000169800,EgrG_000204500,EgrG_000204600,EgrG_000209700,EgrG_000215200,EgrG_0002…
GO:MF	channel activity	GO:0015267	2.66781e-08	7.57385	145	4340	145	4994	EgrG_000143700,EgrG_000146300,EgrG_000544400,EgrG_000890600,EgrG_000960800,EgrG_000044100,EgrG_000061100,EgrG_000063700,EgrG_000080100,EgrG_000080200,EgrG_000080300,EgrG_000112000,EgrG_000124900,EgrG_000125400,EgrG_000125500,EgrG_000125550,EgrG_000125600,EgrG_000135700,EgrG_000146200,EgrG_000153200,EgrG_000165100,EgrG_000169800,EgrG_000204500,EgrG_000204600,EgrG_000209700,EgrG_000215200,EgrG_0002…
GO:MF	DNA-binding transcription factor activity	GO:0003700	2.66781e-08	7.57385	145	4340	145	4994	EgrG_000088800,EgrG_000098700,EgrG_000215900,EgrG_000234100,EgrG_000240200,EgrG_000317100,EgrG_000320300,EgrG_000379600,EgrG_000380300,EgrG_000434500,EgrG_000458200,EgrG_000553200,EgrG_000623600,EgrG_000630000,EgrG_000763500,EgrG_000782200,EgrG_000802400,EgrG_000814300,EgrG_000967300,EgrG_001012000,EgrG_001013700,EgrG_001032900,EgrG_001055700,EgrG_001078800,EgrG_001198700,EgrG_000770200,EgrG_0008…
GO:MF	enzyme regulator activity	GO:0030234	3.49688e-08	7.45632	143	4340	143	4994	EgrG_000247700,EgrG_000256800,EgrG_000454300,EgrG_000513400,EgrG_000602300,EgrG_000894200,EgrG_000969700,EgrG_001078500,EgrG_001104300,EgrG_000077800,EgrG_000419200,EgrG_000750100,EgrG_000881000,EgrG_001181950,EgrG_000062100,EgrG_000149700,EgrG_000372800,EgrG_000439400,EgrG_000750600,EgrG_000070300,EgrG_000183500,EgrG_000479900,EgrG_000481600,EgrG_000513600,EgrG_000841700,EgrG_000643200,EgrG_0007…
GO:MF	ion channel activity	GO:0005216	7.07644e-08	7.15019	138	4340	138	4994	EgrG_000143700,EgrG_000146300,EgrG_000544400,EgrG_000890600,EgrG_000960800,EgrG_000044100,EgrG_000061100,EgrG_000063700,EgrG_000080100,EgrG_000080200,EgrG_000080300,EgrG_000112000,EgrG_000135700,EgrG_000146200,EgrG_000165100,EgrG_000169800,EgrG_000204500,EgrG_000204600,EgrG_000209700,EgrG_000215200,EgrG_000215300,EgrG_000219100,EgrG_000226200,EgrG_000251500,EgrG_000283400,EgrG_000297500,EgrG_0003…
GO:MF	molecular transducer activity	GO:0060089	1.05294e-07	6.9776	135	4340	135	4994	EgrG_000256700,EgrG_000317100,EgrG_000763500,EgrG_000814300,EgrG_000817800,EgrG_001013700,EgrG_000043500,EgrG_000044100,EgrG_000066200,EgrG_000069600,EgrG_000070900,EgrG_000074700,EgrG_000075800,EgrG_000077100,EgrG_000085700,EgrG_000165100,EgrG_000174300,EgrG_000186600,EgrG_000195400,EgrG_000221900,EgrG_000232000,EgrG_000234800,EgrG_000259000,EgrG_000296700,EgrG_000334700,EgrG_000356400,EgrG_0003…
GO:MF	signaling receptor activity	GO:0038023	1.05294e-07	6.9776	135	4340	135	4994	EgrG_000256700,EgrG_000317100,EgrG_000763500,EgrG_000814300,EgrG_000817800,EgrG_001013700,EgrG_000043500,EgrG_000044100,EgrG_000066200,EgrG_000069600,EgrG_000070900,EgrG_000074700,EgrG_000075800,EgrG_000077100,EgrG_000085700,EgrG_000165100,EgrG_000174300,EgrG_000186600,EgrG_000195400,EgrG_000221900,EgrG_000232000,EgrG_000234800,EgrG_000259000,EgrG_000296700,EgrG_000334700,EgrG_000356400,EgrG_0003…
GO:MF	molecular function regulator	GO:0098772	1.09031e-07	6.96245	157	4340	156	4994	EgrG_000247700,EgrG_000256800,EgrG_000454300,EgrG_000513400,EgrG_000602300,EgrG_000894200,EgrG_000969700,EgrG_001078500,EgrG_001104300,EgrG_001183000,EgrG_000077800,EgrG_000419200,EgrG_000750100,EgrG_000881000,EgrG_001181950,EgrG_001194600,EgrG_000062100,EgrG_000149700,EgrG_000372800,EgrG_000439400,EgrG_000750600,EgrG_000070300,EgrG_000183500,EgrG_000479900,EgrG_000481600,EgrG_000513600,EgrG_0008…
GO:MF	ATP hydrolysis activity	GO:0016887	2.09344e-07	6.67914	130	4340	130	4994	EgrG_000247000,EgrG_000338600,EgrG_000616300,EgrG_000675400,EgrG_000773300,EgrG_001190200,EgrG_000314200,EgrG_000519900,EgrG_000572300,EgrG_000592100,EgrG_000736700,EgrG_000777700,EgrG_000828700,EgrG_000847400,EgrG_000892300,EgrG_000900900,EgrG_000901000,EgrG_000901300,EgrG_000927200,EgrG_000928300,EgrG_000931700,EgrG_002002700,EgrG_000519000,EgrG_000008700,EgrG_000020150,EgrG_000020200,EgrG_0000…
GO:MF	transmembrane signaling receptor activity	GO:0004888	2.37758e-07	6.62387	129	4340	129	4994	EgrG_000256700,EgrG_000817800,EgrG_000043500,EgrG_000044100,EgrG_000066200,EgrG_000069600,EgrG_000070900,EgrG_000074700,EgrG_000075800,EgrG_000077100,EgrG_000085700,EgrG_000165100,EgrG_000174300,EgrG_000186600,EgrG_000195400,EgrG_000221900,EgrG_000232000,EgrG_000234800,EgrG_000259000,EgrG_000296700,EgrG_000334700,EgrG_000356400,EgrG_000364400,EgrG_000431100,EgrG_000433200,EgrG_000438200,EgrG_0004…
GO:MF	structural molecule activity	GO:0005198	6.67163e-07	6.17577	179	4340	176	4994	EgrG_000183700,EgrG_000322250,EgrG_000785600,EgrG_001054000,EgrG_001060600,EgrG_000144300,EgrG_000201600,EgrG_000203400,EgrG_000886400,EgrG_001190600,EgrG_000092900,EgrG_000149000,EgrG_000452400,EgrG_000527500,EgrG_000747600,EgrG_000860900,EgrG_000877100,EgrG_000887700,EgrG_000939500,EgrG_000961800,EgrG_001034300,EgrG_001064600,EgrG_001172200,EgrG_000122200,EgrG_000129600,EgrG_000262400,EgrG_0004…
GO:MF	catalytic activity, acting on RNA	GO:0140098	7.60481e-07	6.11891	161	4340	159	4994	EgrG_000097500,EgrG_000213750,EgrG_000437500,EgrG_000447200,EgrG_000491900,EgrG_000604200,EgrG_000607400,EgrG_000657300,EgrG_000745700,EgrG_000899800,EgrG_000944000,EgrG_000973700,EgrG_001000200,EgrG_001022100,EgrG_001040700,EgrG_001094900,EgrG_001132700,EgrG_001186000,EgrG_000182000,EgrG_000735600,EgrG_000916610,EgrG_001096200,EgrG_000068900,EgrG_000086400,EgrG_000097900,EgrG_000098400,EgrG_0001…
GO:MF	glycosyltransferase activity	GO:0016757	1.10498e-06	5.95664	118	4340	118	4994	EgrG_000098200,EgrG_000098300,EgrG_000171500,EgrG_000181500,EgrG_000231000,EgrG_000235400,EgrG_000370700,EgrG_000374500,EgrG_000447200,EgrG_000670200,EgrG_000745700,EgrG_000758800,EgrG_000798500,EgrG_000941900,EgrG_000969800,EgrG_000999300,EgrG_000093400,EgrG_000106500,EgrG_000169600,EgrG_000170800,EgrG_000182900,EgrG_000194000,EgrG_000194200,EgrG_000247800,EgrG_000370300,EgrG_000370400,EgrG_0003…
GO:MF	structural constituent of ribosome	GO:0003735	1.25585e-06	5.90106	117	4340	117	4994	EgrG_000183700,EgrG_000322250,EgrG_000785600,EgrG_000201600,EgrG_000887700,EgrG_000078000,EgrG_000098900,EgrG_000214800,EgrG_000217700,EgrG_000228600,EgrG_000430500,EgrG_000590000,EgrG_000630900,EgrG_000644800,EgrG_000708000,EgrG_000726300,EgrG_000771900,EgrG_000772100,EgrG_000776500,EgrG_000876600,EgrG_000921300,EgrG_000972500,EgrG_000978100,EgrG_000980000,EgrG_001076300,EgrG_001166500,EgrG_0011…
GO:MF	GTPase activity	GO:0003924	1.64862e-06	5.78288	115	4340	115	4994	EgrG_000177500,EgrG_001066900,EgrG_000203900,EgrG_000246600,EgrG_000255200,EgrG_000707700,EgrG_000774200,EgrG_000886400,EgrG_000127100,EgrG_000694450,EgrG_000877100,EgrG_001019800,EgrG_000490900,EgrG_000105900,EgrG_000878000,EgrG_000163100,EgrG_000569800,EgrG_000102600,EgrG_000227400,EgrG_000424400,EgrG_000516300,EgrG_000697600,EgrG_000841500,EgrG_000865300,EgrG_000982200,EgrG_001009200,EgrG_0000…
GO:MF	phosphoric ester hydrolase activity	GO:0042578	2.16448e-06	5.66465	113	4340	113	4994	EgrG_000162200,EgrG_000184200,EgrG_000211200,EgrG_000218400,EgrG_000221800,EgrG_000255500,EgrG_000261600,EgrG_000363800,EgrG_000416500,EgrG_000451900,EgrG_000488400,EgrG_000601200,EgrG_000613600,EgrG_000643700,EgrG_000678400,EgrG_000779500,EgrG_000803800,EgrG_000815300,EgrG_000819100,EgrG_000892100,EgrG_000955900,EgrG_001031100,EgrG_001040800,EgrG_001088700,EgrG_001102500,EgrG_001151300,EgrG_0011…
GO:MF	methyltransferase activity	GO:0008168	3.23251e-06	5.49046	110	4340	110	4994	EgrG_000011000,EgrG_000101600,EgrG_000223900,EgrG_000332200,EgrG_000451700,EgrG_000516400,EgrG_000750900,EgrG_000819100,EgrG_000897900,EgrG_000899100,EgrG_000979000,EgrG_000993000,EgrG_001170100,EgrG_002008500,EgrG_000084100,EgrG_000461000,EgrG_000894500,EgrG_000916610,EgrG_001023550,EgrG_001057800,EgrG_000452300,EgrG_001156500,EgrG_001156600,EgrG_000057400,EgrG_000079300,EgrG_000106300,EgrG_0001…
GO:MF	transferase activity, transferring one-carbon groups	GO:0016741	3.23251e-06	5.49046	110	4340	110	4994	EgrG_000011000,EgrG_000101600,EgrG_000223900,EgrG_000332200,EgrG_000451700,EgrG_000516400,EgrG_000750900,EgrG_000819100,EgrG_000897900,EgrG_000899100,EgrG_000979000,EgrG_000993000,EgrG_001170100,EgrG_002008500,EgrG_000084100,EgrG_000461000,EgrG_000894500,EgrG_000916610,EgrG_001023550,EgrG_001057800,EgrG_000452300,EgrG_001156500,EgrG_001156600,EgrG_000057400,EgrG_000079300,EgrG_000106300,EgrG_0001…
GO:MF	active transmembrane transporter activity	GO:0022804	4.9015e-06	5.30967	107	4340	107	4994	EgrG_000117900,EgrG_000342600,EgrG_000366000,EgrG_000421550,EgrG_000675400,EgrG_000762100,EgrG_000890400,EgrG_000912900,EgrG_001195000,EgrG_900000800,EgrG_900000900,EgrG_000062500,EgrG_000062600,EgrG_000085900,EgrG_000107400,EgrG_000107600,EgrG_000107700,EgrG_000126700,EgrG_000146400,EgrG_000160100,EgrG_000160300,EgrG_000161100,EgrG_000182600,EgrG_000182700,EgrG_000188100,EgrG_000219900,EgrG_0002…
GO:MF	translation regulator activity	GO:0045182	1.31936e-05	4.87964	100	4340	100	4994	EgrG_000232500,EgrG_000670900,EgrG_000527600,EgrG_000247750,EgrG_000581500,EgrG_000598500,EgrG_000788800,EgrG_000815400,EgrG_000815600,EgrG_000150000,EgrG_000666300,EgrG_001193600,EgrG_000183600,EgrG_000237000,EgrG_000101000,EgrG_000245700,EgrG_000451600,EgrG_000473400,EgrG_000514100,EgrG_000514850,EgrG_000555400,EgrG_000591800,EgrG_000608000,EgrG_000687600,EgrG_000780500,EgrG_000816500,EgrG_0008…
GO:MF	helicase activity	GO:0004386	1.66129e-05	4.77956	98	4340	98	4994	EgrG_000199100,EgrG_000212600,EgrG_000640000,EgrG_000744400,EgrG_000868500,EgrG_000941700,EgrG_001040700,EgrG_000843200,EgrG_000636800,EgrG_000789600,EgrG_001027400,EgrG_001126000,EgrG_000010400,EgrG_000033400,EgrG_000068900,EgrG_000086400,EgrG_000091400,EgrG_000097900,EgrG_000098400,EgrG_000110700,EgrG_000122300,EgrG_000123700,EgrG_000127400,EgrG_000150000,EgrG_000171000,EgrG_000181800,EgrG_0001…
GO:MF	translation factor activity, RNA binding	GO:0008135	1.66129e-05	4.77956	98	4340	98	4994	EgrG_000232500,EgrG_000670900,EgrG_000527600,EgrG_000247750,EgrG_000581500,EgrG_000598500,EgrG_000788800,EgrG_000815400,EgrG_000815600,EgrG_000150000,EgrG_000666300,EgrG_001193600,EgrG_000183600,EgrG_000237000,EgrG_000101000,EgrG_000245700,EgrG_000451600,EgrG_000473400,EgrG_000514100,EgrG_000514850,EgrG_000555400,EgrG_000591800,EgrG_000608000,EgrG_000687600,EgrG_000780500,EgrG_000816500,EgrG_0008…
GO:MF	metal ion transmembrane transporter activity	GO:0046873	1.66129e-05	4.77956	98	4340	98	4994	EgrG_000117900,EgrG_000143700,EgrG_000146300,EgrG_000342600,EgrG_000544400,EgrG_000890600,EgrG_000960800,EgrG_001195000,EgrG_000062500,EgrG_000062600,EgrG_000063700,EgrG_000080100,EgrG_000080300,EgrG_000112000,EgrG_000124300,EgrG_000126700,EgrG_000135700,EgrG_000146200,EgrG_000169800,EgrG_000204500,EgrG_000204600,EgrG_000215200,EgrG_000215300,EgrG_000219100,EgrG_000244800,EgrG_000251500,EgrG_0003…
GO:MF	translation regulator activity, nucleic acid binding	GO:0090079	1.66129e-05	4.77956	98	4340	98	4994	EgrG_000232500,EgrG_000670900,EgrG_000527600,EgrG_000247750,EgrG_000581500,EgrG_000598500,EgrG_000788800,EgrG_000815400,EgrG_000815600,EgrG_000150000,EgrG_000666300,EgrG_001193600,EgrG_000183600,EgrG_000237000,EgrG_000101000,EgrG_000245700,EgrG_000451600,EgrG_000473400,EgrG_000514100,EgrG_000514850,EgrG_000555400,EgrG_000591800,EgrG_000608000,EgrG_000687600,EgrG_000780500,EgrG_000816500,EgrG_0008…
GO:MF	protein serine/threonine kinase activity	GO:0004674	2.90725e-05	4.53652	94	4340	94	4994	EgrG_000433900,EgrG_000454700,EgrG_000632400,EgrG_000641400,EgrG_000817800,EgrG_000888400,EgrG_000182000,EgrG_000195400,EgrG_000667600,EgrG_000758400,EgrG_000800500,EgrG_000906600,EgrG_001114500,EgrG_001181300,EgrG_000067500,EgrG_000067600,EgrG_000101500,EgrG_000104700,EgrG_000109100,EgrG_000109200,EgrG_000144900,EgrG_000145100,EgrG_000157950,EgrG_000158500,EgrG_000174000,EgrG_000212000,EgrG_0002…
GO:MF	phosphatase activity	GO:0016791	3.81983e-05	4.41796	92	4340	92	4994	EgrG_000211200,EgrG_000218400,EgrG_000221800,EgrG_000255500,EgrG_000261600,EgrG_000451900,EgrG_000601200,EgrG_000779500,EgrG_000815300,EgrG_000819100,EgrG_000892100,EgrG_001031100,EgrG_001040800,EgrG_001088700,EgrG_001102500,EgrG_001151300,EgrG_001157700,EgrG_001169400,EgrG_000058100,EgrG_000149750,EgrG_000186500,EgrG_000214300,EgrG_000283300,EgrG_000284000,EgrG_000466900,EgrG_000482400,EgrG_0006…
GO:MF	cation channel activity	GO:0005261	4.34977e-05	4.36153	91	4340	91	4994	EgrG_000143700,EgrG_000146300,EgrG_000544400,EgrG_000890600,EgrG_000960800,EgrG_000063700,EgrG_000080100,EgrG_000080200,EgrG_000080300,EgrG_000112000,EgrG_000135700,EgrG_000146200,EgrG_000169800,EgrG_000204500,EgrG_000204600,EgrG_000215200,EgrG_000215300,EgrG_000219100,EgrG_000251500,EgrG_000323700,EgrG_000391000,EgrG_000394800,EgrG_000424600,EgrG_000442100,EgrG_000444600,EgrG_000448900,EgrG_0004…
GO:MF	acyltransferase activity	GO:0016746	0.000134803	3.8703	83	4340	83	4994	EgrG_000105300,EgrG_000171900,EgrG_000255400,EgrG_000424900,EgrG_000482000,EgrG_000633200,EgrG_000755900,EgrG_000850000,EgrG_000968400,EgrG_001080400,EgrG_000112300,EgrG_000160400,EgrG_000233900,EgrG_000234000,EgrG_000296000,EgrG_000306100,EgrG_000321300,EgrG_000345300,EgrG_000347100,EgrG_000439000,EgrG_000457700,EgrG_000471750,EgrG_000472300,EgrG_000495000,EgrG_000498400,EgrG_000596900,EgrG_0006…
GO:MF	gated channel activity	GO:0022836	0.000204275	3.68979	80	4340	80	4994	EgrG_000143700,EgrG_000146300,EgrG_000544400,EgrG_000890600,EgrG_000960800,EgrG_000044100,EgrG_000080100,EgrG_000135700,EgrG_000146200,EgrG_000165100,EgrG_000169800,EgrG_000204500,EgrG_000204600,EgrG_000209700,EgrG_000215200,EgrG_000215300,EgrG_000297500,EgrG_000323700,EgrG_000391000,EgrG_000448900,EgrG_000462600,EgrG_000484000,EgrG_000499600,EgrG_000499700,EgrG_000506500,EgrG_000506600,EgrG_0005…
GO:MF	GTPase regulator activity	GO:0030695	0.000305643	3.51479	77	4340	77	4994	EgrG_000256800,EgrG_000513400,EgrG_000602300,EgrG_000894200,EgrG_000969700,EgrG_001078500,EgrG_001104300,EgrG_000750100,EgrG_000479900,EgrG_000481600,EgrG_000841700,EgrG_000643200,EgrG_000708200,EgrG_000767200,EgrG_001094700,EgrG_000522400,EgrG_000957300,EgrG_000189200,EgrG_000262100,EgrG_000568300,EgrG_000762300,EgrG_000797600,EgrG_000871100,EgrG_000898800,EgrG_000949730,EgrG_000951100,EgrG_0011…
GO:MF	nucleoside-triphosphatase regulator activity	GO:0060589	0.000305643	3.51479	77	4340	77	4994	EgrG_000256800,EgrG_000513400,EgrG_000602300,EgrG_000894200,EgrG_000969700,EgrG_001078500,EgrG_001104300,EgrG_000750100,EgrG_000479900,EgrG_000481600,EgrG_000841700,EgrG_000643200,EgrG_000708200,EgrG_000767200,EgrG_001094700,EgrG_000522400,EgrG_000957300,EgrG_000189200,EgrG_000262100,EgrG_000568300,EgrG_000762300,EgrG_000797600,EgrG_000871100,EgrG_000898800,EgrG_000949730,EgrG_000951100,EgrG_0011…
GO:MF	actin binding	GO:0003779	0.000463119	3.33431	74	4340	74	4994	EgrG_000067800,EgrG_000151600,EgrG_000426500,EgrG_000689700,EgrG_000856100,EgrG_000983700,EgrG_001096300,EgrG_000837500,EgrG_000902700,EgrG_000928600,EgrG_001084800,EgrG_000479300,EgrG_000639400,EgrG_000801400,EgrG_000821800,EgrG_000920900,EgrG_001036800,EgrG_001038000,EgrG_000728100,EgrG_000849700,EgrG_000485800,EgrG_000598050,EgrG_000641900,EgrG_000181100,EgrG_000204800,EgrG_000242300,EgrG_0002…
GO:MF	endopeptidase activity	GO:0004175	0.000608431	3.21579	72	4340	72	4994	EgrG_000105200,EgrG_000319100,EgrG_000466300,EgrG_000491800,EgrG_000616300,EgrG_000640700,EgrG_000719700,EgrG_000831400,EgrG_000839500,EgrG_000911200,EgrG_000939100,EgrG_001023600,EgrG_001046600,EgrG_001126200,EgrG_001177500,EgrG_001195900,EgrG_000084000,EgrG_000102400,EgrG_000165600,EgrG_000341800,EgrG_000347500,EgrG_000435100,EgrG_000468800,EgrG_000535900,EgrG_000780700,EgrG_000832900,EgrG_0008…
GO:MF	nuclease activity	GO:0004518	0.000693188	3.15915	71	4340	71	4994	EgrG_000078600,EgrG_000097500,EgrG_000100500,EgrG_000145400,EgrG_000184200,EgrG_000244900,EgrG_000321400,EgrG_000632800,EgrG_000744400,EgrG_000831500,EgrG_000878900,EgrG_000899800,EgrG_000944000,EgrG_001090300,EgrG_001130100,EgrG_001132700,EgrG_000182000,EgrG_000438600,EgrG_001096200,EgrG_000181800,EgrG_000545600,EgrG_000887200,EgrG_000095850,EgrG_000433100,EgrG_000614500,EgrG_000844500,EgrG_0010…
GO:MF	translation initiation factor activity	GO:0003743	0.00105022	2.97872	68	4340	68	4994	EgrG_000527600,EgrG_000247750,EgrG_000150000,EgrG_000666300,EgrG_001193600,EgrG_000183600,EgrG_000101000,EgrG_000245700,EgrG_000451600,EgrG_000473400,EgrG_000514100,EgrG_000514850,EgrG_000555400,EgrG_000591800,EgrG_000608000,EgrG_000687600,EgrG_000780500,EgrG_000816500,EgrG_000846500,EgrG_001020400,EgrG_001025500,EgrG_000490900,EgrG_000044600,EgrG_000068000,EgrG_000068700,EgrG_000086500,EgrG_0001…
GO:MF	protein serine kinase activity	GO:0106310	0.00155435	2.80845	65	4340	65	4994	EgrG_000433900,EgrG_000454700,EgrG_000641400,EgrG_000888400,EgrG_000135700,EgrG_000182000,EgrG_000667600,EgrG_001181300,EgrG_000067500,EgrG_000067600,EgrG_000089800,EgrG_000101500,EgrG_000104700,EgrG_000157950,EgrG_000158500,EgrG_000174000,EgrG_000212000,EgrG_000294600,EgrG_000340700,EgrG_000352000,EgrG_000423000,EgrG_000428000,EgrG_000436900,EgrG_000444400,EgrG_000452500,EgrG_000455600,EgrG_0004…
GO:MF	cysteine-type peptidase activity	GO:0008234	0.00155435	2.80845	65	4340	65	4994	EgrG_000042300,EgrG_000319100,EgrG_000627400,EgrG_000719700,EgrG_000911200,EgrG_000915300,EgrG_000314400,EgrG_000869600,EgrG_000967900,EgrG_002067400,EgrG_000540000,EgrG_000702900,EgrG_001174800,EgrG_000098800,EgrG_000458100,EgrG_000060300,EgrG_000065800,EgrG_000095700,EgrG_000113100,EgrG_000143100,EgrG_000151200,EgrG_000167900,EgrG_000175500,EgrG_000205500,EgrG_000217600,EgrG_000253150,EgrG_0003…
GO:MF	hexosyltransferase activity	GO:0016758	0.00155435	2.80845	65	4340	65	4994	EgrG_000098200,EgrG_000098300,EgrG_000171500,EgrG_000181500,EgrG_000231000,EgrG_000235400,EgrG_000370700,EgrG_000798500,EgrG_000969800,EgrG_000999300,EgrG_000169600,EgrG_000170800,EgrG_000194200,EgrG_000370300,EgrG_000370400,EgrG_000370800,EgrG_000397200,EgrG_000406400,EgrG_000447100,EgrG_000455200,EgrG_000525000,EgrG_000525200,EgrG_000545700,EgrG_000545800,EgrG_000546000,EgrG_000546100,EgrG_0005…
GO:MF	sequence-specific DNA binding	GO:0043565	0.00177172	2.75161	64	4340	64	4994	EgrG_000088800,EgrG_000098700,EgrG_000215900,EgrG_000234100,EgrG_000240200,EgrG_000317100,EgrG_000320300,EgrG_000379600,EgrG_000381900,EgrG_000434500,EgrG_000458200,EgrG_000623600,EgrG_000630000,EgrG_000711000,EgrG_000712700,EgrG_000763500,EgrG_000789100,EgrG_000802400,EgrG_000814300,EgrG_000817400,EgrG_000967300,EgrG_000969700,EgrG_000971800,EgrG_001013700,EgrG_001032900,EgrG_001078800,EgrG_0011…
GO:MF	nucleotidyltransferase activity	GO:0016779	0.00199724	2.69957	63	4340	63	4994	EgrG_000213750,EgrG_000475300,EgrG_000500400,EgrG_000604200,EgrG_000607400,EgrG_000657300,EgrG_000689300,EgrG_000795600,EgrG_000832500,EgrG_000973700,EgrG_000978300,EgrG_001022100,EgrG_001094900,EgrG_001186000,EgrG_001190100,EgrG_000149300,EgrG_000438600,EgrG_000487300,EgrG_001128500,EgrG_000244600,EgrG_000253400,EgrG_000705300,EgrG_000924000,EgrG_000089400,EgrG_000117600,EgrG_000208300,EgrG_0002…
GO:MF	G protein-coupled receptor activity	GO:0004930	0.00199724	2.69957	63	4340	63	4994	EgrG_000043500,EgrG_000066200,EgrG_000070900,EgrG_000074700,EgrG_000077100,EgrG_000174300,EgrG_000186600,EgrG_000221900,EgrG_000232000,EgrG_000234800,EgrG_000259000,EgrG_000296700,EgrG_000334700,EgrG_000356400,EgrG_000364400,EgrG_000431100,EgrG_000433200,EgrG_000447900,EgrG_000457100,EgrG_000490100,EgrG_000500000,EgrG_000503500,EgrG_000591300,EgrG_000598600,EgrG_000633100,EgrG_000657100,EgrG_0006…
GO:MF	phosphoprotein phosphatase activity	GO:0004721	0.00227726	2.64259	62	4340	62	4994	EgrG_000211200,EgrG_000218400,EgrG_000221800,EgrG_000255500,EgrG_000601200,EgrG_000779500,EgrG_000815300,EgrG_000892100,EgrG_001031100,EgrG_001088700,EgrG_001102500,EgrG_001151300,EgrG_001157700,EgrG_000058100,EgrG_000149750,EgrG_000186500,EgrG_000214300,EgrG_000466900,EgrG_001055900,EgrG_001082700,EgrG_001133800,EgrG_000495900,EgrG_000208300,EgrG_001048300,EgrG_001174300,EgrG_000585900,EgrG_0000…
GO:MF	primary active transmembrane transporter activity	GO:0015399	0.00254153	2.5949	61	4340	61	4994	EgrG_000342600,EgrG_000366000,EgrG_000421550,EgrG_000675400,EgrG_000762100,EgrG_000912900,EgrG_001195000,EgrG_900000800,EgrG_900000900,EgrG_000085900,EgrG_000160100,EgrG_000160300,EgrG_000161100,EgrG_000244800,EgrG_000314200,EgrG_000519900,EgrG_000572300,EgrG_000584100,EgrG_000589500,EgrG_000592100,EgrG_000619200,EgrG_000687800,EgrG_000703000,EgrG_000713700,EgrG_000736700,EgrG_000777700,EgrG_0007…
GO:MF	DNA-binding transcription factor activity, RNA polymerase II-specific	GO:0000981	0.00254153	2.5949	61	4340	61	4994	EgrG_000317100,EgrG_000380300,EgrG_000553200,EgrG_000763500,EgrG_000814300,EgrG_001012000,EgrG_001013700,EgrG_001055700,EgrG_000077900,EgrG_000101200,EgrG_000130200,EgrG_000130900,EgrG_000154900,EgrG_000176600,EgrG_000176700,EgrG_000186900,EgrG_000204400,EgrG_000232400,EgrG_000238100,EgrG_000334600,EgrG_000377500,EgrG_000380700,EgrG_000394900,EgrG_000431700,EgrG_000444300,EgrG_000448000,EgrG_0004…
GO:MF	metallopeptidase activity	GO:0008237	0.00254153	2.5949	61	4340	61	4994	EgrG_000105200,EgrG_000350300,EgrG_000350500,EgrG_000350600,EgrG_000352300,EgrG_000356700,EgrG_000421900,EgrG_000466300,EgrG_000491800,EgrG_000616300,EgrG_000621300,EgrG_000640700,EgrG_000651700,EgrG_000765600,EgrG_000814400,EgrG_000820900,EgrG_000831400,EgrG_000839500,EgrG_000855000,EgrG_000921400,EgrG_000921800,EgrG_000923200,EgrG_000935700,EgrG_000935900,EgrG_000939100,EgrG_000972400,EgrG_0010…
GO:MF	catalytic activity, acting on DNA	GO:0140097	0.00289905	2.53774	60	4340	60	4994	EgrG_000145400,EgrG_000163600,EgrG_000199100,EgrG_000212600,EgrG_000244900,EgrG_000475300,EgrG_000500400,EgrG_000601600,EgrG_000632800,EgrG_000640000,EgrG_000744400,EgrG_000795600,EgrG_000831500,EgrG_000832500,EgrG_000868500,EgrG_001090300,EgrG_000149300,EgrG_000438600,EgrG_000487300,EgrG_000171000,EgrG_000332300,EgrG_000510700,EgrG_000600500,EgrG_000741400,EgrG_000742600,EgrG_000772700,EgrG_0007…
GO:MF	ubiquitin-like protein transferase activity	GO:0019787	0.00583826	2.23372	55	4340	55	4994	EgrG_000057300,EgrG_000069420,EgrG_000079900,EgrG_000108200,EgrG_000218200,EgrG_000331300,EgrG_000424900,EgrG_000477900,EgrG_000627900,EgrG_000639000,EgrG_000694800,EgrG_000728800,EgrG_000755000,EgrG_000768700,EgrG_000776200,EgrG_000788200,EgrG_000846800,EgrG_000856000,EgrG_000857700,EgrG_000874800,EgrG_000906700,EgrG_000941500,EgrG_000946200,EgrG_000974900,EgrG_001028400,EgrG_001044900,EgrG_0010…
GO:MF	acyltransferase activity, transferring groups other than amino-acyl groups	GO:0016747	0.00665974	2.17654	54	4340	54	4994	EgrG_000105300,EgrG_000171900,EgrG_000482000,EgrG_000633200,EgrG_000755900,EgrG_000850000,EgrG_000968400,EgrG_001080400,EgrG_000112300,EgrG_000160400,EgrG_000233900,EgrG_000306100,EgrG_000321300,EgrG_000345300,EgrG_000347100,EgrG_000457700,EgrG_000495000,EgrG_000616600,EgrG_000645000,EgrG_000700300,EgrG_000741500,EgrG_000830900,EgrG_000972100,EgrG_001200400,EgrG_000898000,EgrG_000900000,EgrG_0011…
GO:MF	ubiquitin-protein transferase activity	GO:0004842	0.00875614	2.05769	52	4340	52	4994	EgrG_000057300,EgrG_000069420,EgrG_000079900,EgrG_000108200,EgrG_000218200,EgrG_000331300,EgrG_000424900,EgrG_000477900,EgrG_000627900,EgrG_000639000,EgrG_000694800,EgrG_000728800,EgrG_000755000,EgrG_000768700,EgrG_000776200,EgrG_000788200,EgrG_000846800,EgrG_000856000,EgrG_000857700,EgrG_000874800,EgrG_000906700,EgrG_000946200,EgrG_000974900,EgrG_001028400,EgrG_001044900,EgrG_001079500,EgrG_0011…
GO:MF	guanyl-nucleotide exchange factor activity	GO:0005085	0.0152884	1.81564	48	4340	48	4994	EgrG_000256800,EgrG_000513400,EgrG_000750100,EgrG_000479900,EgrG_000481600,EgrG_000643200,EgrG_000708200,EgrG_001094700,EgrG_000957300,EgrG_000189200,EgrG_000262100,EgrG_000568300,EgrG_000871100,EgrG_000898800,EgrG_001102000,EgrG_001102600,EgrG_001130000,EgrG_001141700,EgrG_000486600,EgrG_000569200,EgrG_000076400,EgrG_000109300,EgrG_000182300,EgrG_000200600,EgrG_000202400,EgrG_000214000,EgrG_0002…
GO:MF	protein-containing complex binding	GO:0044877	0.0174412	1.75842	47	4340	47	4994	EgrG_000627900,EgrG_000890400,EgrG_000774200,EgrG_000837500,EgrG_000479300,EgrG_000677800,EgrG_000787900,EgrG_000821800,EgrG_000920900,EgrG_001187700,EgrG_000467600,EgrG_000473400,EgrG_000518200,EgrG_000462800,EgrG_000198200,EgrG_000532000,EgrG_000749800,EgrG_000967600,EgrG_000782600,EgrG_000181100,EgrG_000736000,EgrG_000837400,EgrG_000841300,EgrG_000989300,EgrG_001072800,EgrG_000108450,EgrG_0002…
GO:MF	secondary active transmembrane transporter activity	GO:0015291	0.0198987	1.70118	46	4340	46	4994	EgrG_000117900,EgrG_000890400,EgrG_000062500,EgrG_000062600,EgrG_000107400,EgrG_000107600,EgrG_000107700,EgrG_000126700,EgrG_000146400,EgrG_000182600,EgrG_000182700,EgrG_000188100,EgrG_000219900,EgrG_000220200,EgrG_000319700,EgrG_000391300,EgrG_000469500,EgrG_000483400,EgrG_000546700,EgrG_000603500,EgrG_000610400,EgrG_000668500,EgrG_000751200,EgrG_000812100,EgrG_000819900,EgrG_000820100,EgrG_0008…
GO:MF	catalytic activity, acting on a tRNA	GO:0140101	0.0212839	1.67195	62	4340	61	4994	EgrG_000437500,EgrG_000447200,EgrG_000491900,EgrG_000745700,EgrG_000735600,EgrG_000095100,EgrG_000104900,EgrG_000186800,EgrG_000219300,EgrG_000232600,EgrG_000239900,EgrG_000248300,EgrG_000348100,EgrG_000348600,EgrG_000375800,EgrG_000394100,EgrG_000435000,EgrG_000440600,EgrG_000461800,EgrG_000520000,EgrG_000527000,EgrG_000629500,EgrG_000754600,EgrG_000759100,EgrG_000777100,EgrG_000793800,EgrG_0008…
GO:MF	protein tyrosine kinase activity	GO:0004713	0.0259062	1.5866	44	4340	44	4994	EgrG_000256700,EgrG_000075800,EgrG_000196200,EgrG_000409500,EgrG_000445100,EgrG_000461400,EgrG_000617300,EgrG_000619800,EgrG_000641500,EgrG_000833200,EgrG_000962900,EgrG_000969600,EgrG_000981300,EgrG_000988100,EgrG_000060700,EgrG_000101500,EgrG_000132100,EgrG_000171400,EgrG_000186700,EgrG_000294600,EgrG_000342000,EgrG_000352000,EgrG_000366500,EgrG_000484300,EgrG_000515100,EgrG_000557500,EgrG_0005…
GO:MF	proton transmembrane transporter activity	GO:0015078	0.0290043	1.53754	43	4340	43	4994	EgrG_000421550,EgrG_000762100,EgrG_900000800,EgrG_900000900,EgrG_000062500,EgrG_000062600,EgrG_000126700,EgrG_000188100,EgrG_000227800,EgrG_000391000,EgrG_000546700,EgrG_000588900,EgrG_000619200,EgrG_000703000,EgrG_000866800,EgrG_000880800,EgrG_000886200,EgrG_001052800,EgrG_001053600,EgrG_001064800,EgrG_001125700,EgrG_001138300,EgrG_001145000,EgrG_001158700,EgrG_900000000,EgrG_000183100,EgrG_0007…
GO:MF	ATP-dependent activity, acting on RNA	GO:0008186	0.0290043	1.53754	43	4340	43	4994	EgrG_001040700,EgrG_000068900,EgrG_000086400,EgrG_000097900,EgrG_000098400,EgrG_000110700,EgrG_000122300,EgrG_000123700,EgrG_000127400,EgrG_000150000,EgrG_000194600,EgrG_000214600,EgrG_000228800,EgrG_000242500,EgrG_000346000,EgrG_000456400,EgrG_000462500,EgrG_000545600,EgrG_000546900,EgrG_000653300,EgrG_000666300,EgrG_000738000,EgrG_000789550,EgrG_000793400,EgrG_000805100,EgrG_000829700,EgrG_0008…
GO:MF	RNA helicase activity	GO:0003724	0.0290043	1.53754	43	4340	43	4994	EgrG_001040700,EgrG_000068900,EgrG_000086400,EgrG_000097900,EgrG_000098400,EgrG_000110700,EgrG_000122300,EgrG_000123700,EgrG_000127400,EgrG_000150000,EgrG_000194600,EgrG_000214600,EgrG_000228800,EgrG_000242500,EgrG_000346000,EgrG_000456400,EgrG_000462500,EgrG_000545600,EgrG_000546900,EgrG_000653300,EgrG_000666300,EgrG_000738000,EgrG_000789550,EgrG_000793400,EgrG_000805100,EgrG_000829700,EgrG_0008…
GO:MF	endonuclease activity	GO:0004519	0.0381416	1.4186	41	4340	41	4994	EgrG_000078600,EgrG_000097500,EgrG_000100500,EgrG_000145400,EgrG_000244900,EgrG_000321400,EgrG_000632800,EgrG_000744400,EgrG_000831500,EgrG_000878900,EgrG_000899800,EgrG_000944000,EgrG_001090300,EgrG_001132700,EgrG_000438600,EgrG_001096200,EgrG_000181800,EgrG_000887200,EgrG_000095850,EgrG_001015000,EgrG_001195800,EgrG_000085200,EgrG_000111220,EgrG_000319000,EgrG_000380250,EgrG_000521800,EgrG_0005…
GO:MF	voltage-gated ion channel activity	GO:0005244	0.0423592	1.37305	40	4340	40	4994	EgrG_000143700,EgrG_000146300,EgrG_000890600,EgrG_000960800,EgrG_000080100,EgrG_000146200,EgrG_000169800,EgrG_000204500,EgrG_000204600,EgrG_000209700,EgrG_000215200,EgrG_000215300,EgrG_000297500,EgrG_000323700,EgrG_000391000,EgrG_000484000,EgrG_000570000,EgrG_000637800,EgrG_000667100,EgrG_000702250,EgrG_000706100,EgrG_000719600,EgrG_000749100,EgrG_000803600,EgrG_000843900,EgrG_000886200,EgrG_0008…
GO:MF	cytoskeletal motor activity	GO:0003774	0.0423592	1.37305	40	4340	40	4994	EgrG_000928600,EgrG_001041900,EgrG_000150700,EgrG_000198400,EgrG_000227900,EgrG_000255900,EgrG_000432300,EgrG_000475900,EgrG_000479300,EgrG_000498900,EgrG_000518900,EgrG_000536500,EgrG_000585100,EgrG_000592300,EgrG_000596000,EgrG_000596700,EgrG_000618250,EgrG_000621000,EgrG_000629000,EgrG_000639400,EgrG_000716000,EgrG_000725200,EgrG_000821800,EgrG_000832000,EgrG_000868400,EgrG_000872700,EgrG_0008…
GO:MF	voltage-gated channel activity	GO:0022832	0.0423592	1.37305	40	4340	40	4994	EgrG_000143700,EgrG_000146300,EgrG_000890600,EgrG_000960800,EgrG_000080100,EgrG_000146200,EgrG_000169800,EgrG_000204500,EgrG_000204600,EgrG_000209700,EgrG_000215200,EgrG_000215300,EgrG_000297500,EgrG_000323700,EgrG_000391000,EgrG_000484000,EgrG_000570000,EgrG_000637800,EgrG_000667100,EgrG_000702250,EgrG_000706100,EgrG_000719600,EgrG_000749100,EgrG_000803600,EgrG_000843900,EgrG_000886200,EgrG_0008…
GO:MF	active ion transmembrane transporter activity	GO:0022853	0.0423592	1.37305	40	4340	40	4994	EgrG_000117900,EgrG_000342600,EgrG_000421550,EgrG_000675400,EgrG_000762100,EgrG_001195000,EgrG_900000800,EgrG_900000900,EgrG_000062500,EgrG_000062600,EgrG_000126700,EgrG_000182600,EgrG_000182700,EgrG_000188100,EgrG_000244800,EgrG_000319700,EgrG_000546700,EgrG_000572300,EgrG_000584100,EgrG_000610400,EgrG_000619200,EgrG_000703000,EgrG_000790100,EgrG_000868450,EgrG_000880800,EgrG_000892300,EgrG_0009…
GO:MF	S-adenosylmethionine-dependent methyltransferase activity	GO:0008757	0.047516	1.32316	39	4340	39	4994	EgrG_000750900,EgrG_000819100,EgrG_001170100,EgrG_002008500,EgrG_000894500,EgrG_001023550,EgrG_000452300,EgrG_000057400,EgrG_000079300,EgrG_000184700,EgrG_000210000,EgrG_000218300,EgrG_000251100,EgrG_000426900,EgrG_000513700,EgrG_000674500,EgrG_000721700,EgrG_000744100,EgrG_001031500,EgrG_001114300,EgrG_001059800,EgrG_000105000,EgrG_000174900,EgrG_000519100,EgrG_001012400,EgrG_000421400,EgrG_0004…
GO:MF	ATPase-coupled transmembrane transporter activity	GO:0042626	0.047516	1.32316	39	4340	39	4994	EgrG_000342600,EgrG_000675400,EgrG_001195000,EgrG_000160100,EgrG_000160300,EgrG_000161100,EgrG_000244800,EgrG_000314200,EgrG_000519900,EgrG_000572300,EgrG_000584100,EgrG_000592100,EgrG_000713700,EgrG_000736700,EgrG_000777700,EgrG_000790100,EgrG_000828700,EgrG_000892300,EgrG_000900900,EgrG_000901000,EgrG_000901300,EgrG_000928300,EgrG_000931700,EgrG_000976200,EgrG_001008200,EgrG_001081900,EgrG_0011…
GO:MF	protein heterodimerization activity	GO:0046982	0.047516	1.32316	39	4340	39	4994	EgrG_000840100,EgrG_000338200,EgrG_000204400,EgrG_000459300,EgrG_000125800,EgrG_000451950,EgrG_000498200,EgrG_000128000,EgrG_000209600,EgrG_000305000,EgrG_000323100,EgrG_000472600,EgrG_000472800,EgrG_000472900,EgrG_000498700,EgrG_000579800,EgrG_000591800,EgrG_000650200,EgrG_000687600,EgrG_000688200,EgrG_000748300,EgrG_000780500,EgrG_000816500,EgrG_000927700,EgrG_001025500,EgrG_002033600,EgrG_0020…
GO:BP	macromolecule metabolic process	GO:0043170	3.31303e-27	26.4798	1882	3820	1844	4089	EgrG_000042300,EgrG_000057300,EgrG_000058800,EgrG_000069420,EgrG_000078600,EgrG_000079900,EgrG_000088800,EgrG_000095000,EgrG_000097500,EgrG_000098200,EgrG_000098300,EgrG_000098700,EgrG_000100500,EgrG_000105200,EgrG_000105300,EgrG_000108200,EgrG_000113300,EgrG_000113700,EgrG_000117200,EgrG_000142800,EgrG_000145400,EgrG_000163600,EgrG_000171500,EgrG_000171900,EgrG_000180400,EgrG_000181500,EgrG_0001…
GO:BP	metabolic process	GO:0008152	6.8045e-24	23.1672	2495	3820	2415	4089	EgrG_000011000,EgrG_000042300,EgrG_000057300,EgrG_000058800,EgrG_000069420,EgrG_000069500,EgrG_000078600,EgrG_000079900,EgrG_000088800,EgrG_000095000,EgrG_000097500,EgrG_000098200,EgrG_000098300,EgrG_000098700,EgrG_000100500,EgrG_000101600,EgrG_000105200,EgrG_000105300,EgrG_000108200,EgrG_000113300,EgrG_000113700,EgrG_000117200,EgrG_000119100,EgrG_000120200,EgrG_000142800,EgrG_000145400,EgrG_0001…
GO:BP	primary metabolic process	GO:0044238	8.36879e-24	23.0773	2173	3820	2113	4089	EgrG_000042300,EgrG_000057300,EgrG_000058800,EgrG_000069420,EgrG_000069500,EgrG_000078600,EgrG_000079900,EgrG_000088800,EgrG_000095000,EgrG_000097500,EgrG_000098200,EgrG_000098300,EgrG_000098700,EgrG_000100500,EgrG_000105200,EgrG_000105300,EgrG_000108200,EgrG_000113300,EgrG_000113700,EgrG_000117200,EgrG_000119100,EgrG_000120200,EgrG_000142800,EgrG_000145400,EgrG_000158240,EgrG_000163600,EgrG_0001…
GO:BP	organic substance metabolic process	GO:0071704	3.58127e-19	18.446	2254	3820	2181	4089	EgrG_000042300,EgrG_000057300,EgrG_000058800,EgrG_000069420,EgrG_000069500,EgrG_000078600,EgrG_000079900,EgrG_000088800,EgrG_000095000,EgrG_000097500,EgrG_000098200,EgrG_000098300,EgrG_000098700,EgrG_000100500,EgrG_000105200,EgrG_000105300,EgrG_000108200,EgrG_000113300,EgrG_000113700,EgrG_000117200,EgrG_000119100,EgrG_000120200,EgrG_000142800,EgrG_000145400,EgrG_000163600,EgrG_000171500,EgrG_0001…
GO:BP	protein metabolic process	GO:0019538	3.01281e-18	17.521	1160	3820	1143	4089	EgrG_000042300,EgrG_000057300,EgrG_000058800,EgrG_000069420,EgrG_000079900,EgrG_000098200,EgrG_000098300,EgrG_000105200,EgrG_000108200,EgrG_000113700,EgrG_000117200,EgrG_000171500,EgrG_000171900,EgrG_000181500,EgrG_000183700,EgrG_000211200,EgrG_000218200,EgrG_000218400,EgrG_000221800,EgrG_000231000,EgrG_000232500,EgrG_000235400,EgrG_000247700,EgrG_000255500,EgrG_000255600,EgrG_000256700,EgrG_0003…
GO:BP	cellular metabolic process	GO:0044237	5.14876e-18	17.2883	2231	3820	2157	4089	EgrG_000042300,EgrG_000057300,EgrG_000069420,EgrG_000069500,EgrG_000078600,EgrG_000079900,EgrG_000088800,EgrG_000095000,EgrG_000097500,EgrG_000098200,EgrG_000098300,EgrG_000098700,EgrG_000100500,EgrG_000105200,EgrG_000105300,EgrG_000108200,EgrG_000113300,EgrG_000119100,EgrG_000120200,EgrG_000142800,EgrG_000145400,EgrG_000158240,EgrG_000163600,EgrG_000171500,EgrG_000171900,EgrG_000177400,EgrG_0001…
GO:BP	cellular macromolecule metabolic process	GO:0044260	6.69585e-18	17.1742	1216	3820	1196	4089	EgrG_000042300,EgrG_000057300,EgrG_000069420,EgrG_000078600,EgrG_000079900,EgrG_000098200,EgrG_000098300,EgrG_000105200,EgrG_000108200,EgrG_000145400,EgrG_000163600,EgrG_000171500,EgrG_000171900,EgrG_000181500,EgrG_000183700,EgrG_000184200,EgrG_000200100,EgrG_000211200,EgrG_000212600,EgrG_000218200,EgrG_000218400,EgrG_000221800,EgrG_000231000,EgrG_000232500,EgrG_000235400,EgrG_000244900,EgrG_0002…
GO:BP	biological_process	GO:0008150	5.44032e-17	16.2644	4015	3820	3778	4089	EgrG_000011000,EgrG_000042300,EgrG_000056500,EgrG_000057300,EgrG_000058800,EgrG_000069420,EgrG_000069500,EgrG_000078600,EgrG_000079000,EgrG_000079100,EgrG_000079900,EgrG_000088800,EgrG_000095000,EgrG_000097500,EgrG_000098200,EgrG_000098300,EgrG_000098700,EgrG_000100500,EgrG_000101600,EgrG_000101800,EgrG_000105200,EgrG_000105300,EgrG_000108200,EgrG_000112900,EgrG_000113300,EgrG_000113700,EgrG_0001…
GO:BP	nitrogen compound metabolic process	GO:0006807	6.90909e-16	15.1606	2046	3820	1979	4089	EgrG_000042300,EgrG_000057300,EgrG_000058800,EgrG_000069420,EgrG_000069500,EgrG_000078600,EgrG_000079900,EgrG_000088800,EgrG_000095000,EgrG_000097500,EgrG_000098200,EgrG_000098300,EgrG_000098700,EgrG_000100500,EgrG_000105200,EgrG_000105300,EgrG_000108200,EgrG_000113300,EgrG_000113700,EgrG_000117200,EgrG_000119100,EgrG_000120200,EgrG_000142800,EgrG_000145400,EgrG_000163600,EgrG_000171500,EgrG_0001…
GO:BP	macromolecule biosynthetic process	GO:0009059	1.92332e-15	14.7159	767	3820	761	4089	EgrG_000088800,EgrG_000098200,EgrG_000098300,EgrG_000098700,EgrG_000113300,EgrG_000142800,EgrG_000171500,EgrG_000171900,EgrG_000181500,EgrG_000183700,EgrG_000212600,EgrG_000213750,EgrG_000215900,EgrG_000217400,EgrG_000229600,EgrG_000231000,EgrG_000232500,EgrG_000234100,EgrG_000235400,EgrG_000240200,EgrG_000255500,EgrG_000255600,EgrG_000317100,EgrG_000320300,EgrG_000322250,EgrG_000370700,EgrG_0003…
GO:BP	cellular protein metabolic process	GO:0044267	9.65928e-15	14.0151	1014	3820	998	4089	EgrG_000042300,EgrG_000057300,EgrG_000069420,EgrG_000079900,EgrG_000098200,EgrG_000098300,EgrG_000108200,EgrG_000171500,EgrG_000171900,EgrG_000181500,EgrG_000183700,EgrG_000211200,EgrG_000218200,EgrG_000218400,EgrG_000221800,EgrG_000231000,EgrG_000232500,EgrG_000235400,EgrG_000247700,EgrG_000255500,EgrG_000255600,EgrG_000256700,EgrG_000322250,EgrG_000331300,EgrG_000332200,EgrG_000370700,EgrG_0003…
GO:BP	phosphorylation	GO:0016310	2.66349e-12	11.5745	442	3820	442	4089	EgrG_000179700,EgrG_000218400,EgrG_000256700,EgrG_000292700,EgrG_000389600,EgrG_000433900,EgrG_000438300,EgrG_000454700,EgrG_000514200,EgrG_000568600,EgrG_000632400,EgrG_000641400,EgrG_000715400,EgrG_000766700,EgrG_000770800,EgrG_000817800,EgrG_000853000,EgrG_000888400,EgrG_001001900,EgrG_001035200,EgrG_001035400,EgrG_001078100,EgrG_001128600,EgrG_001190200,EgrG_000075800,EgrG_000131200,EgrG_0001…
GO:BP	cellular macromolecule biosynthetic process	GO:0034645	2.86558e-12	11.5428	440	3820	440	4089	EgrG_000098200,EgrG_000098300,EgrG_000171500,EgrG_000181500,EgrG_000183700,EgrG_000212600,EgrG_000231000,EgrG_000232500,EgrG_000235400,EgrG_000255600,EgrG_000322250,EgrG_000370700,EgrG_000437500,EgrG_000475300,EgrG_000487100,EgrG_000491900,EgrG_000500400,EgrG_000606200,EgrG_000627900,EgrG_000632800,EgrG_000670200,EgrG_000670900,EgrG_000714700,EgrG_000744400,EgrG_000785600,EgrG_000795600,EgrG_0007…
GO:BP	regulation of cellular metabolic process	GO:0031323	1.19879e-10	9.92126	389	3820	389	4089	EgrG_000079900,EgrG_000088800,EgrG_000098700,EgrG_000113300,EgrG_000142800,EgrG_000171900,EgrG_000215900,EgrG_000217400,EgrG_000232500,EgrG_000234100,EgrG_000240200,EgrG_000247700,EgrG_000255500,EgrG_000255600,EgrG_000317100,EgrG_000320300,EgrG_000379600,EgrG_000380300,EgrG_000381900,EgrG_000434500,EgrG_000454300,EgrG_000458200,EgrG_000530100,EgrG_000553200,EgrG_000580400,EgrG_000598400,EgrG_0006…
GO:BP	transmembrane transport	GO:0055085	1.19879e-10	9.92126	389	3820	389	4089	EgrG_000117900,EgrG_000143700,EgrG_000146300,EgrG_000214700,EgrG_000342600,EgrG_000409900,EgrG_000505200,EgrG_000544400,EgrG_000675400,EgrG_000762100,EgrG_000890400,EgrG_000890600,EgrG_000912600,EgrG_000960800,EgrG_001045600,EgrG_001195000,EgrG_900000800,EgrG_900000900,EgrG_000009500,EgrG_000017400,EgrG_000045000,EgrG_000061100,EgrG_000062500,EgrG_000062600,EgrG_000063700,EgrG_000070400,EgrG_0000…
GO:BP	regulation of primary metabolic process	GO:0080090	1.40929e-10	9.851	386	3820	386	4089	EgrG_000079900,EgrG_000088800,EgrG_000098700,EgrG_000113300,EgrG_000142800,EgrG_000171900,EgrG_000215900,EgrG_000217400,EgrG_000232500,EgrG_000234100,EgrG_000240200,EgrG_000247700,EgrG_000255500,EgrG_000255600,EgrG_000317100,EgrG_000320300,EgrG_000379600,EgrG_000380300,EgrG_000381900,EgrG_000434500,EgrG_000454300,EgrG_000458200,EgrG_000553200,EgrG_000580400,EgrG_000598400,EgrG_000606200,EgrG_0006…
GO:BP	regulation of nitrogen compound metabolic process	GO:0051171	1.43026e-10	9.84458	385	3820	385	4089	EgrG_000088800,EgrG_000098700,EgrG_000113300,EgrG_000142800,EgrG_000171900,EgrG_000215900,EgrG_000217400,EgrG_000232500,EgrG_000234100,EgrG_000240200,EgrG_000247700,EgrG_000255500,EgrG_000255600,EgrG_000317100,EgrG_000320300,EgrG_000379600,EgrG_000380300,EgrG_000381900,EgrG_000434500,EgrG_000454300,EgrG_000458200,EgrG_000553200,EgrG_000580400,EgrG_000598400,EgrG_000606200,EgrG_000623600,EgrG_0006…
GO:BP	organonitrogen compound metabolic process	GO:1901564	8.40349e-10	9.07554	1333	3820	1293	4089	EgrG_000042300,EgrG_000057300,EgrG_000058800,EgrG_000069420,EgrG_000069500,EgrG_000079900,EgrG_000098200,EgrG_000098300,EgrG_000105200,EgrG_000108200,EgrG_000113700,EgrG_000117200,EgrG_000119100,EgrG_000120200,EgrG_000171500,EgrG_000171900,EgrG_000179700,EgrG_000181500,EgrG_000183700,EgrG_000211200,EgrG_000218200,EgrG_000218400,EgrG_000221800,EgrG_000231000,EgrG_000232500,EgrG_000235400,EgrG_0002…
GO:BP	phosphate-containing compound metabolic process	GO:0006796	8.40349e-10	9.07554	660	3820	651	4089	EgrG_000119100,EgrG_000120200,EgrG_000179700,EgrG_000211200,EgrG_000218400,EgrG_000221800,EgrG_000247700,EgrG_000255500,EgrG_000256700,EgrG_000261600,EgrG_000292700,EgrG_000389600,EgrG_000433900,EgrG_000438300,EgrG_000451900,EgrG_000454300,EgrG_000454700,EgrG_000487400,EgrG_000514200,EgrG_000530100,EgrG_000568600,EgrG_000592700,EgrG_000601200,EgrG_000632400,EgrG_000641400,EgrG_000696100,EgrG_0007…
GO:BP	transport	GO:0006810	2.61988e-09	8.58172	743	3820	730	4089	EgrG_000079000,EgrG_000079100,EgrG_000117900,EgrG_000123800,EgrG_000143700,EgrG_000146300,EgrG_000172600,EgrG_000214700,EgrG_000216500,EgrG_000217900,EgrG_000303300,EgrG_000315600,EgrG_000338600,EgrG_000342600,EgrG_000382200,EgrG_000409900,EgrG_000505200,EgrG_000513400,EgrG_000529300,EgrG_000531500,EgrG_000544400,EgrG_000569300,EgrG_000583400,EgrG_000602300,EgrG_000656400,EgrG_000675400,EgrG_0007…
GO:BP	establishment of localization	GO:0051234	8.12539e-09	8.09016	748	3820	734	4089	EgrG_000079000,EgrG_000079100,EgrG_000117900,EgrG_000123800,EgrG_000143700,EgrG_000146300,EgrG_000172600,EgrG_000214700,EgrG_000216500,EgrG_000217900,EgrG_000247000,EgrG_000303300,EgrG_000315600,EgrG_000338600,EgrG_000342600,EgrG_000382200,EgrG_000409900,EgrG_000505200,EgrG_000513400,EgrG_000529300,EgrG_000531500,EgrG_000544400,EgrG_000569300,EgrG_000583400,EgrG_000602300,EgrG_000656400,EgrG_0006…
GO:BP	regulation of cellular biosynthetic process	GO:0031326	2.6429e-08	7.57792	311	3820	311	4089	EgrG_000079900,EgrG_000088800,EgrG_000098700,EgrG_000113300,EgrG_000142800,EgrG_000171900,EgrG_000215900,EgrG_000217400,EgrG_000232500,EgrG_000234100,EgrG_000240200,EgrG_000255500,EgrG_000255600,EgrG_000317100,EgrG_000320300,EgrG_000379600,EgrG_000380300,EgrG_000381900,EgrG_000434500,EgrG_000458200,EgrG_000553200,EgrG_000580400,EgrG_000598400,EgrG_000606200,EgrG_000623600,EgrG_000630000,EgrG_0006…
GO:BP	regulation of biosynthetic process	GO:0009889	2.6429e-08	7.57792	311	3820	311	4089	EgrG_000079900,EgrG_000088800,EgrG_000098700,EgrG_000113300,EgrG_000142800,EgrG_000171900,EgrG_000215900,EgrG_000217400,EgrG_000232500,EgrG_000234100,EgrG_000240200,EgrG_000255500,EgrG_000255600,EgrG_000317100,EgrG_000320300,EgrG_000379600,EgrG_000380300,EgrG_000381900,EgrG_000434500,EgrG_000458200,EgrG_000553200,EgrG_000580400,EgrG_000598400,EgrG_000606200,EgrG_000623600,EgrG_000630000,EgrG_0006…
GO:BP	regulation of macromolecule biosynthetic process	GO:0010556	2.72688e-08	7.56433	310	3820	310	4089	EgrG_000088800,EgrG_000098700,EgrG_000113300,EgrG_000142800,EgrG_000171900,EgrG_000215900,EgrG_000217400,EgrG_000232500,EgrG_000234100,EgrG_000240200,EgrG_000255500,EgrG_000255600,EgrG_000317100,EgrG_000320300,EgrG_000379600,EgrG_000380300,EgrG_000381900,EgrG_000434500,EgrG_000458200,EgrG_000553200,EgrG_000580400,EgrG_000598400,EgrG_000606200,EgrG_000623600,EgrG_000630000,EgrG_000633200,EgrG_0006…
GO:BP	localization	GO:0051179	3.81969e-08	7.41797	766	3820	750	4089	EgrG_000079000,EgrG_000079100,EgrG_000117900,EgrG_000123800,EgrG_000143700,EgrG_000146300,EgrG_000172600,EgrG_000214700,EgrG_000216500,EgrG_000217900,EgrG_000247000,EgrG_000303300,EgrG_000315600,EgrG_000338600,EgrG_000342600,EgrG_000382200,EgrG_000409900,EgrG_000505200,EgrG_000513400,EgrG_000529300,EgrG_000531500,EgrG_000544400,EgrG_000569300,EgrG_000583400,EgrG_000602300,EgrG_000656400,EgrG_0006…
GO:BP	regulation of RNA metabolic process	GO:0051252	1.36699e-07	6.86424	286	3820	286	4089	EgrG_000088800,EgrG_000098700,EgrG_000113300,EgrG_000142800,EgrG_000171900,EgrG_000215900,EgrG_000217400,EgrG_000232500,EgrG_000234100,EgrG_000240200,EgrG_000255500,EgrG_000317100,EgrG_000320300,EgrG_000379600,EgrG_000380300,EgrG_000381900,EgrG_000434500,EgrG_000458200,EgrG_000553200,EgrG_000580400,EgrG_000598400,EgrG_000623600,EgrG_000630000,EgrG_000633200,EgrG_000670900,EgrG_000711000,EgrG_0007…
GO:BP	ion transport	GO:0006811	1.36699e-07	6.86424	286	3820	286	4089	EgrG_000117900,EgrG_000143700,EgrG_000146300,EgrG_000214700,EgrG_000303300,EgrG_000315600,EgrG_000342600,EgrG_000382200,EgrG_000505200,EgrG_000544400,EgrG_000569300,EgrG_000675400,EgrG_000762100,EgrG_000890600,EgrG_000912600,EgrG_000960800,EgrG_001183000,EgrG_001195000,EgrG_900000800,EgrG_900000900,EgrG_000061100,EgrG_000062500,EgrG_000062600,EgrG_000063700,EgrG_000065900,EgrG_000066000,EgrG_0000…
GO:BP	regulation of nucleobase-containing compound metabolic process	GO:0019219	1.36699e-07	6.86424	287	3820	287	4089	EgrG_000088800,EgrG_000098700,EgrG_000113300,EgrG_000142800,EgrG_000171900,EgrG_000215900,EgrG_000217400,EgrG_000232500,EgrG_000234100,EgrG_000240200,EgrG_000255500,EgrG_000317100,EgrG_000320300,EgrG_000379600,EgrG_000380300,EgrG_000381900,EgrG_000434500,EgrG_000458200,EgrG_000553200,EgrG_000580400,EgrG_000598400,EgrG_000623600,EgrG_000630000,EgrG_000633200,EgrG_000670900,EgrG_000711000,EgrG_0007…
GO:BP	phosphorus metabolic process	GO:0006793	1.42183e-07	6.84715	671	3820	658	4089	EgrG_000119100,EgrG_000120200,EgrG_000179700,EgrG_000211200,EgrG_000218400,EgrG_000221800,EgrG_000247700,EgrG_000255500,EgrG_000256700,EgrG_000261600,EgrG_000292700,EgrG_000389600,EgrG_000433900,EgrG_000438300,EgrG_000451900,EgrG_000454300,EgrG_000454700,EgrG_000487400,EgrG_000514200,EgrG_000530100,EgrG_000568600,EgrG_000592700,EgrG_000601200,EgrG_000632400,EgrG_000641400,EgrG_000696100,EgrG_0007…
GO:BP	proteolysis	GO:0006508	1.84064e-07	6.73503	281	3820	281	4089	EgrG_000042300,EgrG_000058800,EgrG_000069420,EgrG_000105200,EgrG_000113700,EgrG_000117200,EgrG_000319100,EgrG_000350300,EgrG_000350500,EgrG_000350600,EgrG_000352300,EgrG_000356700,EgrG_000421900,EgrG_000466300,EgrG_000477900,EgrG_000491800,EgrG_000503400,EgrG_000616300,EgrG_000621300,EgrG_000627400,EgrG_000627900,EgrG_000640700,EgrG_000651700,EgrG_000719700,EgrG_000765600,EgrG_000768700,EgrG_0007…
GO:BP	regulation of nucleic acid-templated transcription	GO:1903506	2.34188e-07	6.63044	276	3820	276	4089	EgrG_000088800,EgrG_000098700,EgrG_000113300,EgrG_000142800,EgrG_000171900,EgrG_000215900,EgrG_000217400,EgrG_000232500,EgrG_000234100,EgrG_000240200,EgrG_000255500,EgrG_000317100,EgrG_000320300,EgrG_000379600,EgrG_000380300,EgrG_000381900,EgrG_000434500,EgrG_000458200,EgrG_000553200,EgrG_000580400,EgrG_000598400,EgrG_000623600,EgrG_000630000,EgrG_000633200,EgrG_000670900,EgrG_000711000,EgrG_0007…
GO:BP	regulation of transcription, DNA-templated	GO:0006355	2.34188e-07	6.63044	276	3820	276	4089	EgrG_000088800,EgrG_000098700,EgrG_000113300,EgrG_000142800,EgrG_000171900,EgrG_000215900,EgrG_000217400,EgrG_000232500,EgrG_000234100,EgrG_000240200,EgrG_000255500,EgrG_000317100,EgrG_000320300,EgrG_000379600,EgrG_000380300,EgrG_000381900,EgrG_000434500,EgrG_000458200,EgrG_000553200,EgrG_000580400,EgrG_000598400,EgrG_000623600,EgrG_000630000,EgrG_000633200,EgrG_000670900,EgrG_000711000,EgrG_0007…
GO:BP	translation	GO:0006412	2.34188e-07	6.63044	277	3820	277	4089	EgrG_000183700,EgrG_000232500,EgrG_000255600,EgrG_000322250,EgrG_000437500,EgrG_000491900,EgrG_000606200,EgrG_000627900,EgrG_000670900,EgrG_000785600,EgrG_000861500,EgrG_001083000,EgrG_000201600,EgrG_000527600,EgrG_000926100,EgrG_000247750,EgrG_000581500,EgrG_000598500,EgrG_000788800,EgrG_000815400,EgrG_000815600,EgrG_000150000,EgrG_000666300,EgrG_001193600,EgrG_000095100,EgrG_000104900,EgrG_0001…
GO:BP	regulation of RNA biosynthetic process	GO:2001141	2.34188e-07	6.63044	276	3820	276	4089	EgrG_000088800,EgrG_000098700,EgrG_000113300,EgrG_000142800,EgrG_000171900,EgrG_000215900,EgrG_000217400,EgrG_000232500,EgrG_000234100,EgrG_000240200,EgrG_000255500,EgrG_000317100,EgrG_000320300,EgrG_000379600,EgrG_000380300,EgrG_000381900,EgrG_000434500,EgrG_000458200,EgrG_000553200,EgrG_000580400,EgrG_000598400,EgrG_000623600,EgrG_000630000,EgrG_000633200,EgrG_000670900,EgrG_000711000,EgrG_0007…
GO:BP	macromolecule modification	GO:0043412	2.43903e-07	6.61278	728	3820	712	4089	EgrG_000042300,EgrG_000057300,EgrG_000069420,EgrG_000079900,EgrG_000095000,EgrG_000098200,EgrG_000098300,EgrG_000105300,EgrG_000108200,EgrG_000171500,EgrG_000171900,EgrG_000181500,EgrG_000211200,EgrG_000218200,EgrG_000218400,EgrG_000221800,EgrG_000231000,EgrG_000235400,EgrG_000247700,EgrG_000255500,EgrG_000255600,EgrG_000256700,EgrG_000331300,EgrG_000332200,EgrG_000370700,EgrG_000374500,EgrG_0003…
GO:BP	regulation of metabolic process	GO:0019222	3.01033e-07	6.52139	418	3820	414	4089	EgrG_000079900,EgrG_000088800,EgrG_000098700,EgrG_000113300,EgrG_000142800,EgrG_000171900,EgrG_000215900,EgrG_000217400,EgrG_000232500,EgrG_000234100,EgrG_000240200,EgrG_000247700,EgrG_000255500,EgrG_000255600,EgrG_000317100,EgrG_000320300,EgrG_000379600,EgrG_000380300,EgrG_000381900,EgrG_000434500,EgrG_000454300,EgrG_000458200,EgrG_000516400,EgrG_000530100,EgrG_000553200,EgrG_000580400,EgrG_0005…
GO:BP	protein phosphorylation	GO:0006468	3.33655e-07	6.4767	270	3820	270	4089	EgrG_000256700,EgrG_000389600,EgrG_000433900,EgrG_000454700,EgrG_000632400,EgrG_000641400,EgrG_000817800,EgrG_000888400,EgrG_000075800,EgrG_000131200,EgrG_000135700,EgrG_000182000,EgrG_000195400,EgrG_000196200,EgrG_000409500,EgrG_000445100,EgrG_000461400,EgrG_000504700,EgrG_000527600,EgrG_000554500,EgrG_000617300,EgrG_000619800,EgrG_000623200,EgrG_000641500,EgrG_000667600,EgrG_000758400,EgrG_0008…
GO:BP	regulation of macromolecule metabolic process	GO:0060255	3.95812e-07	6.40251	413	3820	409	4089	EgrG_000088800,EgrG_000098700,EgrG_000113300,EgrG_000142800,EgrG_000171900,EgrG_000215900,EgrG_000217400,EgrG_000232500,EgrG_000234100,EgrG_000240200,EgrG_000247700,EgrG_000255500,EgrG_000255600,EgrG_000317100,EgrG_000320300,EgrG_000379600,EgrG_000380300,EgrG_000381900,EgrG_000434500,EgrG_000454300,EgrG_000458200,EgrG_000516400,EgrG_000553200,EgrG_000580400,EgrG_000598400,EgrG_000606200,EgrG_0006…
GO:BP	gene expression	GO:0010467	4.01857e-07	6.39593	869	3820	846	4089	EgrG_000088800,EgrG_000095000,EgrG_000098700,EgrG_000105300,EgrG_000113300,EgrG_000117200,EgrG_000142800,EgrG_000171900,EgrG_000180400,EgrG_000183700,EgrG_000213750,EgrG_000215900,EgrG_000217400,EgrG_000229600,EgrG_000232500,EgrG_000234100,EgrG_000240200,EgrG_000255500,EgrG_000255600,EgrG_000317100,EgrG_000320300,EgrG_000322250,EgrG_000377800,EgrG_000379600,EgrG_000380300,EgrG_000381900,EgrG_0004…
GO:BP	cellular nitrogen compound metabolic process	GO:0034641	2.07513e-06	5.68295	1188	3820	1147	4089	EgrG_000078600,EgrG_000088800,EgrG_000095000,EgrG_000097500,EgrG_000098700,EgrG_000100500,EgrG_000105200,EgrG_000105300,EgrG_000113300,EgrG_000119100,EgrG_000120200,EgrG_000142800,EgrG_000145400,EgrG_000163600,EgrG_000171900,EgrG_000179700,EgrG_000180400,EgrG_000183700,EgrG_000184200,EgrG_000200100,EgrG_000212600,EgrG_000213750,EgrG_000215900,EgrG_000217400,EgrG_000229600,EgrG_000232500,EgrG_0002…
GO:BP	peptide biosynthetic process	GO:0043043	3.0105e-06	5.52136	281	3820	280	4089	EgrG_000183700,EgrG_000232500,EgrG_000255400,EgrG_000255600,EgrG_000322250,EgrG_000437500,EgrG_000491900,EgrG_000606200,EgrG_000627900,EgrG_000670900,EgrG_000700600,EgrG_000785600,EgrG_000861500,EgrG_001083000,EgrG_000201600,EgrG_000527600,EgrG_000926100,EgrG_000247750,EgrG_000581500,EgrG_000598500,EgrG_000788800,EgrG_000815400,EgrG_000815600,EgrG_000150000,EgrG_000666300,EgrG_001193600,EgrG_0000…
GO:BP	nucleic acid metabolic process	GO:0090304	3.57267e-06	5.44701	784	3820	763	4089	EgrG_000078600,EgrG_000088800,EgrG_000095000,EgrG_000097500,EgrG_000098700,EgrG_000100500,EgrG_000105200,EgrG_000105300,EgrG_000113300,EgrG_000142800,EgrG_000145400,EgrG_000163600,EgrG_000171900,EgrG_000180400,EgrG_000184200,EgrG_000200100,EgrG_000212600,EgrG_000213750,EgrG_000215900,EgrG_000217400,EgrG_000229600,EgrG_000232500,EgrG_000234100,EgrG_000240200,EgrG_000244900,EgrG_000255500,EgrG_0003…
GO:BP	cellular protein modification process	GO:0006464	4.99289e-06	5.30165	669	3820	653	4089	EgrG_000042300,EgrG_000057300,EgrG_000069420,EgrG_000079900,EgrG_000098200,EgrG_000098300,EgrG_000108200,EgrG_000171500,EgrG_000171900,EgrG_000181500,EgrG_000211200,EgrG_000218200,EgrG_000218400,EgrG_000221800,EgrG_000231000,EgrG_000235400,EgrG_000247700,EgrG_000255500,EgrG_000255600,EgrG_000256700,EgrG_000331300,EgrG_000332200,EgrG_000370700,EgrG_000374500,EgrG_000389600,EgrG_000424900,EgrG_0004…
GO:BP	protein modification process	GO:0036211	4.99289e-06	5.30165	669	3820	653	4089	EgrG_000042300,EgrG_000057300,EgrG_000069420,EgrG_000079900,EgrG_000098200,EgrG_000098300,EgrG_000108200,EgrG_000171500,EgrG_000171900,EgrG_000181500,EgrG_000211200,EgrG_000218200,EgrG_000218400,EgrG_000221800,EgrG_000231000,EgrG_000235400,EgrG_000247700,EgrG_000255500,EgrG_000255600,EgrG_000256700,EgrG_000331300,EgrG_000332200,EgrG_000370700,EgrG_000374500,EgrG_000389600,EgrG_000424900,EgrG_0004…
GO:BP	organic substance biosynthetic process	GO:1901576	6.70392e-06	5.17367	952	3820	922	4089	EgrG_000079900,EgrG_000088800,EgrG_000098200,EgrG_000098300,EgrG_000098700,EgrG_000113300,EgrG_000119100,EgrG_000120200,EgrG_000142800,EgrG_000171500,EgrG_000171900,EgrG_000177400,EgrG_000181500,EgrG_000183700,EgrG_000212600,EgrG_000213750,EgrG_000215900,EgrG_000217400,EgrG_000229600,EgrG_000231000,EgrG_000232500,EgrG_000234100,EgrG_000235400,EgrG_000240200,EgrG_000255400,EgrG_000255500,EgrG_0002…
GO:BP	peptide metabolic process	GO:0006518	9.04915e-06	5.04339	299	3820	297	4089	EgrG_000183700,EgrG_000232500,EgrG_000255400,EgrG_000255600,EgrG_000322250,EgrG_000421900,EgrG_000437500,EgrG_000491900,EgrG_000606200,EgrG_000627900,EgrG_000670900,EgrG_000700600,EgrG_000785600,EgrG_000861500,EgrG_000907400,EgrG_001083000,EgrG_000201600,EgrG_000341800,EgrG_000527600,EgrG_000761500,EgrG_000819800,EgrG_000866100,EgrG_000887800,EgrG_000926100,EgrG_000247750,EgrG_000581500,EgrG_0005…
GO:BP	biosynthetic process	GO:0009058	9.16587e-06	5.03783	964	3820	933	4089	EgrG_000079900,EgrG_000088800,EgrG_000098200,EgrG_000098300,EgrG_000098700,EgrG_000113300,EgrG_000119100,EgrG_000120200,EgrG_000142800,EgrG_000171500,EgrG_000171900,EgrG_000177400,EgrG_000181500,EgrG_000183700,EgrG_000212600,EgrG_000213750,EgrG_000215900,EgrG_000217400,EgrG_000229600,EgrG_000231000,EgrG_000232500,EgrG_000234100,EgrG_000235400,EgrG_000240200,EgrG_000255400,EgrG_000255500,EgrG_0002…
[truncated: 48 more rows]

## Sheet: miR-124b-3p
source	term_name	term_id	adjusted_p_value	negative_log10_of_adjusted_p_value	term_size	query_size	intersection_size	effective_domain_size	intersections
[truncated: 173 more rows]

[truncated: 2 more sheets: miR-153, miR-745-3p]
